# Supplementary material for: StM171, a Stenotrophomonas maltophilia Bacteriophage That Affects Sensitivity to Antibiotics in Host Bacteria and Their Biofilm Formation
Source: Viruses. 2023 Dec 18;15(12):2455. doi: 10.3390/v15122455 (PMC10747581; doi:10.3390/v15122455)
Supplement: Supplementary file 1 [file viruses-15-02455-s001.zip]

Archive with 14 entries (14 files):
- Figure S1.tif
- Supplementary DATA/DATA S1.xls
- Supplementary DATA/DATA S2.xls
- Supplementary DATA/DATA S3.xls
- Supplementary DATA/DATA S4.xls
- Supplementary DATA/DATA S5.xls
- Supplementary DATA/DATA S6.xls
- Supplementary Tables/Table S1.pdf
- Supplementary Tables/Table S2.pdf
- Supplementary Tables/Table S3.pdf
- Supplementary Tables/Table S4.pdf
- Supplementary Tables/Table S5.xls
- Supplementary Tables/Table S6.xlsx
- Supplementary Tables/Table S7.xlsx
