# Supplementary material for: StM171, a Stenotrophomonas maltophilia Bacteriophage That Affects Sensitivity to Antibiotics in Host Bacteria and Their Biofilm Formation
Source: Viruses. 2023 Dec 18;15(12):2455. doi: 10.3390/v15122455 (PMC10747581; doi:10.3390/v15122455)
Supplement: Supplementary file 1 [file viruses-15-02455-s001.zip › Supplementary DATA/DATA S1.xls]

## Sheet: Sheet1
contig_id	feature_id	type	location	start	stop	strand	function	aliases	figfam	evidence_codes	nucleotide_sequence	aa_sequence
NODE_1_length_44641_cov_929.625_ID_346	fig|6666666.796814.peg.1	peg	NODE_1_length_44641_cov_929.625_ID_346_2_1498	2	1498	+	structural protein				catgcgttcggcctggtgtattccggtgccggcaacggaacgctgaccggcaccacgggcgttcctggcgggtacaccggcggatccgcatcagccgccgaaaccttcaccatcaccgccaccagctccagcacgttccaggtggtgggcagtctcgccggcgatatcggcgtggccactaccgaccagcctttcaccagcggccaggtggcattccgcatcaacggcggcaccacgccctttgccgtgggcgatgcgttcaagctgtcgacgtcgccgcggtggtcgctggtacgccggcacggggcgctgccgagcatgcgtttctccgatgggttcgccaacccttccaggctgtgggacaaccaggccggcaccagcagcaactaccaggcgctg…	HAFGLVYSGAGNGTLTGTTGVPGGYTGGSASAAETFTITATSSSTFQVVGSLAGDIGVATTDQPFTSGQVAFRINGGTTPFAVGDAFKLSTSPRWSLVRRHGALPSMRFSDGFANPSRLWDNQAGTSSNYQALAATLPASAGFSMIGPADVRRVNVSIYDAPSRYPTAFRVEYSDDGQDWQAAATFTGIQWANAGESRTFNVPSVGQHLYWRAVFTASTSGQVEITELRFLKGTTGDIELQRRPEWIVSAPGNDGLDAIFLGVELYEDAAVAARSFNFYQFRAYDPQVMVRSQGANSGLRNVPLTSNNFNWWAAVNGRRITGVAKIGAVYVPFYQGLGKPYELPSVHPYPAINAGTGNDAAGVATSTSANFRGFSSPGRYGMVARYPDGVWRPHSNRYL…
NODE_1_length_44641_cov_929.625_ID_346	fig|6666666.796814.peg.2	peg	NODE_1_length_44641_cov_929.625_ID_346_1505_2449	1505	2449	+	structural protein				atgagctaccaaaccggcaccgccctggacgtaaacgacctactggaccgcttccgcctgttcctgcaggcggcaggctggggcatcgactattggggcgatcgcctcaacagcgcgggccagggcaaggccctgcaggtgaacgctgcaggcctgttctattcctggttcagcgacaccaccacgaccaacagcggcccgtcgatccagattgcccagcacacggctttctccaacgccggcgacacggtgcagcctggcgtgtcgccctatgtgcgttccaaccgcctgaccgcgcccatgcaggcttaccacttcttcgccggcgaagcgcccagcggaaagtacgcatacatggtggtggagacggacccgggcacctaccgccacctgggcatg…	MSYQTGTALDVNDLLDRFRLFLQAAGWGIDYWGDRLNSAGQGKALQVNAAGLFYSWFSDTTTTNSGPSIQIAQHTAFSNAGDTVQPGVSPYVRSNRLTAPMQAYHFFAGEAPSGKYAYMVVETDPGTYRHLGMGVLKKVGAYTGGQFVFASNWSVQVNSGIDQPDSVYHGVPFDDAGSIGYTSGNATVVRADYDGVSPRYHLGDYGATQQLRCGWRTDNSQRGTVLLPYQSAASIITGRAPLIPLWCAVSRGSSLWSDIGYPVDMRLVRLDNMEPGQDYPLGTDTWLVFPVARKNGASGTVNSGVYGYAYRREG
NODE_1_length_44641_cov_929.625_ID_346	fig|6666666.796814.peg.3	peg	NODE_1_length_44641_cov_929.625_ID_346_2452_4152	2452	4152	+	structural protein				atgtcctgggcattgtgggcaccggatccgccgaacccgctttcgtggcaggtcggcacgccgtggaatgggcgggacgccagcgtggcgcgcatggctggccgcggcagtggcgttctgaccccgctgggccagtcgccgatcgcgccgccgcagacggcgctgcagggcgctttccagccggttttcgacctggatttctacaaccgtctgcacctgtcgatcaccacgatggccctgggcaacgtggtgggcgagcagcagcgcaccgtgtcggtgtggaacgcctttagctacggcgtgcgcctggacagcctggtgctggccaacggcgagggcatcgagctggtgggccagggatcgccgccgctggcgttcggccccctgcaggaacgtgcc…	MSWALWAPDPPNPLSWQVGTPWNGRDASVARMAGRGSGVLTPLGQSPIAPPQTALQGAFQPVFDLDFYNRLHLSITTMALGNVVGEQQRTVSVWNAFSYGVRLDSLVLANGEGIELVGQGSPPLAFGPLQERAWSVRVSPEGPPTIDATVSWSFDTGTTLVMHITGNRVSPWTWRPDWGRGIGESLEWLTDVMEAEEGDEQRVARRLTPRQTWDFTATATDVERQAMEAALLGWTARAWALPLWPHGADLQATAAAGDRLLQLPPTIGREFVAGGLAMLLGEDAFTSEVVEIDQVLDSGLQVKRDLARSWPAGSVVYPAKSARITDAGVVRFTGSCSDVSVTFQVAAANPYPAMDPATMPQHRGLPVLEDRPDWSNAPQLSPERRLAINDNNDGVPRWV…
NODE_1_length_44641_cov_929.625_ID_346	fig|6666666.796814.peg.4	peg	NODE_1_length_44641_cov_929.625_ID_346_4142_4966	4142	4966	+	tail assembly protein				atgagttttgattccctggagcgcagccagtaccagggccgcaaggtttacacctacacctgggcgcgcggcggcaacgtgtaccgcttcaccaatgccgaccaggacctggtcctgcagttccagacgtacaaggcgagcggcacgattaggcatggcccgatcgagcagggcggcgacccgatccggtcgccgatcgacgtcacggtggaatcagacaacccggtggcgcagctgttccgctccaccccgccgatcgacacggtgctgctgaccatccgcgaggtgcagatggacgacaccaccgaccgccgcgcggtgtggcagggtcgagtaaccagcgccgcctgggacatggagacacgggaggcggtgcttacgcacgaaccgacctacacc…	MSFDSLERSQYQGRKVYTYTWARGGNVYRFTNADQDLVLQFQTYKASGTIRHGPIEQGGDPIRSPIDVTVESDNPVAQLFRSTPPIDTVLLTIREVQMDDTTDRRAVWQGRVTSAAWDMETREAVLTHEPTYTSLQRMGLRRAYQRLCPLLTGGRRCGINLEAFAIEVTAQEVNGLQVIVSSVAGRADGWFLGGFIVYEITPGVIERRPIREHVGTRFTLTNFPVGLFAGMKLKAYPGDDHTLVTCATKFNNDANYGGFPYFPEKNPFGGSPVY
NODE_1_length_44641_cov_929.625_ID_346	fig|6666666.796814.peg.5	peg	NODE_1_length_44641_cov_929.625_ID_346_4975_5208	4975	5208	+	tail assembly protein				atgtacgttcagattgtgatcctcatcgtggcgctgattatcggctacgcgatggcgccgaagcccccgattcctaagccgccgtcgttgagcgacttcgacgtgccgaccgccgaggagggccgtgcgatcccctggtgtttcggcgagggctggcttaccgggtacaacgtgctttggtacggcgacctggccaccatcgccatcaagaaaagctcagggggcaagaaatga	MYVQIVILIVALIIGYAMAPKPPIPKPPSLSDFDVPTAEEGRAIPWCFGEGWLTGYNVLWYGDLATIAIKKSSGGKK
NODE_1_length_44641_cov_929.625_ID_346	fig|6666666.796814.peg.6	peg	NODE_1_length_44641_cov_929.625_ID_346_5205_5414	5205	5414	+	tail assembly protein				atgatgaaagacgtggtgacgatcgcagacgttcgcgccaggcgctggtgtgtcagcggcgcccgcgagttttgccgcgcacacagcctggattggcagcagttcgtgcgcgagggcctcccctgcagcgtgatgctggccaccggcaacgacatggccaggcaactggtggaagacgtgcgaaagaggagcgccggcaatgggcggtaa	MMKDVVTIADVRARRWCVSGAREFCRAHSLDWQQFVREGLPCSVMLATGNDMARQLVEDVRKRSAGNGR
NODE_1_length_44641_cov_929.625_ID_346	fig|6666666.796814.peg.7	peg	NODE_1_length_44641_cov_929.625_ID_346_5404_7767	5404	7767	+	tail assembly protein				atgggcggtaagagcaaaaagcagaccatcggctactggtatctcatgggcctgcacatgggcatctgcaagggccccattgacatgctgatttcgatcatgggcggcgaacgcatcgcctggtcgggcaaggtcacggggaacgagcggatccgcatcgatgcgtcccagctgtggggtggcgatgagaaagagggcggcatcgacggccagctggacgtgatgatgggcggcccgacccagcagcccaacgactacctggggagcgtccagggcggcacctacaaccccgcctatcgcggcatcttcagcaccgtttttcgccagggcaaagtcggcgccatcacgccctacctgaaggcctgggcgtaccggatccgtcgcatcaaggcgggttgg…	MGGKSKKQTIGYWYLMGLHMGICKGPIDMLISIMGGERIAWSGKVTGNERIRIDASQLWGGDEKEGGIDGQLDVMMGGPTQQPNDYLGSVQGGTYNPAYRGIFSTVFRQGKVGAITPYLKAWAYRIRRIKAGWETGVCWYPEKAEVDVGPAPDLQPQGRATREFKFLGAEIKVELPRVDVPTRILCANPAHVIYEILTDTEDGMSHPPGNLDDASFRAAADLFHAEGLGLWVKWVQSDKIQDTLQQVLDHCNAMLIQDPEDLQWRIIPMRGDYELDQLVHFGPRAQGYDVDCVLENLERVTAEETVNEVTVTWNDSANNAERSITVANLAAIQATGGVINQTKVYACCPTEAIAARLAQRDVDVLSAMLARVRLRANRKAYKVVPGQVIRLSWPEEGVL…
NODE_1_length_44641_cov_929.625_ID_346	fig|6666666.796814.peg.8	peg	NODE_1_length_44641_cov_929.625_ID_346_7760_8587	7760	8587	+	tail fiber protein			isu;Phage_tail_fiber_proteins	atggctgacaccgtcatccactaccgattcctggtgcgcggcggtaccgccgcggacctggcagtggtgaacgaaatcccgatggcccgcgaactggtggtggaggtcgacaccaagcgcatgaagctgggcgacggcatcaagcggtacaacgatctttcctacatcagcggcgcggccatcatcaccctgtcggcgccgccgaccgcggcgaccggcaatgatggggagtacgccatctggccgaacaacggtaatccgatcctgtacgggcccaaggtcaacggcgcctggcccgccggcgtctcgctgaagggtccgcagggcgatcgtgggccgaccggttcaactggcccgcaagggccgcagggcctgtcggcctaccaggtcgcggtggcc…	MADTVIHYRFLVRGGTAADLAVVNEIPMARELVVEVDTKRMKLGDGIKRYNDLSYISGAAIITLSAPPTAATGNDGEYAIWPNNGNPILYGPKVNGAWPAGVSLKGPQGDRGPTGSTGPQGPQGLSAYQVAVANGFAGTQAQWLASLKGEKGDRGEQGPPGISADRRVQVIADSGTGTVACDWDAYDEIRVTVTTDTTFTFSGARNGQGCMLKIRQDSTGGHAIALPVLVMRFNLNIPSYNPSQAANVSDLLGFRYDGTDSRYDLIALTRGIPGT
NODE_1_length_44641_cov_929.625_ID_346	fig|6666666.796814.peg.9	peg	NODE_1_length_44641_cov_929.625_ID_346_8584_8751	8584	8751	+	tail assembly protein				gtgagcgaatacacgccaccactgcccgatgcggccgacctggtattcaggggtaaaccctacgtgtcgccgctccccgatgctgcggatttgattttcggtgccgatgacgacgacgccggcgacctgatcctgcagaccaatttcctgatctttatccctatgtga	MSEYTPPLPDAADLVFRGKPYVSPLPDAADLIFGADDDDAGDLILQTNFLIFIPM
NODE_1_length_44641_cov_929.625_ID_346	fig|6666666.796814.peg.10	peg	NODE_1_length_44641_cov_929.625_ID_346_8759_9721	8759	9721	+	tail assembly protein				atgaccgttcgcgtttattcatccgcagatcccggcgcgcccgcagttcgcggaaacaccgccggcgatatcatcaacttgatggacaagtgcctggtcaccggctacggcagcaaggcaggcgccggctggacgaagccgtttaccggcaccaacgtggccgcgttcaagaccggcgccggatccaatggcatgtatctgcggattgaggagccggtggatacgaacaccagctatccaagcgcgaaggtgcgcggctacgaaaccatgaccgacgtaaacaccggaaatggtccgttccccgcgcccagccgcttgccgaatgggttgttttggtacaagaaatattccggctcgactgattcaaaccctcgccagtggtgggttgttgcaagcgaa…	MTVRVYSSADPGAPAVRGNTAGDIINLMDKCLVTGYGSKAGAGWTKPFTGTNVAAFKTGAGSNGMYLRIEEPVDTNTSYPSAKVRGYETMTDVNTGNGPFPAPSRLPNGLFWYKKYSGSTDSNPRQWWVVASESFVIFMIQTYPEQWNSSPGYYSEIFMFGDLQNTGPNDAYATIILGETASSGNSSQVWPMDSVSVSSARSGLYMPRSYTGIGGELQGGWHHDYVKSGVNEWGADSSYLQYPHGPDGALYMSPVWVHQPGGTNAAAIRGTLPGVWVPLQRGLSRLDTFAGQGQLAGKNFLVWQHYIARAAIEISDTWGT
NODE_1_length_44641_cov_929.625_ID_346	fig|6666666.796814.peg.11	peg	NODE_1_length_44641_cov_929.625_ID_346_9721_10215	9721	10215	+	tail fiber protein				atggcagaccttggcgcgatcgctggacttccaaagggtgcgcgcctgccgttgatttcggcccggtttgttggaccgggccagattcctggcagggtcatttcacgattcatccccgtgctgtctgtgctgtggttcaccacggtacagacaacgaaatacatcgaccttacgcggcgaaccatttttaccccaacgtggtgggggtcgcgccccatcggcacgctgccgcttcctgatttcaagattgagggtcacgtctaccagcgcgacgatgagggcaacgacaccccgatttacctgtgccgtgtgcgcctgcattaccgggccaatggtgtggcgatcgccacaaccaagaccgatgcgaacgggttctatcgcttcaaggatttgatgcct…	MADLGAIAGLPKGARLPLISARFVGPGQIPGRVISRFIPVLSVLWFTTVQTTKYIDLTRRTIFTPTWWGSRPIGTLPLPDFKIEGHVYQRDDEGNDTPIYLCRVRLHYRANGVAIATTKTDANGFYRFKDLMPDAASYYVVAFDPDGGVNQNAVILDKLSTVPA
NODE_1_length_44641_cov_929.625_ID_346	fig|6666666.796814.peg.12	peg	NODE_1_length_44641_cov_929.625_ID_346_10544_10233	10544	10233	-	hypothetical protein				gtggtgagcgcctacggccccgggatgccgccgcggaacccggccgcggaagccaggcgagtgcagcaggagctgcagcgccaccagcgccggctgctgatgcggcagcaggtcgaggcatcggccgttggcctgctggagctggccaggatcgtgggcgcggtgctgctggtgctggatctgcacgggctcacgccggtgccgatgctggccagcctggtgctggcctttgcccccaacctggccagcttggccagcctggcctgggtgctgtaccgagcccggcgcgctcgccgcctcggcggtcggtaa	MVSAYGPGMPPRNPAAEARRVQQELQRHQRRLLMRQQVEASAVGLLELARIVGAVLLVLDLHGLTPVPMLASLVLAFAPNLASLASLAWVLYRARRARRLGGR
NODE_1_length_44641_cov_929.625_ID_346	fig|6666666.796814.peg.13	peg	NODE_1_length_44641_cov_929.625_ID_346_10901_10587	10901	10587	-	hypothetical protein				gtggccacaaccttcacccgcggccagctggtccgctggcacacccagggcaacggcagtcgcgtgaaccacgttggggtagtggtgctgcaggtgcccgccggcgtgccgctggggccgctcatggacagcctgcagaaacgctacaacacccgggccatcgtcggccgcgggcccaggtcggaaacgtcctacctggtcgcccgcaccggcggccgcggcctggccaaactccactggccgcacgccgcggccatccgcccttatgaggatccgtgcaatgcgacagacgaaacgccgccccttgtgggctga	MATTFTRGQLVRWHTQGNGSRVNHVGVVVLQVPAGVPLGPLMDSLQKRYNTRAIVGRGPRSETSYLVARTGGRGLAKLHWPHAAAIRPYEDPCNATDETPPLVG
NODE_1_length_44641_cov_929.625_ID_346	fig|6666666.796814.peg.14	peg	NODE_1_length_44641_cov_929.625_ID_346_11416_10910	11416	10910	-	DNA-binding protein			isu;DNA_repair,_bacterial_RecFOR_pathway	atggcacgcggcatcaacaaggtgatcctggtggggaacctggggaatgaccccgatgtgaagtacacccagggcgggatgtgcatcacccgcatttcgctggccaccaccagcgtgcgcaaggcgcgcgacggggaaatgcaggagcgcaccgagtggcaccgggtggtgttcttcgggaagctgggcgaaatcgccggcgagtacctgcgcaagggcagctcggtgtacgtcgagggggccctgcgctacgacaagtacaccggccaggacggggtggagaagtacaccaccgacattgtggccgacgaaatgcagatgctcggcggccgcgtgagcggtgaagggagccaggaccggccccagcgacagcgccagcctgcgcaggcgccccgccag…	MARGINKVILVGNLGNDPDVKYTQGGMCITRISLATTSVRKARDGEMQERTEWHRVVFFGKLGEIAGEYLRKGSSVYVEGALRYDKYTGQDGVEKYTTDIVADEMQMLGGRVSGEGSQDRPQRQRQPAQAPRQEYGQGGGGGYSQAAGTGSYSAPPPMDDFADDDIPF
NODE_1_length_44641_cov_929.625_ID_346	fig|6666666.796814.peg.15	peg	NODE_1_length_44641_cov_929.625_ID_346_12403_11471	12403	11471	-	hypothetical protein				atgaacgcacccaccgcaaccccgatcgcccaagccgttgccgagctggtcaagccgcaggaagtgatcgccgccgagcgccaggcccaggccgcgatcgacggcgcacgcctgctggtgatcgactcccgcgaaggctacgaggcggccgccgatgacctgcagtcgctgaaggatagttttcgtgccgtcgaggcgcagcgcgtccacctgaaggagccattcctggaaggcggccgccgcgttgacgcctttttcaaggtgccccttgaccgcctgaaggaggcggccgatatcgtctcccgcggcatgctcgactatgaccgccgcgaacaggaacgcctgcggaaggagcgcgaggaagccgaccggaaggagcgcgagcgcctggcggaagtg…	MNAPTATPIAQAVAELVKPQEVIAAERQAQAAIDGARLLVIDSREGYEAAADDLQSLKDSFRAVEAQRVHLKEPFLEGGRRVDAFFKVPLDRLKEAADIVSRGMLDYDRREQERLRKEREEADRKERERLAEVKRQQEEADKAARQAAEAQAAADKAARQAAEAAQAATDAAAQEAAQAAAAAAEAAAAEAAAATQAAQAQAVQVQETVDLLAVTPAAPVATSQARAAGTSTVRTWKAVSIDLRELVLGAAKAIQEGSERADELLSYLQANESALNATAKGLKGAARVPGVLFGESASIRASSRGKGRAG
NODE_1_length_44641_cov_929.625_ID_346	fig|6666666.796814.peg.16	peg	NODE_1_length_44641_cov_929.625_ID_346_13029_12400	13029	12400	-	exonuclease				atgcgcggcttgaccttcgatgaagcccggcatgagtaccgcctggacggcgtcaagctgccaggcgtcaccacggtgctgaagccgatcagctcggcccactacgccggcgtggatcccgacgtgatggcgcgcgccgcagcgcttggccaggccgtgcacaaggtgatcgagctggacctgcagcaggatctggacacggacagcctcgaccccgagctggtgccctactaccgcggctggcgcatgttcctgcgccagtccggtttccaggcgtacctgtcggaaaagaagctggccagcgtccagggccgctacgccggcacgctcgacctcatgggcgtgctgaacggcctgccgtcgctcatcgatgccaagcgcgtggccgtggtgactccc…	MRGLTFDEARHEYRLDGVKLPGVTTVLKPISSAHYAGVDPDVMARAAALGQAVHKVIELDLQQDLDTDSLDPELVPYYRGWRMFLRQSGFQAYLSEKKLASVQGRYAGTLDLMGVLNGLPSLIDAKRVAVVTPSTGPQTFAYGQLVRENCPELLGPTTPLRRYALQLKKAVPNAVTADWQLLPFTNDSRDRLVWQSCLNIAHYLQESKA
NODE_1_length_44641_cov_929.625_ID_346	fig|6666666.796814.peg.17	peg	NODE_1_length_44641_cov_929.625_ID_346_13934_13032	13934	13032	-	ERF superfamily protein				atgaacgatgaaaccccgcagcagctgccgccgatcaggtgcagcaccacgtttgcccaggtggccaccgccctggccaaagcccagggcgcattcccgccgatcccccgcgatcgcacggtaaccgtcgatatcaaagacagggaaacccgccggatcgtcggtaactacagctacaaatacgccccgctggaaacgatcatcgagaaaacccggccggcgctgtcggaggcgcagctggccacgctgcaaagccccgagctggtgccggtcgacggcaagatggtggaagtggtccgcacggtcctggtgcactccagcggcgaatggatggcggtggatatcccgttgttcttcagccgcggccagaatgccgcgcaggactacggcagctcgctg…	MNDETPQQLPPIRCSTTFAQVATALAKAQGAFPPIPRDRTVTVDIKDRETRRIVGNYSYKYAPLETIIEKTRPALSEAQLATLQSPELVPVDGKMVEVVRTVLVHSSGEWMAVDIPLFFSRGQNAAQDYGSSLTYARRYGMTLILCVAADDDDDAKHLEGSERPGHTGSGRGSSDVAMPARRSQQPGHDELDQAMRELQTQLDQRRAPITSAAPEDAEPSALPPRQDAPADPAVDVATGECTSPWGSDLTDGQLSMAKQRAKVAGMSDPAVFEAFGIITQANIRESLAGLKQRADAALGV
NODE_1_length_44641_cov_929.625_ID_346	fig|6666666.796814.peg.18	peg	NODE_1_length_44641_cov_929.625_ID_346_14005_14127	14005	14127	+	hypothetical protein				atgcaacacccatgcagcgcaacccacaaaccgactgcgacaatcgtgtggcatgttgctaatccgtgcatcgtcctgatacagtccaccggcacccacaacccggagcgtttcaccccatga	MQHPCSATHKPTATIVWHVANPCIVLIQSTGTHNPERFTP
NODE_1_length_44641_cov_929.625_ID_346	fig|6666666.796814.peg.19	peg	NODE_1_length_44641_cov_929.625_ID_346_14124_14429	14124	14429	+	hypothetical protein				atgagcaacgaacacgacaccaccaaccccgagctgcccctggacccggtcctgcgcgctcgctatgtcgccatccgttctgccggcggcgtcaccaaggtggcccagggcgtcggcctgcagaatcacgaaagcgtgagccgctggtggaagaacaccaacagccacccgaagcccgagcaggcccgcaagctggtgaagctgtgcggcggcgtcgtcaccctgcaggaaatcctgccgtccgtgtatggcggcctgacctgcaaagagctgggttacacccccgaaggagcgccgcaggagtga	MSNEHDTTNPELPLDPVLRARYVAIRSAGGVTKVAQGVGLQNHESVSRWWKNTNSHPKPEQARKLVKLCGGVVTLQEILPSVYGGLTCKELGYTPEGAPQE
NODE_1_length_44641_cov_929.625_ID_346	fig|6666666.796814.peg.20	peg	NODE_1_length_44641_cov_929.625_ID_346_14426_15292	14426	15292	+	replication initiation protein				gtgagcagcagccgtgccctgatccccgagccgccattgctggtactgcccagcctggcggtggctgtcgggctgaatgaggcaatggtgttgcagcagctgcatttcctggccaactgccggcggcctggccgcggcggtgaacgctgggtggaaatgggcaatgccgacctgcagcacacgttcccattcctgagcaaaaacaccctgtttcgcgctgtttacaagctccgcgacgcgggcctgctgaccatcaaggaacagtctggccagccgaaccggtaccgcctggaatacgaagcgatcaccgcggtgctggacaaccccctacccaaaatggggcgccccaatgtgggtagggcccctacccaggatggggtgggtaccctacccattgtg…	MSSSRALIPEPPLLVLPSLAVAVGLNEAMVLQQLHFLANCRRPGRGGERWVEMGNADLQHTFPFLSKNTLFRAVYKLRDAGLLTIKEQSGQPNRYRLEYEAITAVLDNPLPKMGRPNVGRAPTQDGVGTLPIVGRVTIKEVLDSETLQLQGGVDNTEKPMPMGWLPSDQCQNELRIAGFNPEFAASLLPEFRTYWTKRGDAKDWDSVFCWHVRTQAEKKQQRDAMAAKAAGKPEPYRPRYPGTPGPPVETQQGRQPPAAEMIAAFTPSSPLSPDENRKRFAEAFALLK
NODE_1_length_44641_cov_929.625_ID_346	fig|6666666.796814.peg.21	peg	NODE_1_length_44641_cov_929.625_ID_346_15313_15915	15313	15915	+	RusA family junction endodeoxyribonuclease or resolvase				atgcccgaccagcccgccctgctgttccacttcatcatcccccacacgcccgtggccaagggccgcgcacgctccacgatcaagcgtgccaagggcggtaagccgatcctcacgaaggagggtcagccgatcatcagcacctacacgccggagaagacccgcgactttgaggcgcttgtgcgcgactacgcacagcaggccgcccgcggcgagctgctgacctgccccgtagacctgctggtgcagttccgtttcaagatcccaagcagttacacgaagtggcagcgtgacctggccgccgagggtctgctgcaccacacgaaaaagccggactgcagcaacctggtaaaggcgatcgaagacgcctgcaacggcgtgctgttcaaggatgacggccag…	MPDQPALLFHFIIPHTPVAKGRARSTIKRAKGGKPILTKEGQPIISTYTPEKTRDFEALVRDYAQQAARGELLTCPVDLLVQFRFKIPSSYTKWQRDLAAEGLLHHTKKPDCSNLVKAIEDACNGVLFKDDGQVVGCITDKAFTTEQECIVVHGYRRAGVSCTATRAEAIDFLANYPTPSIRMNHLGLGARMRTMRLVGR
NODE_1_length_44641_cov_929.625_ID_346	fig|6666666.796814.peg.22	peg	NODE_1_length_44641_cov_929.625_ID_346_15912_16133	15912	16133	+	hypothetical protein				gtgaacgccggggacgacttccaggacgatgacctgttcgccgaccagcagctgccggcggccgagcagatccgcctggctgaggaagcgctggccgccgtcaatcgcctggtggccgcgcagttcaccctgggcacgtcggtgctgcagcacgccgtctgcgcccaggtcgagtgttaccgcgcgctgcactttgcccgacaggtgacccatgacccctga	MNAGDDFQDDDLFADQQLPAAEQIRLAEEALAAVNRLVAAQFTLGTSVLQHAVCAQVECYRALHFARQVTHDP
NODE_1_length_44641_cov_929.625_ID_346	fig|6666666.796814.peg.23	peg	NODE_1_length_44641_cov_929.625_ID_346_16123_16380	16123	16380	+	hypothetical protein				atgacccctgaagaagaaaggacccccgccggcttcatggtggcgcgtgcagctcgggcgtacatcgtccacctgctgcccaccgatgacgaaggcaagcacctggccagctacaccgcgcgctgcggctggacacccaggccccgcggtagagcgcgccccacctggtaccggcccgcggcctacaaccccggcaaccgctgcccccgctgtttccatgacgtgccactcaacgaggaccaccaccatgccccgtaa	MTPEEERTPAGFMVARAARAYIVHLLPTDDEGKHLASYTARCGWTPRPRGRARPTWYRPAAYNPGNRCPRCFHDVPLNEDHHHAP
NODE_1_length_44641_cov_929.625_ID_346	fig|6666666.796814.peg.24	peg	NODE_1_length_44641_cov_929.625_ID_346_16370_16705	16370	16705	+	KTSC domain containing protein				atgccccgtaagccgaccaccccgaagctgcccgccaagccgcgcaagatcgtgcccaccaagcacatcagcgaagtgccgcagatccgcctggagcccgtcgtgtccagccaggtccaggccattggccacgatccggccaccaacaccctggccatccgcttcccaggctgggatgacaagcccggctccctgtaccactacgccaacttcaacgccgaccagttcgccgaattctgcgccgctgagtcggtgggcagcttcttcatcaagcagatcaaggccaacgaggccctgttcccctacaccaagattgacgaaacaccgctggcctga	MPRKPTTPKLPAKPRKIVPTKHISEVPQIRLEPVVSSQVQAIGHDPATNTLAIRFPGWDDKPGSLYHYANFNADQFAEFCAAESVGSFFIKQIKANEALFPYTKIDETPLA
NODE_1_length_44641_cov_929.625_ID_346	fig|6666666.796814.peg.25	peg	NODE_1_length_44641_cov_929.625_ID_346_16732_17148	16732	17148	+	hypothetical protein				atgtccatttcgcccctcgactacccgcagccgcgccgcgttccgctgccggtgtcgcagatcacgctcaacctgcctgacgacgtgccgcgcagcctgctgaccaccagcggcaaccgggtgaacctgggcgagctgggcagcaccgacatgaccatgctggcgatggccagggctcgccacatggtcgacacctggcacaaggtggccaccgcccgcatgcgcatggaggacgccaagctggtggccacgccgccggcgatccaccaggccgtcgtggccagggtcgcaaagtcgatcgccaacgaggacggccaccgctgggccgacctgacagaccacgcgcgcgaccgctacctggtcgacgcgcaccgccatatcacccatctgctactggag…	MSISPLDYPQPRRVPLPVSQITLNLPDDVPRSLLTTSGNRVNLGELGSTDMTMLAMARARHMVDTWHKVATARMRMEDAKLVATPPAIHQAVVARVAKSIANEDGHRWADLTDHARDRYLVDAHRHITHLLLELSRHV
NODE_1_length_44641_cov_929.625_ID_346	fig|6666666.796814.peg.26	peg	NODE_1_length_44641_cov_929.625_ID_346_17141_18517	17141	18517	+	hypothetical protein				atgtctgagaacgaaatcaccatcaccgtgcacggccacatcggggtcggcaaatccgccgtatcgcttgcgatcctagacgcgctgcgcgctgcaggcctggcctgcagctgggaggatgagcagtccgagcgcaacctgggtaccggcgccggcgatatcgccgcgatggaacagcgcccgaccatccgcctgatcgaaacaaaccccagcaggtggccggagtggcccatcggccgcctgcagctacgccaggggcagatccagcagcttgccgatttcgccggcgttccggtcgaaggcaccgccgaggaggaccaggacgtgctgcagctgacgctggggcatgtaggacattccggccccggcctgtacgccagttttgacgacgtgcccgag…	MSENEITITVHGHIGVGKSAVSLAILDALRAAGLACSWEDEQSERNLGTGAGDIAAMEQRPTIRLIETNPSRWPEWPIGRLQLRQGQIQQLADFAGVPVEGTAEEDQDVLQLTLGHVGHSGPGLYASFDDVPEGGAIFLGVPEGDPQLLFSADVAHPENGEQRRWFMAGASAVATGRAFVNAGDSERQFITDSDDDTVALQVATQFTSENEPRKRAELQVAIIAALQSARASQERGLYHVADTLPIAVNGRRLGYCLEVVRLNLGSIESSARHLSPANNDDRLRLANMQCEVTHAQQLLRSVDEILCELMTGTKVPPAFDYFAPEYYTHDGAGLVNFTRVPPAEWPEWATDALKRMGGDVSLYDDLLAVLEAKDHATARANIGGMRGRIVSLQFQLNES…
NODE_1_length_44641_cov_929.625_ID_346	fig|6666666.796814.peg.27	peg	NODE_1_length_44641_cov_929.625_ID_346_18514_18957	18514	18957	+	hypothetical protein				atgagcaacggcgacattccctgcccgcggtgcgggcgctactacagccggcagggcgtgctggaccacatgcgcgacctgcaccacatcacccgccgcgatgccggcaacctggtggcggccgcccaggcccaggcgaagccgaagcccaagccggcccaggacgatgacgacggcgccgcctgggttttccgtgccctgcaccagcagaacaaggaacaccgggcggcgatgctggccaaggccgacaccacgggctggcagcagctgtcgccctaccattaccgccggtggttctatgaaacccgggtggactggtggccgagcggtggcaaggcccaggtgttcacgaagggatccggccagccgccgcagatggtgtacgggcaccggcgagtg…	MSNGDIPCPRCGRYYSRQGVLDHMRDLHHITRRDAGNLVAAAQAQAKPKPKPAQDDDDGAAWVFRALHQQNKEHRAAMLAKADTTGWQQLSPYHYRRWFYETRVDWWPSGGKAQVFTKGSGQPPQMVYGHRRVAALIERLKGVERAG
NODE_1_length_44641_cov_929.625_ID_346	fig|6666666.796814.peg.28	peg	NODE_1_length_44641_cov_929.625_ID_346_18947_19168	18947	19168	+	hypothetical protein				gtgcaggctgacctgttcgccgccgcgccggcgccggcggatccgccggcgctcctgcaggccggcggccgcacctaccgcaccaggtcgaccgatcgcggcctggccatcaactggaccggccccggggcaacccagggcgtggtcgggcagtaccacccaacggaggcggccgcactggccgccgtccaccacatcgaatccatgaggaaaaagccatga	MQADLFAAAPAPADPPALLQAGGRTYRTRSTDRGLAINWTGPGATQGVVGQYHPTEAAALAAVHHIESMRKKP
NODE_1_length_44641_cov_929.625_ID_346	fig|6666666.796814.peg.29	peg	NODE_1_length_44641_cov_929.625_ID_346_19165_20208	19165	20208	+	hypothetical protein				atgaagggcgaagccaagccgacctatacgaagaaccggcatgaattcctgcagctggtcaacgccgccgggttcgccggctgcagggcgcggggcgtgtcgttcggcgccgcgtgcacggcgctgcggcagctcgggtgggtcgagcagatcccagccatcggcatcaaggtgcgtatcaccgagctgggcacgcgcgcgctggatgcttgggattctggccagcgcggcgagctggacctgcgcacgggcgagcagcgcctggaggaaatgctggaggacgtcctggacgtggccgagcgccaccagctcgatgagaagctgctgcgcgcgctgctgcagcgcatgccgctgctgaccgttcagcgctgcatccgtgacgccgtgcaggccgccgct…	MKGEAKPTYTKNRHEFLQLVNAAGFAGCRARGVSFGAACTALRQLGWVEQIPAIGIKVRITELGTRALDAWDSGQRGELDLRTGEQRLEEMLEDVLDVAERHQLDEKLLRALLQRMPLLTVQRCIRDAVQAAAAGAVTVKPMAESELQEILQTFDRLAGGTGMILPAEDDDAGMLVLDERGRVVEVVEDASQRHTGGVYTGAPAAPAEPVLTRGEAILPVTHPLVQKMLATPVPENVESKTITVTVNPEPAAARIARAELQEGGLANLLGGARSFVPGGYTGDRPAGPAARVTPPAVATDAITTEDDEDDHGLVICPSCDGRGITGPLKLDCRMCKGEGAIKRTVQL
NODE_1_length_44641_cov_929.625_ID_346	fig|6666666.796814.peg.30	peg	NODE_1_length_44641_cov_929.625_ID_346_20247_20633	20247	20633	+	hypothetical protein				atgctggcctgcaagatgcgcgtgtgcatcccctgcctggtcggcgtgcagctcggcatcatcgacccgcggcacgccgtgcgcggcggcgacgacgacgacggcatgcccctgcccatggtcacctaccagcactgcaagagcggaaacatgcgcatgggccacctggacggctacgggtgctgcatgtggcatcacttcgggacgcagcagctgcatgcccttggcatgtcgaaggaggaggcccgcgcgcgctggggcccgaacctgcatgacaacgggcgggagttccgcgagacgttcggcactgagctggagcttatcgaggtccaggcctttgtcctgcagcattccgctacaggtgataggctttctgaggtttactga	MLACKMRVCIPCLVGVQLGIIDPRHAVRGGDDDDGMPLPMVTYQHCKSGNMRMGHLDGYGCCMWHHFGTQQLHALGMSKEEARARWGPNLHDNGREFRETFGTELELIEVQAFVLQHSATGDRLSEVY
NODE_1_length_44641_cov_929.625_ID_346	fig|6666666.796814.peg.31	peg	NODE_1_length_44641_cov_929.625_ID_346_20649_21026	20649	21026	+	hypothetical protein				atggcaagcgcgattctggatgacctggtgcagcttatcggccaccaccacgccatcgagctgctgcgcgcctggggtggtcgacgcatcaaggtccccgaaacccttggccaggaccaccccctggcctttgtcgtggggctggagtcagcgcaaaagctggccaggcgctacggcagcaccgagctggacctgccagccgagcgcaatttcctgatcgacctgcgcaatgcggcgatcgtgagcgacttcacggcagggagcagcattctgtccctgtcgtgcctgtacggcgtgagccgccggcagatccagaccatcctggacgcgatggggcaccgcgagctgcgcctgcagcgtgcgggttcccgcacctga	MASAILDDLVQLIGHHHAIELLRAWGGRRIKVPETLGQDHPLAFVVGLESAQKLARRYGSTELDLPAERNFLIDLRNAAIVSDFTAGSSILSLSCLYGVSRRQIQTILDAMGHRELRLQRAGSRT
NODE_1_length_44641_cov_929.625_ID_346	fig|6666666.796814.peg.32	peg	NODE_1_length_44641_cov_929.625_ID_346_21050_21559	21050	21559	+	endolysin				atgccccccattccacacgggggcatcaccatgtaccaactcggttcacgatcgctggccaacctgcagggcgttcacccgcgcctggtccaggtggtccagctggccattaccatttccgcccaggacttcaccgtcctggagggcgtgcgcagcctggccacacagaaagccaacgtggccaggggagccagccagaccatggacagcaagcacctgcgccaggctgacggctacggccacgcggtcgacctggccgcctgggtcaatggcaaggtggcatgggatccgtgggagcgttacgacgtgatcgccgatgcgatgcgccgcgcggccatccagctgggcgtacagatccgatggggcggcggctggttcaatctcaaccagctggccagc…	MPPIPHGGITMYQLGSRSLANLQGVHPRLVQVVQLAITISAQDFTVLEGVRSLATQKANVARGASQTMDSKHLRQADGYGHAVDLAAWVNGKVAWDPWERYDVIADAMRRAAIQLGVQIRWGGGWFNLNQLASPAQILAARQAYTHDRVAAGRKAFLDGPHFELQAVAR
NODE_1_length_44641_cov_929.625_ID_346	fig|6666666.796814.peg.33	peg	NODE_1_length_44641_cov_929.625_ID_346_21559_22035	21559	22035	+	hypothetical protein				atggccgcggagaaagccgccggcatcgcggtgacggtgatcgccggggtgccggcgttcctgtccagcctgtccaatgacatgacggtgccagtgatcggcgtgggcgcaaccacgatcgtgggcgccgccctgggcacgctggccgccctgggctacgacaacaacccgccgcggccaggcggtcgcctggtcatccgctccctgtccaccatcgtcatggccagcctgctggtgggcggcgtgccggcgatcaccggctggcattgggacgtccaggccgcagagggcgccgtcaccgggttgaccgcgatcgcggtgtattacctgttcgacccgatcaagaaatgggcgcagggccagttcacggctgacctgaagctgtccgatttcatcccc…	MAAEKAAGIAVTVIAGVPAFLSSLSNDMTVPVIGVGATTIVGAALGTLAALGYDNNPPRPGGRLVIRSLSTIVMASLLVGGVPAITGWHWDVQAAEGAVTGLTAIAVYYLFDPIKKWAQGQFTADLKLSDFIPWMRKRTPTPANPGQNAPSDDEGPRP
NODE_1_length_44641_cov_929.625_ID_346	fig|6666666.796814.peg.34	peg	NODE_1_length_44641_cov_929.625_ID_346_22032_22460	22032	22460	+	hypothetical protein				atgaattcctggtatctgatcgctgcccccgcgtgggtaatcctgttcatcaccgccgttgcgcgcctggccgacatggaccgctcgcaatgggccgcaaccgaccatgtgcggcgcctgggcatgaccggcgtgggtgggatggccatcatcatgctggccatgcccttcaccaaggacggatgggcctacccgaacgccacatggcgcagcgccgggctcgcctggtcctgggccctggtgtggctgaccacgccgggcatgccgccgtggtgggacttcatcctgggcgtgcaccgccggacccacgaatggcgcgaccagggcctgcgcgcccggatccgcggcgagtggcgcgcgctgcgcgacagtttccgcccgcgccgcagccgtaaaccg…	MNSWYLIAAPAWVILFITAVARLADMDRSQWAATDHVRRLGMTGVGGMAIIMLAMPFTKDGWAYPNATWRSAGLAWSWALVWLTTPGMPPWWDFILGVHRRTHEWRDQGLRARIRGEWRALRDSFRPRRSRKPMAGPQGPLP
NODE_1_length_44641_cov_929.625_ID_346	fig|6666666.796814.peg.35	peg	NODE_1_length_44641_cov_929.625_ID_346_22457_22903	22457	22903	+	hypothetical protein				gtgatcgataccccgcagagctgggccgcccgcaacgccgcgcgcctggtcatctacctgctgctggccatcatcctggtggccacctggctgcagatccgcacctggcgcgaggatgcccgcaccggtgccgagcgcatcgagcagcgcgacaacaccgcggccgccgccggcgcgatcgccgacgacctgaccaccacgaccaccgaccgccagcgcgtggaggtccgcatcaccgccgacaccgcgcagatggcccgcgacctggagaagctgcgccgtgaaaacccggacctggatcactggctgcgcgctgacattcctgtgcagctgcgcgagcttgcccgccaacgacgtgaagcccgcgaccgacttgcaactggtgcgcctgggggtgga…	MIDTPQSWAARNAARLVIYLLLAIILVATWLQIRTWREDARTGAERIEQRDNTAAAAGAIADDLTTTTTDRQRVEVRITADTAQMARDLEKLRRENPDLDHWLRADIPVQLRELARQRREARDRLATGAPGGGAADQGARAPGAGNQD
NODE_1_length_44641_cov_929.625_ID_346	fig|6666666.796814.peg.36	peg	NODE_1_length_44641_cov_929.625_ID_346_23733_24482	23733	24482	+	DNA methyl transferase				atgccccgaaagaagaagcccacccctgacacctggcgatcgcggatcgttggggagggggaaatctccccggccgacctgctggccaacccttacaacttccgagtgcacagcaccgagcagggccgcgcgatcgacggcgccctggatgaaatcggctggatccagcgcgtgatagtcaaccgcacgaccggccatgtcgttgatgggcacctacgggtcagccgcgccctgcggcgcaacgagcccaccattccggtggtgtacgtggagctgacggagaacgaggagcgcattgcgctggccaccctcgacccgatcgctgccatggccggtaccgacgccgatttgctcaacgagctgctggcccaggtcgaagcgaccaacgagccgctgctg…	MPRKKKPTPDTWRSRIVGEGEISPADLLANPYNFRVHSTEQGRAIDGALDEIGWIQRVIVNRTTGHVVDGHLRVSRALRRNEPTIPVVYVELTENEERIALATLDPIAAMAGTDADLLNELLAQVEATNEPLLEFLQELQPQLGTGEGGDGGGKSKPDEPTTVWGEIIALGQHRLLCGDIDDDAHRLAVTAGQPGAPVLDIASAVITALARTKSAGPLFIITDDAHLCDSMVTVWEAMTGKACERLPPV
NODE_1_length_44641_cov_929.625_ID_346	fig|6666666.796814.peg.37	peg	NODE_1_length_44641_cov_929.625_ID_346_24610_25287	24610	25287	+	hypothetical protein				atgtcgcccaactacgccggctacgctggcatggaacacgaattcaccctggccagcggccgggtaatctccgccggcgagctgatcgccgaacacgcggtgccgctgtaccacaaggcattccctggccttgacgaatcccaggtgcctgcagcctggaacgccgccagcgacgtggagcgcaagggctactgcatccaggccttcgacaaactggagcaggccgcgatcgatgccgccgcccaggacgaccagcgcaacctgctggccagggtcgcacccaaggccgagctggtgctgggcgacggcttgatggacgtcgtggtgcaggagctgcgcgcgctgtcgaagccgtggcagaccctgaccgaggaccagcaggaaaccatcctggagcgc…	MSPNYAGYAGMEHEFTLASGRVISAGELIAEHAVPLYHKAFPGLDESQVPAAWNAASDVERKGYCIQAFDKLEQAAIDAAAQDDQRNLLARVAPKAELVLGDGLMDVVVQELRALSKPWQTLTEDQQETILERATQRVRELAARGTHHIVATLEQITIKKGAKAVLAIPAHLIDENLTESVQQQVILVLAGELNAADEIKQPQADLQQPGLDLGDSGVVHSDPQD
NODE_1_length_44641_cov_929.625_ID_346	fig|6666666.796814.peg.38	peg	NODE_1_length_44641_cov_929.625_ID_346_25292_25663	25292	25663	+	hypothetical protein				atgaccacacaggaccaggggacggggcggcagcagctgccccatgaagcgaagcaagcccacgccgaggacgtgttccatgcaatcgtgggtgccatgtgcaccgataactgcagccacttccaggtgacacacgccgacgtcgaggacgccctgccgcacatccagctgctggtcgaggccggttacttcaccgcagatcccgcggttgcggagaacgacctggacagcgacgtctggatagcggccgccggcgaggaaactgaggcccaggagtatttcagccgcctgccggcagcgtatgcggtgctgtccgaggtgctgaatcgcattttcgaccggcccctgtcgggcccctgcagcgaggcgtaa	MTTQDQGTGRQQLPHEAKQAHAEDVFHAIVGAMCTDNCSHFQVTHADVEDALPHIQLLVEAGYFTADPAVAENDLDSDVWIAAAGEETEAQEYFSRLPAAYAVLSEVLNRIFDRPLSGPCSEA
NODE_1_length_44641_cov_929.625_ID_346	fig|6666666.796814.peg.39	peg	NODE_1_length_44641_cov_929.625_ID_346_25668_25967	25668	25967	+	hypothetical protein				atggctttcatcgttctgaccaactccaacggggatgaggtccacgtccgcgccgatcgcgtggtgactgtgaccaggctgcaggtgcgcgacggcaatgcagcgcgcgccaccgtcgccctggagggccgcgaccacccgctgacggtgcgcgaggatgcagctatcgtgttgcaggccatcggtgatgccgagaacgtcgaccgcggaaagcgcctggatgagtgggcattgcgcgaggcgatgaacctgcgcaccgtggtgcaggatccggccgctaccgaccacgaccagggctga	MAFIVLTNSNGDEVHVRADRVVTVTRLQVRDGNAARATVALEGRDHPLTVREDAAIVLQAIGDAENVDRGKRLDEWALREAMNLRTVVQDPAATDHDQG
NODE_1_length_44641_cov_929.625_ID_346	fig|6666666.796814.peg.40	peg	NODE_1_length_44641_cov_929.625_ID_346_25969_26526	25969	26526	+	small terminase subunit				atgccaagcaagggaaagaccccgaagacgcccccggccaagccgggggcgaagcgttccaggcgtaccgcacagccgcgctacgccgaggccgcgcaactgcgcagcgaaatcctggcctaccgcaccctggggctgacccttgatgaaatcgcggcccgcgtgaaccgcagcaagtcggtggtgcacacccacctgacgcacgccctgcaggagctggacgaagaacagaaagaggccagcgaccgcctgcgcgcgctggcttatgcccgcctggaaaaggtcctggccagggcaatgcttggcgccatcaaaggcgacgtgaagtgcatgcgtgaggtccagcgcctgattggccagcaaggccggttgatgggctggggcaacttcgccaaggtc…	MPSKGKTPKTPPAKPGAKRSRRTAQPRYAEAAQLRSEILAYRTLGLTLDEIAARVNRSKSVVHTHLTHALQELDEEQKEASDRLRALAYARLEKVLARAMLGAIKGDVKCMREVQRLIGQQGRLMGWGNFAKVNPETGVPLGEGGDGVPPGHWTLPMRPTVDLGAWQEQAEKVWHEQQARAGKAG
NODE_1_length_44641_cov_929.625_ID_346	fig|6666666.796814.peg.41	peg	NODE_1_length_44641_cov_929.625_ID_346_26487_28010	26487	28010	+	large terminase subunit				atggcacgaacagcaagcgcgcgccggaaaggcgggctgaccggcaccgccgccgagctgcaggccggcggcttccccgtaaacctggtgtggcgtccgcaggctggcccgcagacgctcctgatcgcgtgcccggccgacgatatcctgttcggcggcgcccgcggcggtggcaagacagacgcgctcctgggcgatgccggcatttacagccaggcctacgcgccgcacttccgcggaatgctgatccgccgtacctacgatgagctggacgaagtggtggcgcgcagccaggagctgttcctgccccttggcgcgaagtggcaggccggccgctacacctggcgtttcccgtggggcggcttcctgaaaatgcgctacctgaagcgcgacgaagat…	MARTASARRKGGLTGTAAELQAGGFPVNLVWRPQAGPQTLLIACPADDILFGGARGGGKTDALLGDAGIYSQAYAPHFRGMLIRRTYDELDEVVARSQELFLPLGAKWQAGRYTWRFPWGGFLKMRYLKRDEDASRYQGHSYNWLGKDEGGNFPDVRPLDKLSATLRDRNGVPIREIMTANPGGPGQPWIVDRYIRNRQPMVPWRDPETGRVRVYIPSRLTDNQALLANDPGYMRRLRGSGPSWLVAAWLNGDWYATQEGGVIKSKWWQRYAIDEPDATPLERRLALPPGKIVAWVHSWDTAQKDNEVNDYSVGTVWAVHETGNAYLVDVVRERMTYPELKKAAQDLYDKWGADVVLIEDKASGTSLIQDLRASTKLPVKPVEPDGNKVTRAVSATLLM…
NODE_1_length_44641_cov_929.625_ID_346	fig|6666666.796814.peg.42	peg	NODE_1_length_44641_cov_929.625_ID_346_28013_29530	28013	29530	+	portal protein				atggccgaccaacttcccaaccccaagcgcccatcccccgctgaattcgccaagtcgcgccagatcggtgtaccggtcggtggccggttcgtggagctgctgcagcccaccgactcggtgctgatcgccaagggcggcaaggacctgaagatttaccgcgagacgctgcgcgacgaccagtgcgccgccacgttcaacgaccgccgcctggcggtgacgtcaaaggagtgggtagtggacgccgccagcgaggatccgctggacgtggccgcggccgacttcatccgcgaggagctgaccaggatcggctgggacgccgtcaccgacaaaatgctctacgcgcgctggtatggccatgcagtggccgagtgcctttaccgcgtcgatggcaacctggtg…	MADQLPNPKRPSPAEFAKSRQIGVPVGGRFVELLQPTDSVLIAKGGKDLKIYRETLRDDQCAATFNDRRLAVTSKEWVVDAASEDPLDVAAADFIREELTRIGWDAVTDKMLYARWYGHAVAECLYRVDGNLVRLDKIKVRDRGRFLYDTEGGIWLLGDRGQWEQMPERKFWHVAVGADNDDEPYGLGLAHYCYWPVFFKRNGLKFWLVFIEKFGAPTAIGKVPGGKWDDEALKNAVLDALLQFSTEAAIVVPEETTVELLEATRSGTATYGDLYDKMDAALAKLIIGQTASSQGTPGRLGNEELQAEVRSDLVKADADLITDSFNRQVCTWLTEWNFPGAKPPRVWRKVEPEEDLGKAAATDKAIKELGFQPSEEYIKQRYGEHWEKAEPLNLGAGGS…
NODE_1_length_44641_cov_929.625_ID_346	fig|6666666.796814.peg.43	peg	NODE_1_length_44641_cov_929.625_ID_346_29527_31047	29527	31047	+	head morphogenesis protein				atgaacatggcccgccaggtgttggagttcgtggacgtgcccaccggcgcgtcctggatgctgccgcctgagcaggccgtggaatacttccgcaaccgcggcctgcagccgacgttcaactggtacgaaatgctgggcgaggaacacgcccgagcgttcaccgtggccaagctgaccgacaccgacctgctggcgttcgtgcagcagtccctcgaccaggcgctggccaatggcgtgccgttcaaggcgtgggccgagcagctggcgccggcgctgcaggaacgcggctggtggggtcgacgcgacgtcgttgcaccaggtgggaacccggtcaacgtccagctgggttcgccggcgcgcctgcagaccatctaccgcagcaacgtgcagagcgcctac…	MNMARQVLEFVDVPTGASWMLPPEQAVEYFRNRGLQPTFNWYEMLGEEHARAFTVAKLTDTDLLAFVQQSLDQALANGVPFKAWAEQLAPALQERGWWGRRDVVAPGGNPVNVQLGSPARLQTIYRSNVQSAYAAGAWDAIADQAELAPYLLYDAVDDGRTRPEHKAWDGTVLPVGHVWWQTHYPPNGWNCRCSVIQLSADDLADMGLEVSKAPASPTVPWTNPNTGKVERIPEGIDPGWQTNVGEARNRALAKAVKEKLQGYPPALQGPAAKGLEAAAAAGKQAAAQAGASTSTGLAASGLAKGTSRAAERSAQRKIMAALDENTPYLAPALRNLQATDKGKALPASQQLLQAQAQADRLQASAGLQAYRKALLADRKPSARAQAAFDALPDEAKAAL…
NODE_1_length_44641_cov_929.625_ID_346	fig|6666666.796814.peg.44	peg	NODE_1_length_44641_cov_929.625_ID_346_31536_31138	31536	31138	-	5-formyltetrahydrofolate cyclo-ligase (EC 6.3.3.2)				atgaccctcgaccagctcgacctgttcaccgagcgcgaacaccgcgccctgggcgcgccgccggtaccgaaccgccacggcgtgtttgagcccgacgaaacgctgaccctggccagccctggccgcttcgccatgcccgtggccgaaatcgacctggtgcatgtgccggcgttcggctggatcttcgccacgtcgtaccacctgggcgactgcggcgcgtcgtcgccgctggtgctggacagggccgaccgcggggacagcaggcgcgatgccctggtgcgtgccgtcgaccagctgtgcggccgcatggacggctacctgcagtgcagcaacgacagcgccacgcgcaaggcaaccgcccgcaaggtcaaggcctgggccaaggggctgctggcctaa	MTLDQLDLFTEREHRALGAPPVPNRHGVFEPDETLTLASPGRFAMPVAEIDLVHVPAFGWIFATSYHLGDCGASSPLVLDRADRGDSRRDALVRAVDQLCGRMDGYLQCSNDSATRKATARKVKAWAKGLLA
NODE_1_length_44641_cov_929.625_ID_346	fig|6666666.796814.peg.45	peg	NODE_1_length_44641_cov_929.625_ID_346_31811_31533	31811	31533	-	hypothetical protein				atgaccacccaagcatcgatcctgttccccgaccaggcggaagccaacgcctattgggcaacccgtgccagcaagaaatgggctgtcgtggtccaggcaggcagcggccgtgttcccacgttccgcgtgctggtgctggtgcaggccagcagtgaggaagcggcgaagcgttccggcctggccaacctgcattgcccggtcccgcgtaatgctcgcgtcacggcgcgcctggccaccgcccaggatcttggttgcaggcctctgcaggtgaagccatga	MTTQASILFPDQAEANAYWATRASKKWAVVVQAGSGRVPTFRVLVLVQASSEEAAKRSGLANLHCPVPRNARVTARLATAQDLGCRPLQVKP
NODE_1_length_44641_cov_929.625_ID_346	fig|6666666.796814.peg.46	peg	NODE_1_length_44641_cov_929.625_ID_346_32290_31808	32290	31808	-	hypothetical protein				gtgaaccgccggatgcgccgcgagcgcgaacgggcgaagtttgaggcggccaggcagcgcgcgctggcacgcctcgccgaacagtgggggaaactgagcgtggattggcgcgtgcggggcatggacgatgaagtggcgcggatcaagaacgccatacgcaacctggacagccagtttcatgggactgcgcgtgtcttgctgctgtcgtgcgatggcgtgcacatgcttggcgccgccggcgtcgcctttgctgccggccttcggcatgcagccaggcagcaggccgaccaggcgcgcgagcgggtattcatcgacgccgggatggccactggtagttcgccggcggatccgtggccatgcggcgactgtatggtggaaacgcggcagcagcccatcctg…	MNRRMRRERERAKFEAARQRALARLAEQWGKLSVDWRVRGMDDEVARIKNAIRNLDSQFHGTARVLLLSCDGVHMLGAAGVAFAAGLRHAARQQADQARERVFIDAGMATGSSPADPWPCGDCMVETRQQPILGGRAWRTVERTRTCDMCRAQGAPEYLP
NODE_1_length_44641_cov_929.625_ID_346	fig|6666666.796814.peg.47	peg	NODE_1_length_44641_cov_929.625_ID_346_32589_32287	32589	32287	-	hypothetical protein				atgaaggcgctgccgaccacgaaccgaccgtgcaagggccgcggcgtagcctggtcacgcacggtcacgccaaccgtcatcaccgtgcgcgcgttcaagcgcgacagcacgggccgcagccacatgcactccattcaactgccggtgcgcgagctggccaggcatcggcacccgcgcacggcgctggccctgcagctgctcgcctgtagggcgcaggtgcggtgggcagtcgaccaggtcgatttccagctgctcggcctggtcgaccccacgccgcggccgcgggccggggtgatcctgtga	MKALPTTNRPCKGRGVAWSRTVTPTVITVRAFKRDSTGRSHMHSIQLPVRELARHRHPRTALALQLLACRAQVRWAVDQVDFQLLGLVDPTPRPRAGVIL
NODE_1_length_44641_cov_929.625_ID_346	fig|6666666.796814.peg.48	peg	NODE_1_length_44641_cov_929.625_ID_346_32933_32586	32933	32586	-	hypothetical protein				atggatcccatcaacgtgaaccccgctgcacagctggccaggatcggccgggccctgaaggagatgggaccgccggagccgttgccgttcctgcagtgccggtgcgtgatccggccgcaaacagaactggccatgcgccgcagtgtgttccgcgcgcgcatggccgcgatccggtaccgggtggaagacatggaccgcaaggccgtcgaccagcttgtggcccaccgcatcgaacgcgacgcccgcaccgatcgatacctgcgcaatgccggcctggtgctgggcgtgctggccatcctggcgggcctggctgctatcgccgccggcacgatcgggggtgctgcatga	MDPINVNPAAQLARIGRALKEMGPPEPLPFLQCRCVIRPQTELAMRRSVFRARMAAIRYRVEDMDRKAVDQLVAHRIERDARTDRYLRNAGLVLGVLAILAGLAAIAAGTIGGAA
NODE_1_length_44641_cov_929.625_ID_346	fig|6666666.796814.peg.49	peg	NODE_1_length_44641_cov_929.625_ID_346_33357_32935	33357	32935	-	hypothetical protein				gtggcgacgtttgaccccaaggcgttcctgcaggacatggccaggccgcgatcgctggccgagctggtggccgccggcgacctggtcgactgcacgctgatggccaactggcacggcttccagtttccgtgtttcctcacgatcggcgcctgggaggcggtcatcggcccgcggggcaaggtcagcgccatgctgccgccggcggaaatgcggcgccagggcgaacgccagcactcgctctggcgcattgccgcgcagcagatgaaccgctacgccgccaccgccaagggcaagcgcgtgcccgatgccgtgcccctgcatgtgcccggggtgaactcggccgacctgcagcgcctggaaatccgcgtggccaccgacagcgccggccagctctatgta…	MATFDPKAFLQDMARPRSLAELVAAGDLVDCTLMANWHGFQFPCFLTIGAWEAVIGPRGKVSAMLPPAEMRRQGERQHSLWRIAAQQMNRYAATAKGKRVPDAVPLHVPGVNSADLQRLEIRVATDSAGQLYVTVRLTGE
NODE_1_length_44641_cov_929.625_ID_346	fig|6666666.796814.peg.50	peg	NODE_1_length_44641_cov_929.625_ID_346_33508_33344	33508	33344	-	hypothetical protein				gtgagccggcgcaaccgcagcgaagcctgggccaaccaacagctggcccagcggccggtaccggtgacgcctcggatcatgccgagaaagccgcccaccgcctggcagcgcctgcgcgcgctggccaagcgcctgggcctgggggtgcaccgtggcgacgtttga	MSRRNRSEAWANQQLAQRPVPVTPRIMPRKPPTAWQRLRALAKRLGLGVHRGDV
NODE_1_length_44641_cov_929.625_ID_346	fig|6666666.796814.peg.51	peg	NODE_1_length_44641_cov_929.625_ID_346_33981_33505	33981	33505	-	hypothetical protein				gtgagcgcggcgcatccgactgacaccattggctggcgctgccgcggttgtggctgcaccgacacccaggcatgcccaggcggttgccattgggtcgacgtggagctgtgcagcgcctgcgtccaggatccgccggtaccggcaccgctgccgctgctgcgcatcggcatcgaggattggcaggcgctgcccgatgcggtgctgccgcggtgcgccactggcggcggcgtcacccacgacgtctacagcgccaccatgtacctgtcgcgcgagcgcttcaggccggagagcgcgcagccgctgccggcgttcgtggcaatgccgcaggatctgctggccgagctgcagcgcgcgctgcacttgtcccaggtgcagctggccagggccgcccgtggcctg…	MSAAHPTDTIGWRCRGCGCTDTQACPGGCHWVDVELCSACVQDPPVPAPLPLLRIGIEDWQALPDAVLPRCATGGGVTHDVYSATMYLSRERFRPESAQPLPAFVAMPQDLLAELQRALHLSQVQLARAARGLRLDPLKAGKACGALAAVAERLEGAE
NODE_1_length_44641_cov_929.625_ID_346	fig|6666666.796814.peg.52	peg	NODE_1_length_44641_cov_929.625_ID_346_34157_33978	34157	33978	-	hypothetical protein				atgcacccgcaagctgtccgccgttctcccctgttcttcgccacccgcgccaggctgcgcgcgatcgcccgctggtaccgcggcctggatctgcagacgcaagccgatgcggcgttcggtgcgtttgtcgtcgtttgcttcttcgtgctgggcatcggcctgcaggtggtgggcaagtga	MHPQAVRRSPLFFATRARLRAIARWYRGLDLQTQADAAFGAFVVVCFFVLGIGLQVVGK
NODE_1_length_44641_cov_929.625_ID_346	fig|6666666.796814.peg.53	peg	NODE_1_length_44641_cov_929.625_ID_346_34423_34163	34423	34163	-	hypothetical protein				atggcccggccggcaagcatgcaacagcgccaggtggtgatcgacctggccgacgacgtcgacggcaagctgctgcggcgcgcgctggaaggcggccgcgactgctgggccgccctggccatccaggccaaggccaccgccgagcgccgcgacaagcgcattccaagcaccgagcgcgaacgcaacatggcccgatccgccgagtaccaacgccgcgccgacaaggtgcagcgcctcatcgaccaactgccccaggagtga	MARPASMQQRQVVIDLADDVDGKLLRRALEGGRDCWAALAIQAKATAERRDKRIPSTERERNMARSAEYQRRADKVQRLIDQLPQE
NODE_1_length_44641_cov_929.625_ID_346	fig|6666666.796814.peg.54	peg	NODE_1_length_44641_cov_929.625_ID_346_34536_34423	34536	34423	-	hypothetical protein				gtgaaccgccgccacgttgaggcgcgcacccgcgcgccgctggtggccctgctggccgtggtcgacctggtgtcgatcgcggccgcctgcagggccgtgctggggctgctgtga	MNRRHVEARTRAPLVALLAVVDLVSIAAACRAVLGLL
NODE_1_length_44641_cov_929.625_ID_346	fig|6666666.796814.peg.55	peg	NODE_1_length_44641_cov_929.625_ID_346_34787_34533	34787	34533	-	hypothetical protein				atgtacgcatccgttctccgcaccgattccgcgcagattgcccgcgatggcaagattttcctgagccgcgcgaactacggcagcatgtcggctgaagctgtgcgcacccacgtgcgcgattgggccctgtcggaaggcgtcatcgagccggaagtgatcgtgcacgccaacccggacgaaccgctctacctgggtaaggtcgtcagcgatcagggcgacgaactgcacgccttcaacgtggcgtttgagctgtga	MYASVLRTDSAQIARDGKIFLSRANYGSMSAEAVRTHVRDWALSEGVIEPEVIVHANPDEPLYLGKVVSDQGDELHAFNVAFEL
NODE_1_length_44641_cov_929.625_ID_346	fig|6666666.796814.peg.56	peg	NODE_1_length_44641_cov_929.625_ID_346_34987_36261	34987	36261	+	protease				atgcccaccgaccgcaagcccatgaagtctttcaagatttttcgccccggtaagcacaccgcatcgtgcggcaccgtggtggagttcaccgagcagcagctgctggatgcggtgaaggtgtacgaccccggcctgtacgccaccccgctggtgatcggccacccgaaacaggaggatcgcgcctatggctgggcggccagcctgtcctacagcgacggccacctgtgggtgaacccggagcatgtggaaccgcagttcgccgagctggtcgagcagaaagcgttccgcaaccggagcgcgtcctggtacatgcccgaccacccgaacaacccctccccgggcaacctgtaccccaagcacatcgggttcctgggcgcggtgccgccggcgctgaagggc…	MPTDRKPMKSFKIFRPGKHTASCGTVVEFTEQQLLDAVKVYDPGLYATPLVIGHPKQEDRAYGWAASLSYSDGHLWVNPEHVEPQFAELVEQKAFRNRSASWYMPDHPNNPSPGNLYPKHIGFLGAVPPALKGLGDIQFNEQASPVDFAEDPHPELLLEFADISADDRWSMASALASVGRTLRTVKNFLIAEKGQEEADRILPEWEVEDPTRQSVRMEERARAEAESRSPSYTEPAGKTGPQVTTTATTGDTTMTPEEIAAMQKENERLAAREREFNEREEGIRKAESEAKLARINAALQPHVDAGRLLPAQRPQVAAFMATLDDSAQVVEFGEAAEGQQAPKLSPYAFMDAFLGKLPKAVEFKERSNANTGGKGAISQREYAEKITAKVNEARANGVE…
NODE_1_length_44641_cov_929.625_ID_346	fig|6666666.796814.peg.57	peg	NODE_1_length_44641_cov_929.625_ID_346_36323_36706	36323	36706	+	hypothetical protein				atgaccagcatgcgcactgacggactcatcaagtcctacaccgccgatggcgcgattgcgccgcatcgcatcgtcaaggccggttcgaaggatgcgaacaccgcccaggccaccgcagccaccgacgccatcatgggcgtgcacggctcgctgccggccgttgccgacgacgtgaccgacaccgttgtgagcggctacgccaccgtggagtacggcggcaccgtgacccgcggccaggcgctgacgtccgacgaccagggccgcgcgatcgccgccactgctgccggccagcgcctggtcggcttcgccgtcctgtccggcgtcgtcggcgacctgggcacggtccacgtcaccctgggcgtgaacgccgccgccggcgcctaa	MTSMRTDGLIKSYTADGAIAPHRIVKAGSKDANTAQATAATDAIMGVHGSLPAVADDVTDTVVSGYATVEYGGTVTRGQALTSDDQGRAIAATAAGQRLVGFAVLSGVVGDLGTVHVTLGVNAAAGA
NODE_1_length_44641_cov_929.625_ID_346	fig|6666666.796814.peg.58	peg	NODE_1_length_44641_cov_929.625_ID_346_36766_37695	36766	37695	+	capsid protein				atgcagcgcccctacccgaacgacgtccgcctcaccggcctgacgatcgcctaccgcaacccggatttcatcgccgaccgcgtcatgccgcgcgtcgaggttcccacgtcctccttcaagtgggacgaatgggacttcgccgaaggcctggccctgccggtcaccaaggtgggccgcaagggccgcccgaccgaagttgagttcagctcgattcagcgcgacggttccgtggaagaccacggcctggatgacgtgattccgctggacgatatcaacgacctgccgccgggctcgacgctggacccgctgggccgtgccaccgaaggccttaccgacctgatcgccctgggccgcgaaatccgcgtggctggcctggcgcgtgacccggccaactacaac…	MQRPYPNDVRLTGLTIAYRNPDFIADRVMPRVEVPTSSFKWDEWDFAEGLALPVTKVGRKGRPTEVEFSSIQRDGSVEDHGLDDVIPLDDINDLPPGSTLDPLGRATEGLTDLIALGREIRVAGLARDPANYNHHEVVAAGDRWTDPNSDPSVQILDAISTPLVRPNVAVTSLGVLNILRKNVAIVSAITGNTSGRGIVSAQQLAAYFELEAIEIGQAYANTAKPGQTPVFSRVWGNDFSLIRRGRNLGLRGVTEPSWGMTAEWGTRVAKQIPEPKTGLRGAVRVRVGESVGEVIQSKEAGYLLQGVIG
NODE_1_length_44641_cov_929.625_ID_346	fig|6666666.796814.peg.59	peg	NODE_1_length_44641_cov_929.625_ID_346_37782_38228	37782	38228	+	hypothetical protein				gtggccaagaccaccaccaccaagcccgccaagcccgccgccaagccgaagggcgcgcccaagaccaccgccaaggccggcgacaacgcccacacccaggccatcgaccaggccgccctggaaggcgccaccggcggccatgccaaggccgacgctgtgaagaccctggccaaggctgcgcaggaacgcgccgccggcgacgtcgaggaaacccgtttcgccgtggccaagggccagtccatccgcaagggtggcgtcacctaccgcggcgaccagggcgactacatcgacctgggcccggccgatgccgagcgcttcctggccagcggccatgtgatcgagctggacgacgtcgaggaagacgacggcgagggcgacgacgaaggcaacaccccgccg…	MAKTTTTKPAKPAAKPKGAPKTTAKAGDNAHTQAIDQAALEGATGGHAKADAVKTLAKAAQERAAGDVEETRFAVAKGQSIRKGGVTYRGDQGDYIDLGPADAERFLASGHVIELDDVEEDDGEGDDEGNTPPQNPAGTAGAGADETK
NODE_1_length_44641_cov_929.625_ID_346	fig|6666666.796814.peg.60	peg	NODE_1_length_44641_cov_929.625_ID_346_38254_38724	38254	38724	+	hypothetical protein				atggcctacatcaacgccaccgactacgccgaacgcttcacccagcgcgagctgcagcagctgctgcagaccgccggcggatccctgaagctggacgccgcggcatcggacgccaccgagacggtggacagctacctggcggccatccctgggcgtgccttcacccttcccctgaccgtgccgcccgccaagatcaagggcgtcacggccgatatcgcccgttacgagctgtgggcgcagagcgccagcgaggaagtgcagcgccgctacgaacaggcgatttcctacctgaaagacctggtggccggaaaggcgcgcctggtggtggatgaggaaaccccggtggacaacaccggcaacccgctctctcgcgtgggctaccgcacgaacggccgcacc…	MAYINATDYAERFTQRELQQLLQTAGGSLKLDAAASDATETVDSYLAAIPGRAFTLPLTVPPAKIKGVTADIARYELWAQSASEEVQRRYEQAISYLKDLVAGKARLVVDEETPVDNTGNPLSRVGYRTNGRTFTDCSLRDFVGVPGERGGRWRRG
NODE_1_length_44641_cov_929.625_ID_346	fig|6666666.796814.peg.61	peg	NODE_1_length_44641_cov_929.625_ID_346_38717_39262	38717	39262	+	virion morphogenesis family protein				gtggttaagttccagctcctggccgaccaggtcgaggcgcgcctgcggcagctgtcgagcgacagccccgaggtgcgccgcgccgttgatgccttcgcccgcgtcctgcgcacccggatccagatggggttccgcaccggccggtcgccgagcggcgccgcctggaagccgcttaacccgttcttccgcgttggccagccactgcgcgacaccggccgcctgtacggctcgatccaggcgcgccgcgtgggtgacgcggtcctggtcggcacgaacctgcgcacgccggacggccatcacagcctgggcgctatccaccagttcggtgccgtggtcgagcccagggaagggccggggcagacctaccgcggccgcctgctgggcccaatccctaccgca…	MVKFQLLADQVEARLRQLSSDSPEVRRAVDAFARVLRTRIQMGFRTGRSPSGAAWKPLNPFFRVGQPLRDTGRLYGSIQARRVGDAVLVGTNLRTPDGHHSLGAIHQFGAVVEPREGPGQTYRGRLLGPIPTADKGFVFLKRAVIPARPFMPMDATGRVNLPPSWAQSALQAMARALELPA
NODE_1_length_44641_cov_929.625_ID_346	fig|6666666.796814.peg.62	peg	NODE_1_length_44641_cov_929.625_ID_346_39259_39738	39259	39738	+	structural protein				atgagtgttgccgccatcagcaaggccctgcaggcgcgcctgcgccaggtgctgatcgatacccctaccgccgccggccagccggccctggccgaaaccgtctacagcgcgcgcgagtacgacgcggtggccgagaacaacatgctttgcccgtccgtggccgtcatctacagcgggtacaccccgatccagcgccctggccaggccgccaaccaggccaaccggcagcaggtgggtttccagttcctggtagtgctcaacgtctccagcgcctacgacaccgccaccgctgaaggcatccaggacgaagtttcaccgttgttcgatgcggtgctaaaggccctgctgggtttccggcccctgcagggcttcctgcccatgacgctggatcccgccccg…	MSVAAISKALQARLRQVLIDTPTAAGQPALAETVYSAREYDAVAENNMLCPSVAVIYSGYTPIQRPGQAANQANRQQVGFQFLVVLNVSSAYDTATAEGIQDEVSPLFDAVLKALLGFRPLQGFLPMTLDPAPGAAVSSAGFGYYPIAFTTAASYVGTP
NODE_1_length_44641_cov_929.625_ID_346	fig|6666666.796814.peg.63	peg	NODE_1_length_44641_cov_929.625_ID_346_39751_40515	39751	40515	+	major tail protein				atgcgcactgattattcctacatcggctccggccgtatcctggtccgccgccggaacgtcgccggcgccggctttgtcgaaatgggcaactgcagcgccctggccctggccgttgaatcggaggtcaagcagctgcgcgacttccgcgccccgggcggtggcacctataaccgcgttgaccgcatcaccgcggtgaatgtctcgctgaccgcgcacgacctgtcgccgctcaacctgtcgctggcgctttacggcaccaccaccgccgtgaccggcggcccggtgaccgacgaaaacgccgtggccaccaagggcagctatgtgggcctggctggccagccgtccgccatcaccagcgtgtcgccggcgaccggctccggtaccgacccgtatgtggcc…	MRTDYSYIGSGRILVRRRNVAGAGFVEMGNCSALALAVESEVKQLRDFRAPGGGTYNRVDRITAVNVSLTAHDLSPLNLSLALYGTTTAVTGGPVTDENAVATKGSYVGLAGQPSAITSVSPATGSGTDPYVAGVDYVFQHGGLWIPENSSIPAATGSTPNIKATYTQKKGNLVQALMTAAPELEFMFLGLNEADSGSAVTVNLWRAKLGPAQSIPLIGDDYAALEMTGAAMADASRPAGTSQYFQTFIEDTTA
NODE_1_length_44641_cov_929.625_ID_346	fig|6666666.796814.peg.64	peg	NODE_1_length_44641_cov_929.625_ID_346_40609_41187	40609	41187	+	hypothetical protein				atgagcaagcgccatcagcagcagatccccaatgcagcccaggacgtccagcgcgacgtcgaccagctggccagcggcagcggcgagcccgtcaccgtcgagctgggccagtacacgttcaccgttcgcccgctgaagatgcggcaggtgttcccgttcctgaagctggtacgacccattttcgccaccctgtccaaggcgcccaccagcgccggtgcgggccttcccccgtccgccgctacccctgggcagggtggcaccccgaacggcgcacagccggccgcacaggccgccgagtcgctgccgccgcacgtccagaacgtcctgaacgatggcgactggcttatttccgtgctggaagaacacggccccagcgtgctgaaggccctggcctgcgcc…	MSKRHQQQIPNAAQDVQRDVDQLASGSGEPVTVELGQYTFTVRPLKMRQVFPFLKLVRPIFATLSKAPTSAGAGLPPSAATPGQGGTPNGAQPAAQAAESLPPHVQNVLNDGDWLISVLEEHGPSVLKALACALDTNHNEDTQRQLLQQFDDLELVSVLVLVKHVVVVNAGFFVAQGLTLGRNGGLGGLLTR
NODE_1_length_44641_cov_929.625_ID_346	fig|6666666.796814.peg.65	peg	NODE_1_length_44641_cov_929.625_ID_346_41202_41414	41202	41414	+	hypothetical protein				ttgtggtcggacacgctgcagcagctgtacgaccacggccacccacctgatcgagtcgacggctacacgctcgaccaggtgcacgccttcagtgccgcgatcgatcgcgcaaggaagcgcgatcaaacagcgttggccatcctgctgcgcgcggcccagcactacgaatcgaaagactttgaaaagctaatcacagggagcccgcagcaatga	MWSDTLQQLYDHGHPPDRVDGYTLDQVHAFSAAIDRARKRDQTALAILLRAAQHYESKDFEKLITGSPQQ
NODE_1_length_44641_cov_929.625_ID_346	fig|6666666.796814.peg.66	peg	NODE_1_length_44641_cov_929.625_ID_346_41411_44434	41411	44434	+	tail tape measure protein				atgagcagcaccgagctggaaatccgagtaaccgcccagctgtcagaaatcagggcggcgctcgcccagctctccgggcagttccaacaggtcaacacgaaggcgcagcagtcggccaacggcgccaacgcgctcaccagcagcttgaaccggaccacggccgcggcacggcagactgccaccgcggccgaatccgtgcgggccagcatcgccggcgcggtcacccaggcccggctcctggtcgccggcatcggcgtgctgggcgccatcaaggccctggtcaactacgccgatactgccacccgcctgcgcggccagctgaccctggccaccaagagccaggaggagttcaaccgcgcccaggcgcagacgttcgtgattgcccagcgcaccaggcag…	MSSTELEIRVTAQLSEIRAALAQLSGQFQQVNTKAQQSANGANALTSSLNRTTAAARQTATAAESVRASIAGAVTQARLLVAGIGVLGAIKALVNYADTATRLRGQLTLATKSQEEFNRAQAQTFVIAQRTRQSLEGTVNLYARIARAGRTTQQQTLGLTEAINQAVALSFTTAQAGEAALFQLGQGLASGQLRGEELNSVLEQTPRLASAIAEGLVKLGQIKTTDQLRKFAADGKLTSDLVVQAIQTQQQTLRDEFAKLPPTVSDAFTSLRNAVIKFVGDTDSAHGASRQLADAILALANNLQLVANLLLTGAKLWVTWYAAFRLVPAIVAGAAAAFTALRTSIALNTPAMRAFQVQALALTTTINGTTTAVNAFSLSMNGSALAAAGWATKLKAAAA…
NODE_1_length_44641_cov_929.625_ID_346	fig|6666666.796814.peg.67	peg	NODE_1_length_44641_cov_929.625_ID_346_44438_44512	44438	44512	+	hypothetical protein				atgacctgggcaaccggcgtggccaccggctacatcaacttcatggaccagctgcaggcgctgctgtgcgatacc	MTWATGVATGYINFMDQLQALLCDT
