# Supplementary material for: StM171, a Stenotrophomonas maltophilia Bacteriophage That Affects Sensitivity to Antibiotics in Host Bacteria and Their Biofilm Formation
Source: Viruses. 2023 Dec 18;15(12):2455. doi: 10.3390/v15122455 (PMC10747581; doi:10.3390/v15122455)
Supplement: Supplementary file 1 [file viruses-15-02455-s001.zip › Supplementary DATA/DATA S4.xls]

## Sheet: Sheet1
contig_id	feature_id	type	location	start	stop	strand	function	aliases	figfam	evidence_codes	nucleotide_sequence	aa_sequence
NODE_10_length_192847_cov_62.973222	fig|6666666.970237.peg.1	peg	NODE_10_length_192847_cov_62.973222_638_180	638	180	-	Cytochrome c-type biogenesis protein ResA			isu;Biogenesis_of_c-type_cytochromes	atgccagcggcgcctgctgtggcggctgcggcaccggccctgcaggtcggcgacagcctgcccgcgctgtcgctgcccgatcttgaaggccggccgctggacctgcgccagcacgctggcggtcgcccgctgttgatcaatgtctgggccagctggtgcgcgccctgcgtggaagaaatgcccgaactggcgcgtttcgcacatatccagggcgagcacggtgtgcaggtgctgggactggcgctggatacgccggaggacgtgcgcggtttcctgcagcgggtaccggtggattatccgatcgtgatcgagaccccggggccgcgcgatgccagcgtgcagctgggcaatacacagggcctgctgccctacagcgtgctgttcgatgcgcaggggcgg…	MPAAPAVAAAAPALQVGDSLPALSLPDLEGRPLDLRQHAGGRPLLINVWASWCAPCVEEMPELARFAHIQGEHGVQVLGLALDTPEDVRGFLQRVPVDYPIVIETPGPRDASVQLGNTQGLLPYSVLFDAQGRLVKAKLGPFAHGEIDSWVK
NODE_10_length_192847_cov_62.973222	fig|6666666.970237.peg.2	peg	NODE_10_length_192847_cov_62.973222_3112_740	3112	740	-	Cytochrome c-type biogenesis protein DsbD, protein-disulfide reductase (EC 1.8.1.8)			icw(1);Biogenesis_of_c-type_cytochromes isu;Periplasmic_disulfide_interchange	ttgaagactctgtttgcgcgtggcgccgccctgtgcgccctgatgtggctctcgctgccggcgttcgccctggatgagaaagacctgctgccggtggaccaggcattcgcgctgaccgccaccgcccccgaacgtggccaggtgcaactgcagttcaagatcgcgcccggctattacctgtatcgccaccgcaccagcgtcaaggccgacccggccttcaatgccggcgcgctgcagatgcccaagggcgacaagcaccacgacgatttcttcggcgaggtcgaaacctatcgcgagcgcctgcaggccaccctgcccggcacgccgaccgaggccgccagcaccatcagcctggaagtgcgttaccagggctgcgcagatgccggtgtctgttacccg…	MKTLFARGAALCALMWLSLPAFALDEKDLLPVDQAFALTATAPERGQVQLQFKIAPGYYLYRHRTSVKADPAFNAGALQMPKGDKHHDDFFGEVETYRERLQATLPGTPTEAASTISLEVRYQGCADAGVCYPPQKRVVQVTLPGSGAQAAAPAARAGAASPFNNPLAGAGNSGGLRLPGAASNSQALPLPSEQAFGFDAIASDGNTLLLRFSPAPGYYLYRDRTSLKLEGSTGVQAGTPRWPAAQSHRDEHFGDVSVYFNQVEVPLPLRRTVADAVDGTLVVTFQGCQTDGICYPPMTRRVKLSIPAGKVSASADQAPPRNEVISPLAVAPREGANGAPLRLLPTVPNTDAAPPAVAGTVDGNEFAADARGDNALRTRPPATTPNPDRSFVWVLLLAL…
NODE_10_length_192847_cov_62.973222	fig|6666666.970237.peg.3	peg	NODE_10_length_192847_cov_62.973222_3447_3109	3447	3109	-	Periplasmic divalent cation tolerance protein CutA			isu;Copper_homeostasis:_copper_tolerance	atgtcgaccgtcgatcccgtcctgctgctgttgaccacctgcccggaccgggccagtgccgagcgcatcgcgcacgcgctggttggcgagcgcctggccgcgtgcgtgacccgcctcgatggcgcgcagtcgacctaccgctggcagggcgaggtgaccaccgacgccgagctgcagctgctggtgaagaccaccgcgagtcgcgtcaatgacgcaatcgcccggatcgtcgaactgcatccgtatgaactcccggagtgcatcgcggtcgaaacccgggccggcctgccggcgtatctggactggatccgggcacagacccgggaggacactgattga	MSTVDPVLLLLTTCPDRASAERIAHALVGERLAACVTRLDGAQSTYRWQGEVTTDAELQLLVKTTASRVNDAIARIVELHPYELPECIAVETRAGLPAYLDWIRAQTREDTD
NODE_10_length_192847_cov_62.973222	fig|6666666.970237.peg.4	peg	NODE_10_length_192847_cov_62.973222_5306_3516	5306	3516	-	Extracellular ribonuclease precursor (EC 3.1.-.-)				atgcgattgctgtccccgcttgccgccgcctgcctgctggcactggccgcggcgccggcccaggccgaggtcttcatcaacgaactgcactacgacgacagcaccgccgccggtgacgtcggcgaagccatcgaagtggtcgctaccgcaggtgaagacctgtccggctaccgcctctacctctacaacggcagcaatccttcggccgccacggtctacgccaacaacccggtcccggccggcaccgccgccggttgcggcagcgccagcatcgccgtggtcaactacccgaccaacggcatccagaacggcccgaacgacggcatcgccctggtcgacgccagcggcaaggtggtccagttcctcagctacgagggcgccatcaccgcctccggtggc…	MRLLSPLAAACLLALAAAPAQAEVFINELHYDDSTAAGDVGEAIEVVATAGEDLSGYRLYLYNGSNPSAATVYANNPVPAGTAAGCGSASIAVVNYPTNGIQNGPNDGIALVDASGKVVQFLSYEGAITASGGPAAGMTSQNIPVAETNSTAPGTSLQLTGSGSQYAHFTWAESARQTFGSCNNGQTFSGGGTPGPNTPPSVSTTTPAQGSSTFPAAADLEVVFSETVNLASGAFALSCGTSGSVPLTFPASGRSVKLSTNTALVAGEACRFDIRAARITDLQGAHPAADSRIAFTVASTGGNPDPGNPGVPAGYYSKVNTSSPSQLRCSLHATIKGHTAYPYSGSGTSTWTILEIADEDPNNPNRILDAYRNRSYAKVTDRAGSGSGLKYNREHTWPN…
NODE_10_length_192847_cov_62.973222	fig|6666666.970237.peg.5	peg	NODE_10_length_192847_cov_62.973222_5619_5906	5619	5906	+	Heat shock protein 10 kDa family chaperone GroES				atgagcatcaagccgctgcacgaccgcgttgtggtcaagccgatcgaagccgacgaaatctccgccggtggcatcgtcatccccgactcggccaaggaaaagtccaccaagggtgaggtcgtggccgtcggcccgggcaagccgctggacaacggcaacgtgcgcgcgccgtcgctgaaggtcggcgacaaggtcatctatggccagtacgccggcagctcgtacaagagcgaaggcgtcgaatacaaggtcctgcgcgaagacgacgtgctcgccgtcatcggctga	MSIKPLHDRVVVKPIEADEISAGGIVIPDSAKEKSTKGEVVAVGPGKPLDNGNVRAPSLKVGDKVIYGQYAGSSYKSEGVEYKVLREDDVLAVIG
NODE_10_length_192847_cov_62.973222	fig|6666666.970237.peg.6	peg	NODE_10_length_192847_cov_62.973222_5988_7637	5988	7637	+	Heat shock protein 60 kDa family chaperone GroEL				atggctgccaaggatattcgtttcggtgaagacgcccgttcgcgcatggtgcgcggcgtcaacgttctcgccaatgccgtcaaggccaccctgggcccgaagggccgcaacgtcgtgctggaaaagagcttcggcgccccgaccatcaccaaggacggcgtctccgtcgccaaggaaatcgaactggctgacaagttcgagaacatgggcgcgcagatggtgaaggaagttgcttcgcgcaccaacgacgatgccggcgacggcaccaccaccgccaccgtgctggcccaggccctgatccgcgaaggcgccaaggccgttgccgccggcatgaacccgatggacctcaagcgcggtatcgacaaggccgtttcggccgccgtcgccgagctgaagaac…	MAAKDIRFGEDARSRMVRGVNVLANAVKATLGPKGRNVVLEKSFGAPTITKDGVSVAKEIELADKFENMGAQMVKEVASRTNDDAGDGTTTATVLAQALIREGAKAVAAGMNPMDLKRGIDKAVSAAVAELKNISKPTADDKAIAQVGTISANSDESIGQIIADAMKEVGKEGVITVEEGSGLDNELDVVKGMQFDRGYLSPYFINNQQSQTADLDDPFILLHDKKISNVRDLLPVLEGVAKAGKPLLIVAEEVEGEALATLVVNTIRGIVKVVAVKAPGFGDRRKAMLEDMAVLTGGTVISEEVGLSLEKATIKDLGRAKKVQVSKENTTIIDGVGDKANVDARVAQIKTQIQDTSSDYDREKLQERVAKLAGGVAVIKVGASTEIEMKEKKDRVDDA…
NODE_10_length_192847_cov_62.973222	fig|6666666.970237.peg.7	peg	NODE_10_length_192847_cov_62.973222_7772_8383	7772	8383	+	hypothetical protein				atgcctacctcgttcatcgtcgtcgacgacttcctctctccagccgatgcacacggcctgcgccaggccgggctgggcctgacctacccggcgcaggagggggcattccccgggcgtaattcgctcgaacggctggagctggacggcctgtccgaggccgcgtcgcggttggtcaacgagccgctgcggccggtcaatccgttgcagtcgcacggcaagttccggctgaccctggccagcgatgtgggtcgcgccaaggtgcacaccgaccattcgcactggtccggcatcctctacctcagcgccccggagcactgcgaagggggtaccgagttcttccgccatcgccgcaccaacaccgagcgcatggcgctgaacgcccacgagctggctgcgctg…	MPTSFIVVDDFLSPADAHGLRQAGLGLTYPAQEGAFPGRNSLERLELDGLSEAASRLVNEPLRPVNPLQSHGKFRLTLASDVGRAKVHTDHSHWSGILYLSAPEHCEGGTEFFRHRRTNTERMALNAHELAALGYANGGDMHRDIIERDSVDDSQWEMTMRIPMRFNRLVLLRPWFWHTAGPAFGDRPENGRLVYLMFFEQAR
NODE_10_length_192847_cov_62.973222	fig|6666666.970237.peg.8	peg	NODE_10_length_192847_cov_62.973222_9575_8412	9575	8412	-	Beta-lactamase class C-like and penicillin binding proteins (PBPs) superfamily				atgtgccgtgctgccctgatgttgctgacgctgttcccgctggccgtgctggctgcacctcccccggtaccctcgccggcccgcatcgatgccgaagcgcagcggttgacgcaggccgcacaggcgcgcggcatggcgctggcggtgatcgacggcggcaaggtggtgcacgtcgccgcctacggcgagcgcaataccgcaggcgaaccactgcgcaccgatacggtgatgtacgccgcctcgctgaccaagatggcattcggccatctggtcgcgcagctggcgcaggaccgcaggatcgatctggatgccagcatcgccacagcgctggacaagccgttgccggactatccgcccgaaacgaagaagtacgccgactacagcgtgctggccgatgat…	MCRAALMLLTLFPLAVLAAPPPVPSPARIDAEAQRLTQAAQARGMALAVIDGGKVVHVAAYGERNTAGEPLRTDTVMYAASLTKMAFGHLVAQLAQDRRIDLDASIATALDKPLPDYPPETKKYADYSVLADDARWRQLTPRLLLNHASGFANFGFLEPDGRLKFHFDPGSRYGYSGEGLILLQFVIERGRLGEDVGALMQQRVFDRFGMTRTSMMWRGDFATNLADGWTMEGTAEPHDERSRVRAAGSMDTTIADIARFAAGYVRGDGLSATMRKELVRPQLPITTASQFPTLQPELPKALQRKDLAAGLGVVTFRGLQGAGFYKGGHDDAVGNTLVCVEQQQRCVVILGNDVRAEATFPALVAFVLGDIGVPWQWEYGAAKAFVK
NODE_10_length_192847_cov_62.973222	fig|6666666.970237.peg.9	peg	NODE_10_length_192847_cov_62.973222_10572_9643	10572	9643	-	hypothetical protein				ttgcgcctcatcccattcgtcctgcttgctgccccgctggctgcgctggcgtccgattcccccgaacacatcctgccgatgtggatgcagggcggtcatccggccgtggccgtgtcgctggacgggcgtgccgaaccgctgcgcttcgtggtcgacagcgcggcaggcgccaccctggtcgatgaccgcgtcgtgcggcgctacggtctgggggatgcggatgcagaggtatcacaggcccaaggggcaagttcagcctccgcgcggctgcagcgcatacgcacaacgtcctggcagctgggcagttggcagctgcaggcccaagccatgaaggtcgatctgtcgtcgttgccgaaggacgatgatccggccattgacggcttgatcggcaacgatctg…	MRLIPFVLLAAPLAALASDSPEHILPMWMQGGHPAVAVSLDGRAEPLRFVVDSAAGATLVDDRVVRRYGLGDADAEVSQAQGASSASARLQRIRTTSWQLGSWQLQAQAMKVDLSSLPKDDDPAIDGLIGNDLTGRWDTRWDFGRNQLALWTPGGLNLEGPGCQPNALPGRTDGLRQFGFIMLALGAPAVDAIAVVDTGAAQTVLNAEAARALGLRTDGSDARVRVREKGTEGLGGGKQATWLYTLPGMAGNGWQHPSMEVRISELPVFKAIGLEARPALILGTDAMRGGQVDIGAGASRICLRRPQAS
NODE_10_length_192847_cov_62.973222	fig|6666666.970237.peg.10	peg	NODE_10_length_192847_cov_62.973222_10679_11386	10679	11386	+	Two-component transcriptional response regulator, LuxR family				atgacaactcccgcccgtgtcatcgttgtcgatgacgacgccagcatccgtgatgccatcgccgattgcctgttgctgcatggctaccaggtacgggtggcagcggacgcgacggcgctggacgtgctgctgcaggtcgatcgcccggacgtgatcatcctcgactggatgatgcccggtgaggatggcctgtcggtctgccgccggctgcaggcacgggccattccgatcctgatgctgtcggcgatgggcagcgcaccggacagggtgatcggcctggagatgggcgcggacgactacctggccaagccgttcgacccgcgcgagctgctggcgcgggtacgcgcgctgctgcgccggcaggacaagctgcgcgcgcaggtagccagtgaactgcgc…	MTTPARVIVVDDDASIRDAIADCLLLHGYQVRVAADATALDVLLQVDRPDVIILDWMMPGEDGLSVCRRLQARAIPILMLSAMGSAPDRVIGLEMGADDYLAKPFDPRELLARVRALLRRQDKLRAQVASELRFSGWRLLPEQRRLLAPDGNELVLSRGEFSLLLALAERPGRVLGREQLLQLSRGEPSDSVDRAVDLAISRLRRKLGQASPGAEALVQTSRGEGYRFHAEVQVL
NODE_10_length_192847_cov_62.973222	fig|6666666.970237.peg.11	peg	NODE_10_length_192847_cov_62.973222_11419_12717	11419	12717	+	integral membrane sensor signal transduction histidine kinase				atgctggccctggccagcctgctgctggcgacactggtcagcgtggccgtggttggctggatgcctcggcccgcgccgccaccgatgcggttggaccaggccgtgcaggtgctgcggggggaacaggccgcggcaccactgggcctgcatctggcgacgcaggatgcgccaccaaagggcagtgccagtgactggctcacccagttggcggcgctgcagatgggtttgccggcgaaggaggtgcgcctggtctggagcggacagggcaaggcgcctgatgtgcaggtcatcgaaggcggcgaggtgctcgacggcacggcgcgggtcggtgtactgaaggcgcaggccgcgctgctgaccgcgatgcaatggccgccgtttgaactgggcgtgcgccag…	MLALASLLLATLVSVAVVGWMPRPAPPPMRLDQAVQVLRGEQAAAPLGLHLATQDAPPKGSASDWLTQLAALQMGLPAKEVRLVWSGQGKAPDVQVIEGGEVLDGTARVGVLKAQAALLTAMQWPPFELGVRQADGRWRVVGSDHSDLAAWRRQVILALLGGAVLLAPLAAWASIRLGRPLRRLADASARVDLQADTPLPDDGPREVQMLAAAIGTGRERLRAQAQDMTHMLAAVAHDLRTPLTGLRLRAEFAPTPQAARMVADIERMDTMIEQVLDYARGELQPLQMRPLDLAALLEECVQAALLRGVEISIQGPDSLPWHGDALLLRRAFDNLIDNADRYAGAMELRLAVVERGVQLEVMDRGPGIAEGDRVRLLQPFQRSERSRSRTTGGAGLGLA…
NODE_10_length_192847_cov_62.973222	fig|6666666.970237.peg.12	peg	NODE_10_length_192847_cov_62.973222_12790_13290	12790	13290	+	Transcriptional regulator, MarR family				atgatcgaagccaagcaccatgccctgatcgaggaagcgcagcgacgcggtcacgccaacatcgcgccgctgcgcctgtgtttccagctgctctcgctgtcctcgtcgatcgatcgcgactgcgccgcgcggctggcaccgcatgggctcagcgagggtcgcttcatcgtgctgttcctgttgcacggggccggtggcgcactgccgccgcatgtgctggccgaacgcgccggcgtgacccgcgccaccatcagcggcctgctcgacggcctgcagcgcgaaggcctgctgcagcgtcgcaacgatgacggggatggccgccgcctgcagatcgtgctgaccgcaccgggaaagcgtttggccgaatcgctgttcgagcagcacacgcaatggatcggt…	MIEAKHHALIEEAQRRGHANIAPLRLCFQLLSLSSSIDRDCAARLAPHGLSEGRFIVLFLLHGAGGALPPHVLAERAGVTRATISGLLDGLQREGLLQRRNDDGDGRRLQIVLTAPGKRLAESLFEQHTQWIGGLFNGLDADEQQQLSQLLHKVWQHTDAGRESAA
NODE_10_length_192847_cov_62.973222	fig|6666666.970237.peg.13	peg	NODE_10_length_192847_cov_62.973222_13287_14027	13287	14027	+	hypothetical protein				atgagcacggccattcctgcggaacgccggcaagcactcaacaccggccgcgtccccgccacccatctggcagaatgcctggcagtggattttgccgcgctgctgcaggtggtggcgcctgcgcttgcaccggaggcgctgcaacgcatgcgggacgcctcaggcaagggcatcacgctgcgcatggccctggctgcgcaactgctgcgtgaggcggggcagggggcgcctgcgctctggcagcatcacagctccgataccgtgcgcggctgggcctgctacctgatcggcagcgatgcccgcgcaacgctggcagggaagctgcagcagatgcgcacactggccgatgacccccatttcggtgtgcgcgaatgggcgtggctggcactacgcacggac…	MSTAIPAERRQALNTGRVPATHLAECLAVDFAALLQVVAPALAPEALQRMRDASGKGITLRMALAAQLLREAGQGAPALWQHHSSDTVRGWACYLIGSDARATLAGKLQQMRTLADDPHFGVREWAWLALRTDIVAAPLQALEHLQPWSQETSPYLRRFACEALRPRGVWATHIALFKQHPEHASALLEALADDPERYVQDSVGNWLNDAGKTQPQWLRQLCTRWQHERHSDANAYIRKRALRSLR
NODE_10_length_192847_cov_62.973222	fig|6666666.970237.peg.14	peg	NODE_10_length_192847_cov_62.973222_14075_14413	14075	14413	+	hypothetical protein				atgtcgcacaccttcatcgagctctacaccgccacccctgcctggaccacacttccgcccgagcagcggaatgccttcttcgcccgtatcggcgccggcatgcagcagttcgatccggtccgcatcacgccgctggcgatgggccgcgttgcctcgggcgtaccgcacggcagcgatgagcagttctatgcggtctggcgctgcgcaagccgcgaggaggtcgatgcgttgatggccggcattgccgctaccggctggcatgagtacttcaccaccacccaggcggtaggcgcgatggacagcatggcccagcaccttgccgacctggccgccttgtag	MSHTFIELYTATPAWTTLPPEQRNAFFARIGAGMQQFDPVRITPLAMGRVASGVPHGSDEQFYAVWRCASREEVDALMAGIAATGWHEYFTTTQAVGAMDSMAQHLADLAAL
NODE_10_length_192847_cov_62.973222	fig|6666666.970237.peg.15	peg	NODE_10_length_192847_cov_62.973222_14526_14783	14526	14783	+	hypothetical protein				atgcagagcacgctccaggtcacgctgttcggccctcttggcgacagcccggcgttgcagttgccggggctggaggggccgtcggtggccatcccggaatcggccctgcggcgcttggtttccgatctctacaccgcgcgttccctgctcaaccccgagcagctggacgaggcccggcaggaactggatcgcgtgctggaacgctgggccgacatccatgagggcctgctgctggacgtggaagtgcatggcaaatga	MQSTLQVTLFGPLGDSPALQLPGLEGPSVAIPESALRRLVSDLYTARSLLNPEQLDEARQELDRVLERWADIHEGLLLDVEVHGK
NODE_10_length_192847_cov_62.973222	fig|6666666.970237.peg.16	peg	NODE_10_length_192847_cov_62.973222_15079_16152	15079	16152	+	2-keto-3-deoxy-D-arabino-heptulosonate-7-phosphate synthase I alpha (EC 2.5.1.54)			isu;Chorismate_Synthesis isu;Common_Pathway_For_Synthesis_of_Aromatic_Compounds_(DAHP_synthase_to_chorismate)	atgcccccgcacaccgacgacctgcgtatccgcaccatcgaaccgctgacaccgcctgcccagctgctggcgatgctgccgtgtgacgatgaagcctccgacaccgtcagcgcctcacgcgcggccctgcaccagatcctgcatggccgtgacgaccgcttggcggtggtggttggcccatgctcgatccacgacccgaaggccgccatcgagtacgcccagcgcctgaagccgctgcgtgacgcgctggccggggaacttgaaatcgtgatgcgcgtgtacttcgagaagccgcgcaccacggtgggctggaagggcctgatcaacgacccggacctggatggcagcttcaggatcgacaagggcctgcgcattgcccgtggcctgctgcgcgacatc…	MPPHTDDLRIRTIEPLTPPAQLLAMLPCDDEASDTVSASRAALHQILHGRDDRLAVVVGPCSIHDPKAAIEYAQRLKPLRDALAGELEIVMRVYFEKPRTTVGWKGLINDPDLDGSFRIDKGLRIARGLLRDINKLGLPAGVEFLDVISPQYIADLVAWGAIGARTTESQVHRELASGLSCPVGFKNGTDGNVKIAADAVGAASNPHHFLSVTKQGGTAIVSTTGNPDCHVILRGGKQPNYDAGSVAEACQALAKAKLPTRLMIDASHANSLKNPDNQPKVIEDIAVQLEDGEQRIVGVMIESHLVGGRQELVEGQPLVYGQSITDGCIDWDTTVTVLERLAAAVRARRDVKVSEAA
NODE_10_length_192847_cov_62.973222	fig|6666666.970237.peg.17	peg	NODE_10_length_192847_cov_62.973222_16938_16321	16938	16321	-	UPF0126 inner membrane protein YicG				atgttgctgtccatcatctacctgatcgccatttccgccgaagccatgaccggcgcactgtccgccggccgccgccgcatggacctgttcggcgtggtcatgatcgcctgcgtcaccgccctcggtggtggttcactgcgcgacatcctgctcggccactatccgctgggctgggtgaagcatcccgagtacctgggcttcaccgtgtgcgcggcgctgatcgccacctgggtcgcacgctggatgcaccacttccgccgcaccttcctggtcctcgacgggctgggcctgatcgccttcaccctgatcggctgctcgatcgcgcgcgaagccggccatgcgatgccgatcgtgctgatcgccggcatgctgaccggcgcgttcggcggcgtgctgcgc…	MLLSIIYLIAISAEAMTGALSAGRRRMDLFGVVMIACVTALGGGSLRDILLGHYPLGWVKHPEYLGFTVCAALIATWVARWMHHFRRTFLVLDGLGLIAFTLIGCSIAREAGHAMPIVLIAGMLTGAFGGVLRDILCNEVPLIFQKELYAIIALLTGAAYLLLLHWGVADATAILCCLGGGFALRLLAIHYRWEMPKFVYHDEVH
NODE_10_length_192847_cov_62.973222	fig|6666666.970237.peg.18	peg	NODE_10_length_192847_cov_62.973222_17270_17545	17270	17545	+	hypothetical protein				atggccccgtccctccgcccgtggttcctgtacctgctcgaatgtcgcgatggcagctattacgccggcatcagcaccgacgtggacgcgcgtttcgccgcccatcaggctggcaagggcgcgcgctacacccgggcccggccgccgctgcgggtgctggccgtgcgcgagtacccggaccgggccgccgcgtcacgggccgagtggcaactcaagcagcagccgcgcgaacgcaagctggcctggctgcaggcgccggatcccgcgcttctgtag	MAPSLRPWFLYLLECRDGSYYAGISTDVDARFAAHQAGKGARYTRARPPLRVLAVREYPDRAAASRAEWQLKQQPRERKLAWLQAPDPALL
NODE_10_length_192847_cov_62.973222	fig|6666666.970237.peg.19	peg	NODE_10_length_192847_cov_62.973222_17693_18109	17693	18109	+	hypothetical protein				atgaagaactgcgggatactgctgttgactgcctgcgcggcccttctggcctgcacccaagcaccgtcgccaccgccactgcagcatgggcagatcggcaccgctgctgagctggctgcgtatggcccgaggacacccgaaccgatccacctgcgtcgtgaccgggtccctcccgatctggtcgatctgatcccgttcgcggaaaagtgggggatcggcgatgacgtgcttcgcaatgaaatgcgggagcgcgccactgacgcggaaaagcaggcattgacggatgcgctggcggggcgccatgcgcgcatcaccgcctggttggacagcttcccgcaggggcagcccatgtctgaagaagccgctgcgttcatgtacatgcagctgggcaccgacgaa…	MKNCGILLLTACAALLACTQAPSPPPLQHGQIGTAAELAAYGPRTPEPIHLRRDRVPPDLVDLIPFAEKWGIGDDVLRNEMRERATDAEKQALTDALAGRHARITAWLDSFPQGQPMSEEAAAFMYMQLGTDEMGLMP
NODE_10_length_192847_cov_62.973222	fig|6666666.970237.peg.20	peg	NODE_10_length_192847_cov_62.973222_18178_18333	18178	18333	+	hypothetical protein				atgtccaccgtcgccctgttgttcgctctctccgcgtcaaccagtcccgctgccgacccggccaccctcgcggccatcgaagccacctgccatgactacgtcgacggccagctggaggccgacccgttgtggtacccgaaaccgaaggcgaagtga	MSTVALLFALSASTSPAADPATLAAIEATCHDYVDGQLEADPLWYPKPKAK
NODE_10_length_192847_cov_62.973222	fig|6666666.970237.peg.21	peg	NODE_10_length_192847_cov_62.973222_18306_18794	18306	18794	+	hypothetical protein				gtggtacccgaaaccgaaggcgaagtgagcacgatgcgtgccgccggtaaggcatgggtctccgtcgtcgtactggccgccggcatcgcactgctgcctggcctgctgtacctgctcgggcttgccctggtgggcggttggccgaagccagcagaccgtgcgcccagtggtgtggctgcgtgcagcagtgaaccacgaacaggatttcagccgatgaatccctggagtttcgctgcgcagttcttcgacgacgacgcgatgaagaagaaggtgccagaggtggaacgggaggcgttctggattgcccgccgccatctttggcggcagccacggcacgacatgctgcgctggcatctgagcagcacggcactgacgatctggattacccgcaactggagt…	MVPETEGEVSTMRAAGKAWVSVVVLAAGIALLPGLLYLLGLALVGGWPKPADRAPSGVAACSSEPRTGFQPMNPWSFAAQFFDDDAMKKKVPEVEREAFWIARRHLWRQPRHDMLRWHLSSTALTIWITRNWSAAQIADTARKEDFCRAWSKRRVPGGPMKR
NODE_10_length_192847_cov_62.973222	fig|6666666.970237.peg.22	peg	NODE_10_length_192847_cov_62.973222_20166_18886	20166	18886	-	NADH dehydrogenase (EC 1.6.99.3)			isu;Respiratory_dehydrogenases_1 isu;Riboflavin_synthesis_cluster	atgagtcgcgagcgcgttccccacctggttgttgtcggcggcggttttgccggtctctgggccacccgtgccctggcccgcgagcgcatgcgcatcaccctggtcgaccgccgcaaccatcatctgttccagccgctgctgtaccaggtggccaccgccggcctgtccgcgccggatatcgctgcaccactgcgccatatcctcggccaccagcgcaacgtggaagtccgcctcggcgaagtggtcgccatcgacaagcaggcccggcagatccgcatggccgatggcagcacgctggactacgacagcctgctgctggccaccggcgccacccacgcctacttcggcaacgaccagtgggccgatgatgcgcccggcctgaagacgctggacgatgcg…	MSRERVPHLVVVGGGFAGLWATRALARERMRITLVDRRNHHLFQPLLYQVATAGLSAPDIAAPLRHILGHQRNVEVRLGEVVAIDKQARQIRMADGSTLDYDSLLLATGATHAYFGNDQWADDAPGLKTLDDAIALRRKLLLAFERAEAEPDPAKKAAWLSFAVVGGGPTGVELAGTLAEIARHTLRNEFRHIDPASAKVRLVEAGPRVLSSFPEVLSLKARRQLEKLGVEVLTGTPVSDIDSQGFTLGDQFVPARTVVWAAGVAASPLARTLDVPLDRAGRVPVQPDLTLPDHPELFVAGDLAALSQADGKPVPGVAPAAKQMGKYVAEVIRARLHGKPEPGPFKYADYGNLATIGRMAAIVHLGRLQLSGVLAWWFWLAAHVFFLIGFRNRIVVLLN…
NODE_10_length_192847_cov_62.973222	fig|6666666.970237.peg.23	peg	NODE_10_length_192847_cov_62.973222_20290_21069	20290	21069	+	hypothetical protein				atgagcgaaccggaaaagcgcatcgccctgttgatcgacgccgacaatgcgccggcctcgaagatcgacgaggtgttggccgaagtggcccgctatggggtggccaacgtgcgccgcgcctatggcaactggaagagcccgcgactgaaggggtgggaagcggtgctgcatgagtatgcgatccgtcccatccagcagttcgcctacagcaagggcaagaatgcctcggacatggcgatggtgatcgatgccatggacctgctgtacgcgcgcaacctggatggctttgccatcgtctccagcgatgcggacttcaccccgatggtgatgcgcctgctgaccgatggcgtgaaggtgtacggtttcggcgagaagaaaacacccgagccgttcgtcaac…	MSEPEKRIALLIDADNAPASKIDEVLAEVARYGVANVRRAYGNWKSPRLKGWEAVLHEYAIRPIQQFAYSKGKNASDMAMVIDAMDLLYARNLDGFAIVSSDADFTPMVMRLLTDGVKVYGFGEKKTPEPFVNACSKFTYLEALGQTHASVPDTEQASSEQASNEPVANDDARPRKSGAEMRSDTRLVKMLRRAVSAAEGEDGWSHLGPVGSQIGNQASFDPRNYGYGKLSDLLAAIGLFELKKDGKSSYVRALPKKNR
NODE_10_length_192847_cov_62.973222	fig|6666666.970237.peg.24	peg	NODE_10_length_192847_cov_62.973222_21212_21832	21212	21832	+	Glutathione S-transferase?				atgttgaagatctggggccgtcgcaattccagcaacgtccgcaaggtgctgtggtgtgccgaggaaatcggcctgccgtacgagtccatcgaggtcggtggcagccacggcggcacgcagacgccggaataccaggcgatgaatcccaatggcctggtaccggtgatcgaagaccacggcctgccgctgtgggaatcgaacgccatcgtgcgctacctgagtgcgcgctacgcgctgggcacgctgtacgccgaagacccgatggaacgcgcccaggccgagaagtggatggactggagcacctcgcgcatggcgccgctgtacaccgacctgatctggggcatcatgcgcaccgctccggccgaccgcgacgaagcgcggatcaatgccgccatcgtg…	MLKIWGRRNSSNVRKVLWCAEEIGLPYESIEVGGSHGGTQTPEYQAMNPNGLVPVIEDHGLPLWESNAIVRYLSARYALGTLYAEDPMERAQAEKWMDWSTSRMAPLYTDLIWGIMRTAPADRDEARINAAIVRAGDYLAMADATLAKQPWLSGETFAMGDIPLGSLIYAWFELPIQRPELPHLADWYARLRERPAYQRGVMSPLT
NODE_10_length_192847_cov_62.973222	fig|6666666.970237.peg.25	peg	NODE_10_length_192847_cov_62.973222_24127_21929	24127	21929	-	Helicase PriA essential for oriC/DnaA-independent DNA replication				atggcccgttacactggcccgatgctttcacccattccgaccctgcaggtcgccctgcccgtcccgctgccgcgcctgttcgactacctgtcaccagagggcgatggccccacggtcgcggtcggctgccgcctgaaggtgccgttcggcaaccgcgagctggtcggcgtagtggtggggcacggccagaccgatgacggccagggactgcgccaggccttggcctggtgcgacccgcaaccgctgctccagggcgagctgtggcacagcctgcagtggctggcgcgctacacccatgcgccactgggcgaggtgctgagcaccgccctgccgggcccgctgcgccatggcgacgccctgcccgacacccatcactggggctggcagctgaccgccgaa…	MARYTGPMLSPIPTLQVALPVPLPRLFDYLSPEGDGPTVAVGCRLKVPFGNRELVGVVVGHGQTDDGQGLRQALAWCDPQPLLQGELWHSLQWLARYTHAPLGEVLSTALPGPLRHGDALPDTHHWGWQLTAEGRAQREKLRAGSRPRQLAELLADAIVDEDVLGERMDDWRTAARSLAKRELAERVALRVAPQHAQPLPGPTLNTEQAEAVAAINAVEGFQPFLLDGVTGSGKTEVYLQAIIHCLAQGKQALVLVPEIGLTPQTLARFRGRLGIAVHALHSGLNDNERARVWAAASRGEARVIVGTRSAVFTPLPQAGLLIVDEEHDGSYKQQDGIRYHARDFALVRGKALGVPVLLGSATPSLETLHNAYAGRYTHLRLKQRAGDARPPRVRILDVR…
NODE_10_length_192847_cov_62.973222	fig|6666666.970237.peg.26	peg	NODE_10_length_192847_cov_62.973222_24519_25523	24519	25523	+	hypothetical protein				atgacggctgtgcccgcccctgtttcctcgaccgcggccggcgcgctgtcggcgttcctgcgcggcgtcgagcgccgtgccctggtggtggctgagctgcagtgcggcgatgccgcgcgagccgagcagaccctggtggcggtgatgcgcgccttcgccgcggtcgccagcgacctgccgatggcgcagtggccgatccgcttctggaccctgctgggccagcgccaggcgctgcgcgagccggtgggcggccagtggctgccgccgttggccgcgctgggcgaaatggggccgctgccgcgcttggcactcctgctgcgggtgggcggcagtctggacgagggtatcgccatgcgcgtgctcgaccaggacgaagcgggctaccagcacctgctggcc…	MTAVPAPVSSTAAGALSAFLRGVERRALVVAELQCGDAARAEQTLVAVMRAFAAVASDLPMAQWPIRFWTLLGQRQALREPVGGQWLPPLAALGEMGPLPRLALLLRVGGSLDEGIAMRVLDQDEAGYQHLLADACPRDAHGQPDASAWRQLAEQVQLRIRDLPAKRLQQLQQPAAPAASNEAPATGWRAPQRDDRAAAQGKRRRPNARPRWRGPVILLVTVAVLLAAALGWRYWQGHSSGSDAPLPEGVVGEAGPVTVEALPPSKVNATPDATPAQASDDAMMLADRDYPLVADADLYAWTAAGGPLPVDESQSRPSRPEPASATLETAAADE
NODE_10_length_192847_cov_62.973222	fig|6666666.970237.peg.27	peg	NODE_10_length_192847_cov_62.973222_25516_26100	25516	26100	+	hypothetical protein				atgaataagaccctgctcgccagcctgctgctggccctgccgttgtcgctgtccgccgcgccgcagaccttgagcgtgccgctgccgccgccagtgccgggcagttcaccggcggctcccgctccggccaccacaaacacgacgcccgctgcgttcacccagctcgacgcccagcagcagcgtcagcgccgtgccgactacgcggcctggcgcgccctgccggagagcgagcgggagcgcatccggcaggctgcggcgcggttcaatgcgctgccggcggaccagcagcagcgcctgcgcgagcagttccaggcgcaggaccaggccttccgcgagggctggcggctgggcccgcagctgggactggagttccccaagctgcacggcctgttcggcttc…	MNKTLLASLLLALPLSLSAAPQTLSVPLPPPVPGSSPAAPAPATTNTTPAAFTQLDAQQQRQRRADYAAWRALPESERERIRQAAARFNALPADQQQRLREQFQAQDQAFREGWRLGPQLGLEFPKLHGLFGFVPPEQREAALAVLRQLSPAQLAQLTLVAQRTPPQERDTVRGAFLAVPAAERDAWLKRQAGQ
NODE_10_length_192847_cov_62.973222	fig|6666666.970237.peg.28	peg	NODE_10_length_192847_cov_62.973222_26337_27701	26337	27701	+	Probable multidrug resistance protein norM				atgtctactgcaacctccacgccgcgcttcagcaaggaagtcggcgccaccggtctgctcgccctgccgcttgtgctcgggcatgtgtccaccggcctgatctccttcgtcgacaacgtgattgccggccaccatgccaccgcgaccctggccgcagtgaccatcggcacggcgctgctgtggctgccgatgctgatcccgatcggcaccctgatctcgctcaccgcctcggtatcgcagctgcacggcgccggccgcgagcgcgaaatcggcccgctgttccgccaggcactgtggctggcgctggggctggggctgatcatgttcaccttcctcacggtggtgccgccgctgctgccatcgttcgggatcgcgccggacatcgtgccgggggcgacc…	MSTATSTPRFSKEVGATGLLALPLVLGHVSTGLISFVDNVIAGHHATATLAAVTIGTALLWLPMLIPIGTLISLTASVSQLHGAGREREIGPLFRQALWLALGLGLIMFTFLTVVPPLLPSFGIAPDIVPGATAFLHAVRWGGPALTLYFCMRYLSEGMHWTLPTMLLGFGGLLVLAPMGYVLANGKLGFPELGAEGLGIASAVMMWLQATAFALYLWRTKRFAHLQLFSHFEGPRWKAIWDLLRTGLPIGITVLMEGGLFIVTALLIGRLGANEAAAHQIAINVAQLCFMIPMGVAEATTVRVGHAVGRGDGFGVRRAAWAGYAIIMGTQTLSAAVLLFGHDAIVGVYTNDLAVAGLASTLLLYAATFQFPDGIQVLSAGALRGLKDTRVPMFIAMFA…
NODE_10_length_192847_cov_62.973222	fig|6666666.970237.peg.29	peg	NODE_10_length_192847_cov_62.973222_27817_29739	27817	29739	+	Signal peptide peptidase SppA (protease 4)				atgaatcaacccgtgcccccgctgcccccggcgcgtcgcaaccccgtcgccagtttcttcatcgggctgtgggacgtcatgaacttcacccgccggttgatcctcaacctgctgttcttcggcctgctgttcctgctgctggtgatgttcgtcatcgcggcgggcatgggcgccggtgccagcaagtcgctgcaggaccgcactaccctggtgatcgccccggaaggccgcctggtcgagcagttcagcgccgacccggtcagccgcgcactggccaaggcggtgggcgacaacggcgccgaagagatccagctgcgcgacctgctgcgggtgatcgagtcggccaaggaagacaagaagatcgagcgcgtggtgctggagctggacaagctgcagccg…	MNQPVPPLPPARRNPVASFFIGLWDVMNFTRRLILNLLFFGLLFLLLVMFVIAAGMGAGASKSLQDRTTLVIAPEGRLVEQFSADPVSRALAKAVGDNGAEEIQLRDLLRVIESAKEDKKIERVVLELDKLQPSGFASLREVATALQDLRASGKQLVAYSESMGQSQYLLAAQADEVYLDPMGSVVLEGLGRYRQYFRTGLQDKLGVDVHLFKVGEYKSAAEPYVLDAASPASKEADLFWMNDVWQRYLADIAKARRLDPAQLAAGIDTLPEGIAAAGGDLAKFALQQKLVTALKTREEFEDLMIERGVADDDADGGFRNVDFGTYLGQLDARRNPVDSRPQVAVVVAAGEISGGDLPAGRIGGESTSALLRAARDDENVKAVVLRVDSPGGEVFASEQ…
NODE_10_length_192847_cov_62.973222	fig|6666666.970237.peg.30	peg	NODE_10_length_192847_cov_62.973222_30050_29838	30050	29838	-	hypothetical protein				atgcgcatcctgaccctgttctcgtccctgctggccggcgtgctgctggtggcctgccagcggccgccgacgccgaacccggagaagccaccggtgcccaaagcgatgtcgcgtgcgatgcaggaaccgctggaccgtgcgaaggacgcagggaaggccgtggaagaggccgccgcacgcgaacgcaaggccgaggccgacgcgacgcagtga	MRILTLFSSLLAGVLLVACQRPPTPNPEKPPVPKAMSRAMQEPLDRAKDAGKAVEEAAARERKAEADATQ
NODE_10_length_192847_cov_62.973222	fig|6666666.970237.peg.31	peg	NODE_10_length_192847_cov_62.973222_30162_30938	30162	30938	+	tropinone reductase				atgacccagcaacggtggcgcctggacgggcagaccgccctgatcaccggtgccagcgccggtatcggcctggccatcgcgcacgaactggccggcttcggcgcggacctgatgatcgtcgggcgcgatatcgacatgctggagaccgcgcgcgacgagctgctggatgtgtatccgcagatgcaggtgcacgcgctggccgccgatgtctccgacgacgaggaccgccggcagatcctggactgggtggaagaccacagtgatggcctgcacatcctggtcaacaacgctggcggcaacgtcaccaaggcggccacggagtattcagaggacgaatggcggaagatcttcgagaccaacctgttctcggcgttcgagctgtcgcgctacgcgcatccg…	MTQQRWRLDGQTALITGASAGIGLAIAHELAGFGADLMIVGRDIDMLETARDELLDVYPQMQVHALAADVSDDEDRRQILDWVEDHSDGLHILVNNAGGNVTKAATEYSEDEWRKIFETNLFSAFELSRYAHPLLARHASSSIVNVGSVSGLTHVRSGVVYGMSKAAMHQMTRNLAVEWAEDGIRVNAVAPWYIRTRRTSGPLSDPDYYEEVINRTPMRRIGEPEEVAAAVGFLCLPAASYVTGECIAVDGGFLRYGF
NODE_10_length_192847_cov_62.973222	fig|6666666.970237.peg.32	peg	NODE_10_length_192847_cov_62.973222_31785_31033	31785	31033	-	hypothetical protein				gtgagcatgaacagactgatctggttgcttctggcgctgctgcccggaagcgcgttggccgaagagggcgtgatctaccgctgtacctccagcagtagtgacgtccctaccctgcagcgcacgccgtgccccaccggcagcaagcagcaggtgctgcgcgtgcccggcccggccaacccgcagccggctgccgctgcacctgtggctgcggaacctgcacccgcccccgtcgaaacacccgcgccggtgccggccggaccggccgttgcccctgcggccccagcgaaaccacgacgcgcggacgaaggacgcaccatcatggaagcgggaatggttgaacgcgaaggtgccaaccagattctcgacagtgcgaccctgcgccgtgatgccgatgcccgt…	MSMNRLIWLLLALLPGSALAEEGVIYRCTSSSSDVPTLQRTPCPTGSKQQVLRVPGPANPQPAAAAPVAAEPAPAPVETPAPVPAGPAVAPAAPAKPRRADEGRTIMEAGMVEREGANQILDSATLRRDADARAEAGNGPPKPPLPPIFQCTDGQGGGYLHEYEASPGRCEPMTVQGLGGVTPMNAAGCEVVRDRCEELPEAQRCGSWQQRFRDARGRERFAAPENRDTARGERERLQAVLEASNCPVPG
NODE_10_length_192847_cov_62.973222	fig|6666666.970237.peg.33	peg	NODE_10_length_192847_cov_62.973222_32491_31802	32491	31802	-	hypothetical protein				atgaacctgctgcgcaccgctttgggcctgtgcctgctgctgccatcgacggcaccggcggccgaggatgtgcgggtctaccgctgcgtcgccagcaacggcgccgtggccctgcaggacaggccctgcaacagcggccgccaggaagtccgcgacctgcagcgcccgcgcgatccagcgccgcgggtggtgcgcagcgatgcgccgcccgcaccgccggacgaatctccggtgatgcgtgaccgcgaggtccgccacgtctacatccagccgccccagccgctttacgaatgcgtgcgcgacgatggccagcgctataccagcgacagcaacgagggcaatccgcgttgggtgccgttgtggaccagcgtctggctgccacacgggcatcggggccca…	MNLLRTALGLCLLLPSTAPAAEDVRVYRCVASNGAVALQDRPCNSGRQEVRDLQRPRDPAPRVVRSDAPPAPPDESPVMRDREVRHVYIQPPQPLYECVRDDGQRYTSDSNEGNPRWVPLWTSVWLPHGHRGPSYPGPRPAIGTPIGPPVGEGPGYRPPAVGVGVQVPAGSVLVRDSCHALPPQEVCARLRDRRWELDRRYNSALQSERTAINNEQRGIDARLSRDCQR
NODE_10_length_192847_cov_62.973222	fig|6666666.970237.peg.34	peg	NODE_10_length_192847_cov_62.973222_33125_32535	33125	32535	-	Threonylcarbamoyl-AMP synthase (EC 2.7.7.87)				atgaaggcccacgccgggccggtcgccgccatgaaagaactcaccctggactctgctgtcgccacgctccgcgcgggcggcgtgatcgcctacccgaccgaagcggtctggggcctgggctgtgacccttcgcacgaggcggcggtgcacatggtgctgcgactgaaacaacgcccgatcgaaaaaggcatgattctggtcgcggccgatctggcgcagctggaaggctgggtgcgcctgcaggccctgccggacgcacgccagcgcgcggtgctggccagctggcccggcgccaacacctggatcctgccggccggaccccgtgcccagccgtgggtcaccggggagcacagcggcatcgccgtgcgcatcagcgcccacccgctggtggccgaactc…	MKAHAGPVAAMKELTLDSAVATLRAGGVIAYPTEAVWGLGCDPSHEAAVHMVLRLKQRPIEKGMILVAADLAQLEGWVRLQALPDARQRAVLASWPGANTWILPAGPRAQPWVTGEHSGIAVRISAHPLVAELCRAWGGPLVSTSANLAGEPPARRREELDPRLLRLLDGILDGETGGLAQPTPIRDALSGNVLRS
NODE_10_length_192847_cov_62.973222	fig|6666666.970237.peg.35	peg	NODE_10_length_192847_cov_62.973222_35747_33255	35747	33255	-	DNA topoisomerase I (EC 5.99.1.2)			icw(1);CBSS-272943.3.peg.1367 idu(1);pVir_Plasmid_of_Campylobacter idu(1);DNA_topoisomerases,_Type_I,_ATP-independent	atgcccaagcacctgctcatcgtcgaatcgccggccaaggccaagacgatcaacaaatacctcggcaaggactacaccgtcctggcctcgtatgggcatgtgcgtgacctgattccgaaggaaggcgcggtcgacccggacaacgggttcgccatgcactatgacgtgatcgacaagaacgagaagcacgtcgacgcgatcgccaaggccgccaagggcgccgacgacatcctgctggcgaccgacccggatcgcgagggtgaagcgatcagctggcatatcgccgagatcctgaaggaacgcgggctggtcaaggacaagccgatgcagcgcgtggtgttcaccgagatcaccccgcgcgccatcaaggaagccatcagccagccgcgcgcgatcgcc…	MPKHLLIVESPAKAKTINKYLGKDYTVLASYGHVRDLIPKEGAVDPDNGFAMHYDVIDKNEKHVDAIAKAAKGADDILLATDPDREGEAISWHIAEILKERGLVKDKPMQRVVFTEITPRAIKEAISQPRAIASDLVDAQQARRALDYLVGFNLSPVLWRKVQRGLSAGRVQSPALRMIVEREEEIEAFIAREYWSIAAECAHPSQHFNAKLIKLDGQKFEQFTITDGDTAEAARMRIQQAAQGSLHVTDVASKERKRRPAPPFTTSTLQQEASRKLGFTTRKTMQVAQKLYEGVAIGDEGTVGLISYMRTDSVNLSQDALAEIRDVIARDYGIASLPDQPNTYQTKSKNAQEAHEAVRPTSALRTPAQVARFLTDDERRLYELIWKRAVACQMIPATL…
NODE_10_length_192847_cov_62.973222	fig|6666666.970237.peg.36	peg	NODE_10_length_192847_cov_62.973222_36873_35941	36873	35941	-	hypothetical protein				atgactgagtggtactacgccgaaggacagcaacgccagggcccgctgccggtccaggagatccgccagcgcttccagcgcggccagttgaacctggacaccctggtctggcgcgagggcatggcccagtgggctgcactgcgccaggtggtcgacgagctcggcctgcagacgctggccgatgccagtacggccaccagcagcggcgggttcgacctgcgcagcgactatgccgccatcgacagcggcaccgcaccgctgcccggcaccggcgcgctcagcagctcgccatacagcgctccagccgccgtcggcagcggtggccacgcacagcctgtggttggcggtgaagtggtctacgcaggcttctggaagcgcgtggcggcctacatgatcgac…	MTEWYYAEGQQRQGPLPVQEIRQRFQRGQLNLDTLVWREGMAQWAALRQVVDELGLQTLADASTATSSGGFDLRSDYAAIDSGTAPLPGTGALSSSPYSAPAAVGSGGHAQPVVGGEVVYAGFWKRVAAYMIDYFVLVIPGSIIGAILGAILGASMGAVGSGESAIEIVAQLASALINLCIGMAYYTWFHASKGGATLGKMAVGIKVVRGNGERLTKARAFGRYWAMLLSSFTLGIGFLMAAFTERKQGLHDMICDTLVVDRWAYTDQPHLQRRELGTVTVLVLVLTAVLSLVGLALLVFAVGFIAKMAS
NODE_10_length_192847_cov_62.973222	fig|6666666.970237.peg.37	peg	NODE_10_length_192847_cov_62.973222_37687_36923	37687	36923	-	hypothetical protein				gtgagcgagtggttccatgcagaaggcaaccggcagcaaggtccgctgccggcggaacaattggtcgagctgttccgcaacaaccagatcaccctggacaccctggtgtggcgcgacggactgccgcaatggcagccgttgcgcaccgtcgtggacgaactcggcctgatcgtgccggcgctggacgccgccgtaccgccggtcgaacccgaaccggaaccggaaccggaacccgtcgcaccgcctccgccgcagccgccggtactgccggcgtccacgccctacgccgccagtgcatcggccaccgtcctgccggcaccgaaaaagaagctgtccggctgtgcgctgaccgccatcatcggtggtgccctgttgctggtactggtcccgatcgtggcc…	MSEWFHAEGNRQQGPLPAEQLVELFRNNQITLDTLVWRDGLPQWQPLRTVVDELGLIVPALDAAVPPVEPEPEPEPEPVAPPPPQPPVLPASTPYAASASATVLPAPKKKLSGCALTAIIGGALLLVLVPIVAILAAIALPAYNDYTVRSKVAGAVAALQPLKDQVQHFADDEGRCPGANDAGFPAPGDFANAGLSAVNIGRFNNGHCGIEATLAVPGKGIDGDLLWLEYDRDSGRWECSGESNDKYLPPTCRG
NODE_10_length_192847_cov_62.973222	fig|6666666.970237.peg.38	peg	NODE_10_length_192847_cov_62.973222_38200_37727	38200	37727	-	Protein of unknown function Smg				atgaaagagagcatcctggacgtactgctgtacctgtttgaacactatttcagcgaagacgcggacctgatccgtgaccgcgattcgctccagaacggcctgatccaggccggtttcagcccaaccgagatcaacaaggcgttcgactggctcgacgccctggccgcgcagcggccgagcgtggcccaggcacgggtcgacggccccgtgcgcgtctaccacggccccgagctggacaagctggacgtggaatgccgcggcttcctgctgtacctggaacagcacggcatcctcgacgccgaccagcgcgaactggtgctggaccgggcgatggccctggaccaggacgaactggacctggacgacctgaaatgggtcgtactgatggtgctgttcaac…	MKESILDVLLYLFEHYFSEDADLIRDRDSLQNGLIQAGFSPTEINKAFDWLDALAAQRPSVAQARVDGPVRVYHGPELDKLDVECRGFLLYLEQHGILDADQRELVLDRAMALDQDELDLDDLKWVVLMVLFNQPGSEAAYAWMETQMFMDEPEPLH
NODE_10_length_192847_cov_62.973222	fig|6666666.970237.peg.39	peg	NODE_10_length_192847_cov_62.973222_39371_38244	39371	38244	-	Rossmann fold nucleotide-binding protein Smf possibly involved in DNA uptake			isu;CBSS-272943.3.peg.1367	atgaccaagcaagctgatgaggcgctgctgcgcctggtgatggcaggcggcgcgctggcgccacggcggtccctgctgcaggccgcgggtagcgcgcagactgcgatcgcgcagggcgccgcgaactggcgcgcgcacggttgcacgccagagcagtgcgctgcactggaacaccccgacgcccgcgcctggaccgtggcacggcactggctggaagacgacgaccaccatctgctgtccttcgccgatgcggcctttccgccgcccctgctggacgtcccgaacccgccactggcgctgttcgtggcgggcgatccgagcctggcctggcgcccctcggtggcgctggtcggcagccgctcgcccaccccgggaggacgcgcgctggccgcgcgcttt…	MTKQADEALLRLVMAGGALAPRRSLLQAAGSAQTAIAQGAANWRAHGCTPEQCAALEHPDARAWTVARHWLEDDDHHLLSFADAAFPPPLLDVPNPPLALFVAGDPSLAWRPSVALVGSRSPTPGGRALAARFAGCFVEAGLAVTSGLAAGIDAAAHLATLEAGGCTVAVIGTGPDRAYPNSHQRLQGRIAAEGAVLSEYLPGTTARPGHFPARNRLVAGLALATVVVEAAQRSGALITARLAAEAGREVCALPGSVLNPRAAGCHRLIREGAALVERPEEVLELLAPALRQQLPGLQSRLGTPTEQAPPALLPARWADDPDYQCLWRALDHDPSSMDSLITRCGLTAPQVSSMLLAMELAGIVVCVHGRYCRTP
NODE_10_length_192847_cov_62.973222	fig|6666666.970237.peg.40	peg	NODE_10_length_192847_cov_62.973222_40671_39538	40671	39538	-	Uncharacterized protein with LysM domain, COG1652				atgttgcttcgttttcgtacggtcgtcgccgcggcgatgctgaccgtggctgcctatgctaccgccgtggaagtgaatggcgggcacccggacacctatgtggtccgaaaaggggatacgttgtgggatatcgccgcacgtttcctgcagaagccgtggctgtggccggagatctggcaggccaatccgcagatcgccaatccgcacctgatctatcccggtgacgtcctgagcctggcctacctggaccgggtaaccgtggcggcccggcccggcccacgccaggaggccccgatcgacgccattccgctggcccaggtcgagccgttcctgaagcagctgagcgtggtcgacagcatcgagcagctgccctacgtggccggcctggaagaggaacgc…	MLLRFRTVVAAAMLTVAAYATAVEVNGGHPDTYVVRKGDTLWDIAARFLQKPWLWPEIWQANPQIANPHLIYPGDVLSLAYLDRVTVAARPGPRQEAPIDAIPLAQVEPFLKQLSVVDSIEQLPYVAGLEEERLRATSGHAVYVRLADAQVGQRWAVVRPTVRYAQPKPTEDLTANGDVTPGSGNLWRAYSAPNHRRGVLGYELAQVATGTITHVAGGKVEASTLVLDKNEGGREVRAGDRLVPIEARPYDLQFVPHVPAAGVEGVDVRVLAVTDMFTAGGPRDVIAISAGRTQGVDNGTVFSLWRPGRHVAHRMKYPNSSRTDDSLSTGAGRVSLPDEYAAHAMVFRTFDNVSYALVMQGVKPVRVGYNALHPDAR
NODE_10_length_192847_cov_62.973222	fig|6666666.970237.peg.41	peg	NODE_10_length_192847_cov_62.973222_40798_41310	40798	41310	+	Peptide deformylase (EC 3.5.1.88)			isu;CBSS-89187.3.peg.2957 isu;Translation_termination_factors_bacterial	atggcccttctccccattctcgagttccccgatccgcgcctgcgtaccaaggccgcgttgatcgaagctgccgaagtcaccacgccggccttccaggaactgatcgacaacatgttcctgaccatgtacgacgccccgggcatcggcctggccgccacccaggtggacgtgcacaagcgcttcatggtcatcgacgtcagcgaagaaaagaatgaaccgcatgtgttcatcaatccggaaatcgtcgccaaggacgggggccgggtgtaccaggagggctgcctgtcggttccgggcatcttcgccgacgtgacccgtgccgacaccatcaccgtgaagtacctggaccgcaacggccaggaacagcagatggaggctggtgacgtgctggccacctgc…	MALLPILEFPDPRLRTKAALIEAAEVTTPAFQELIDNMFLTMYDAPGIGLAATQVDVHKRFMVIDVSEEKNEPHVFINPEIVAKDGGRVYQEGCLSVPGIFADVTRADTITVKYLDRNGQEQQMEAGDVLATCIQHEMDHLDGKLFIDYLSPLKREMVRKKLAKQRKHVA
NODE_10_length_192847_cov_62.973222	fig|6666666.970237.peg.42	peg	NODE_10_length_192847_cov_62.973222_41431_42354	41431	42354	+	Methionyl-tRNA formyltransferase (EC 2.1.2.9)			icw(1);CBSS-89187.3.peg.2957 isu;Translation_initiation_factors_bacterial	atgaggattgtctttgccggtacgccggaattcgcggtgtcgtcgctgcgcgcggctgcgcgccaccatgaggtcgtggccgtctatacccagcctgatcgcccggccggccgaggccgtggcctggcgccttcgccggtcaagctcgaagccgtggcccgtggcattccggtctaccagccggagtcgctgaaggacgcggccgcccagcagcagttgcgcgacctgcagccggacctgatggtggtggtggcctatggcctgatcctgcccaaggcagtactggccatcccgacccatggttgctggaacgtgcatgcctcgctgctgccgcgctggcgcggcgctgcgccgatccagcgtgcgatccaggctggtgacgcgaagaccggggtgtgc…	MRIVFAGTPEFAVSSLRAAARHHEVVAVYTQPDRPAGRGRGLAPSPVKLEAVARGIPVYQPESLKDAAAQQQLRDLQPDLMVVVAYGLILPKAVLAIPTHGCWNVHASLLPRWRGAAPIQRAIQAGDAKTGVCLMQMEAGLDTGPVLLHQELPIAATDTGGQLHDKLAELGAQVLSDGLGLLRAGIKPIARPQPEQGVTYAHKLDKAEARLDWAQDADALARTVRAFNPWPIAEATLAGERVRIHGAVALEADHGQAPGTVLAAGRDGIDIACGQGALRLRVLQREGGKAITAADYLNARRDLRVGA
NODE_10_length_192847_cov_62.973222	fig|6666666.970237.peg.43	peg	NODE_10_length_192847_cov_62.973222_42358_43689	42358	43689	+	16S rRNA (cytosine(967)-C(5))-methyltransferase (EC 2.1.1.176)			isu;RNA_methylation	gtgtccaagcagaacgatttctccgtcgccaaggcggcaccgggcgcggccacgcgcatgctggccgcacgcgtgctggcacaggtgttcacccgtggccgttcgctgaaggccgaactggcctgggcgctgccgaagctggccgacagccgcgaccgcgcgctgctggaagccctgtgtttcgctgtgctgcgccgtcgcagcacctatgacgcggccttgcaggcctggatgcagaagccgctgtcggcgcgcgatgccgacctgcgcacgctgctgatggtcggtttcgcccagctggacgtgctcgaactgcctgcgcacgcagcgctttcggctacggtcgatgcggcgcgcgcgctgggccgtgagcgccaggcaggcctggtcaacgcgatc…	MSKQNDFSVAKAAPGAATRMLAARVLAQVFTRGRSLKAELAWALPKLADSRDRALLEALCFAVLRRRSTYDAALQAWMQKPLSARDADLRTLLMVGFAQLDVLELPAHAALSATVDAARALGRERQAGLVNAILRRAQREGFPEQPARDAFPEWLADAIERDWPAQAEAIFSASLQPAPLWLRANRQHGGRDKALATLAEAGIAAEATALCADALRLATPVAVNQLPGFGDGALSVQDLSAQCAADALAPATGARVLDACAAPGGKSAHLLERDPSLRLLALDIDARRLARARDTYTRTGVGEHAQTLVADASDPGSWWDGVPFDAILLDAPCSATGVIRRQPDVMFHRRAEDVDALVGVQARLLEACWSMLRPGGVLLYATCSILRAENIDQVRAFLK…
NODE_10_length_192847_cov_62.973222	fig|6666666.970237.peg.44	peg	NODE_10_length_192847_cov_62.973222_43713_45434	43713	45434	+	dolichyl-phosphate-mannose-protein mannosyltransferase family protein				atgctgaagacccacgcgtcgcgccagacgtggttgttcgtggtggtggccctgctggtgctgggggccgggctcggtctccgcgatccgtggccctctgacgaaccacgcttcgcgctggtggccaggcagatggtcgacagcggttactggttgttcccgcatcgcggtaccgagctgtattcggacaagccgccgatgctgatgtggtggcaggcctcgctgtatggcctggttggccactggcgcgtggccttcctgctgccctcgctgctggccgcattgggcacgctgtggtgcgtggtcgatctggggcgccggctgtggacgcggcaggtcgggctctgcgcggggtgggcactgctgttcgcgctgcagttcaccttccaggcgaagaag…	MLKTHASRQTWLFVVVALLVLGAGLGLRDPWPSDEPRFALVARQMVDSGYWLFPHRGTELYSDKPPMLMWWQASLYGLVGHWRVAFLLPSLLAALGTLWCVVDLGRRLWTRQVGLCAGWALLFALQFTFQAKKAQIDPLLVLFITLANYGLLRHLLLGPAWRWWWLGWFFAGIGVITKGVGMLALLMIVPAAIAAALQWPRVSLHARDGRFWLAPLAFLLAISLWLAPMLLAALGTGSDEYRGYINDILVRQTARRYTQSWDHHQPWWYFFGVMPTMWIPAFLALPWAIPAWRRRLCRRDPRYLLPLAWWLLVVLFFSIPQGKRDVYILPALPMFCLALAPLLPGLLKRRDVQRVLGGFAALLALGLSLVGALALLGDPRFEVNLAHGRGLTPGATDAL…
NODE_10_length_192847_cov_62.973222	fig|6666666.970237.peg.45	peg	NODE_10_length_192847_cov_62.973222_45552_46841	45552	46841	+	O-antigen polymerase				gtgaccccgctttccttgcctacttcccgcacgacgggcttcctggccggcgcctacgccgtggtgctgggggcgttgccgacgctgctgatgatcaccatggagggcggcagcgcggggttctacctggcgatcctgctgtcgatcgtcctgctgctggtgccctcggccgctccgcgcctgctgcccggttccgcccggcgctatgcatggatgggcatcggcatgggcgtgatgctggtcggcgtgctgatcagcctgggcgtgcatggcatctggaagggatcggaggtcgaaaaggccgcacgcctgttgtcgatgctgctgatcctgttcgccgcgctgcgggtgccgcgcaggatccttgcgcgggcgatgctgggcaccctgcctgcggtg…	MTPLSLPTSRTTGFLAGAYAVVLGALPTLLMITMEGGSAGFYLAILLSIVLLLVPSAAPRLLPGSARRYAWMGIGMGVMLVGVLISLGVHGIWKGSEVEKAARLLSMLLILFAALRVPRRILARAMLGTLPAVWSAAAIIGWLALETGVRPATQQFNAVTYGDLTLLFGVLSLMSLGLPVTRFTRIEATLKLLTGILGLVAFLWTQTRGGLLAIPCFLLIGLLVMGRRLGRMKILLGLVLAAGVGIVATHDGALRDRIDAGVSEYGDCSADHLADTSVCIRLQLWTAAGYMIREQPVFGVGGGDRFRQELERLAGQGKVSAMVARDFGETHNDLLYFLATYGVLGGLGLVLVYVAPALVFVPRLWRGDERSRLHAAAGLSICVAFAVFGVTEMMLRDMR…
NODE_10_length_192847_cov_62.973222	fig|6666666.970237.peg.46	peg	NODE_10_length_192847_cov_62.973222_47935_46814	47935	46814	-	Putative glycosyltransferase				atgaaaatcctgtacaccaacttccactatggcgacggtggcggccacaccacgtacatcgtgtccctggcgcgcgccctgcatggccagcacacgctccatgtcgcagcccccgccgacagccgcctgctgcgcacggtggccgaggaaggaatcgccaccccgctgccgatggcctttggcagcggcctgccgaccttgccacgacaactggccgaacagcatgcgctgcgcctgctggtgcgggacgagggcatcgacctggtccacgtcaacggtgctcgtgatcaccgcttcgtgatgcagggactgctcggcatgcgccgcccgccgatcatcctgaccaagcacaacagcaagcccacccgtacgcttggcaatgccttcagggcccgctgg…	MKILYTNFHYGDGGGHTTYIVSLARALHGQHTLHVAAPADSRLLRTVAEEGIATPLPMAFGSGLPTLPRQLAEQHALRLLVRDEGIDLVHVNGARDHRFVMQGLLGMRRPPIILTKHNSKPTRTLGNAFRARWATDRVIAVSAHTGRLLEQGPYRRCPIDVVRNGVDLDRFAPLPVDAGQAMRQQWTQDPDALLLVSNAGTDDYKGWIDLAQAIALLPDAIRPHVHMAVAGHLPNAQQRAQVQALGDVAAQVHFTGLLADTRPLIAAGDVGFVLSNDIETISFACREMMASARPMLVSDYAGLPENIEQGVDGWVVPTRNVAAIAAQVQAMYEQRQALTAMGMAARRHAEREFGLQTFAGATLASYEAVLASA
NODE_10_length_192847_cov_62.973222	fig|6666666.970237.peg.47	peg	NODE_10_length_192847_cov_62.973222_48797_47979	48797	47979	-	Lipopolysaccharide core biosynthesis glycosyl transferase				atgtcctccacgaccgctcccatcgaacggcctcgcatctcggcgtgcattatcgcgttcaacgaggccgggcgcatcggcgactgcctggcctcgctggccttctgcgatgagatcgtggtggtggactcgcagtccaccgatgcgaccgtggccatcgccgaggctgccggtgcccgcgtgctgcagcgtcggttcgagggcttccgcagccagaaggcgttctgcgtcgagcaggccagccacgactgggtactgtgcctggatgccgacgagcgcatcagccccgagctgcgtgcggccatcgaacaggcccgtgacggcggcttcgccggccacgccggctaccgcttcgcccgcctgtctgagtactttggcaggttcctgcgccacggcaat…	MSSTTAPIERPRISACIIAFNEAGRIGDCLASLAFCDEIVVVDSQSTDATVAIAEAAGARVLQRRFEGFRSQKAFCVEQASHDWVLCLDADERISPELRAAIEQARDGGFAGHAGYRFARLSEYFGRFLRHGNAYPDRVMRLFDRRQGGWRGKREIHEAASVDGSVGTLRGDLIHYPYRSLQQQLAKTEKYARMMAEHEFARGKRATLGKLVLAPAWRFWRGFLFRGGFRDGWHGLVYAYVRANYVRQKTIMLWMLGNGQAVADPPAPVERP
NODE_10_length_192847_cov_62.973222	fig|6666666.970237.peg.48	peg	NODE_10_length_192847_cov_62.973222_48799_49854	48799	49854	+	Putative glycerophosphate (or ribitol phosphate) transferase relatede to lipopolysaccharide core biosynthesis				atggccgggtacctgttgtttgcgacggagcgctatgcgctgcctattctcgccccgttggcgcaggcgttgcacgcgtccgggcaggaggttgcggcctggttagaaggcggcgcggccggcagcagcctgccgggggtggccaacgtcggcctgaagcaggcactggcaatgcgcccgcgggcggtgttcagcgcggccaattgggtgccgaccttcctttcgggggccaaggtgcagctgttccatggcttcaacgtggaaaagcgcgacagcgcgcgcggccacttccgggtgcgcggcatgttcgacctgtactgcacgcaggggccggccaccaccacaccgttccgcgagatcgcggcccagcagggccatttcgcggtggccgagaccggc…	MAGYLLFATERYALPILAPLAQALHASGQEVAAWLEGGAAGSSLPGVANVGLKQALAMRPRAVFSAANWVPTFLSGAKVQLFHGFNVEKRDSARGHFRVRGMFDLYCTQGPATTTPFREIAAQQGHFAVAETGWPKLDPLFRDDGGESAALRAPAGDRPVILFGSTFTERLSAAPHLHAQIAADIAAGGRYWLLTLHPKCPPELFERYRALAGANARFIEPEQVMAAQRAADVLVSDTSSIVSEFIVQHKPVVTFRNRVPKPHMIDFDDPAQLPAMLQRALHPDAALQAEIVRYADAIHPYRDGLSSERVIAATEDFLSGEMGALRRKPLGSWVRDLQIRRDLGYWGPSQR
NODE_10_length_192847_cov_62.973222	fig|6666666.970237.peg.49	peg	NODE_10_length_192847_cov_62.973222_51507_49969	51507	49969	-	transmembrane protein, distant homology with ydbT				gtgagcctgccgccgcccctgcctgcaccgccgcccgccggtaccgaggaccaccgcctgcacccgtggtcgtggctgttcgtgctgctgatgcagctgcgccactacttcctgccactggtcgcgctgctggtgttcggccagcgcggcgaccgcgatccgatgtgggcgcagctgattccgctgacggcaattgccgccctggtcctggtgtcggtgctgcagtacctcagctaccgctaccgcatcggcagcgatgcgatcaccgtgcgcagtggcctgttggcgcgcaaccgccgcgagatcccgttcgcccgcatccacaacgtggaagtgcgacagaacccgctgcaccgcctgttcggcgtggccgagctgcgcctggaatcggccggcggt…	MSLPPPLPAPPPAGTEDHRLHPWSWLFVLLMQLRHYFLPLVALLVFGQRGDRDPMWAQLIPLTAIAALVLVSVLQYLSYRYRIGSDAITVRSGLLARNRREIPFARIHNVEVRQNPLHRLFGVAELRLESAGGVRPEAEMRVLKLDQALALERLVRQRGQAPQANDAVDAPPIADVDSERVLLRLSSWDVVRMGLLSNRGWALAVAAFGVLFQTVPRPVMDDAIQRGGREAFGYASHLHPGVTGALLLAAAALLLGWLALRVLSVVLTLLRYHGFTLVEQDRRLTVSAGMLSRTRSSVARRRIQAWTLREGTLQRWFGLRQLRIDSAAGGPSRDEDRALRELAPLATREHCTQLVQHLLPQLHWPPAQWQSIPQRGWWRLCLGALLLVPLLAAAAYWRW…
NODE_10_length_192847_cov_62.973222	fig|6666666.970237.peg.50	peg	NODE_10_length_192847_cov_62.973222_52004_51504	52004	51504	-	transmembrane protein, distant homology with ydbS			isu;Folate_biosynthesis_cluster	gtgaccgacgccacgattcctgcaccacccgccaccgactggcagtcactgccgcaacgcgcagcccgcctggccgcactggaaggtgcctttggcggcctgttcgtcccgggcctgccactggcggcggcggcgtggttcttcgatctgcccggtggcctgtggaccgctgcagccgggctgctgatgggtgtggcttttggtgcgtggctgggccgtcgacgcctggtccgcacccgttggcggctggacgcacagggcctgggcctgcgccgcgacctcatgtggcagctggagacgcgcatcccgctttcgcgagtgcagcatctcgatctgcgccggggcccgctggagcgccgtgccggcctggccacgctgatcgtgcacaccgccggcacc…	MTDATIPAPPATDWQSLPQRAARLAALEGAFGGLFVPGLPLAAAAWFFDLPGGLWTAAAGLLMGVAFGAWLGRRRLVRTRWRLDAQGLGLRRDLMWQLETRIPLSRVQHLDLRRGPLERRAGLATLIVHTAGTRMSAVTVSGLDEADAERLRDTLSHQLDQDADAL
NODE_10_length_192847_cov_62.973222	fig|6666666.970237.peg.51	peg	NODE_10_length_192847_cov_62.973222_53216_52080	53216	52080	-	Uncharacterized domain, not in CDD / GTP cyclohydrolase II (EC 3.5.4.25)			idu(1);Riboflavin_synthesis_cluster idu(1);Riboflavin,_FMN_and_FAD_metabolism idu(1);Molybdenum_cofactor_biosynthesis	atgtccgcctcccccggtcctgccatgcctgctgcttcttccctgttcggcgatccggccgcgatccgctgcgaacgcgcggtggccgaactgcgcgccggtcgcccggtgctgctccacgatggccagggccagcgcctggcggtgatcgcgctggacagcgccacgaccagcagcttcgccgccttcgccgctgccgcccgcgagcgccattacctgttcctgaccgccacccgcgcccgcgtgctcggcgtggaggcaccacagggcgcgcgcctgccgctgagcggcgtggccttcgaggccctgccctcgctgggctacctgcgcgaacccgggccgatgcccgaaagctggagcgccggcgacgccttcgatgccggcgcggtggagcttgcc…	MSASPGPAMPAASSLFGDPAAIRCERAVAELRAGRPVLLHDGQGQRLAVIALDSATTSSFAAFAAAARERHYLFLTATRARVLGVEAPQGARLPLSGVAFEALPSLGYLREPGPMPESWSAGDAFDAGAVELARLGLLLPAMVAVRLDVDDHTFDGAAEVALCDLAEGAAHAAHDYELVARSPVPLRDVGMTTFAVFRGGVAQRDQVAIIVGEPDLSAVVPVRVHSSCLTGDLFGSLKCDCGDQLRRGLRKLKDLGGGVLLYLDQEGRGTGIAAKMRAYGYQHDGLDTIDADAQLGFGADERRYGSAVAMLRGLGISRVALLSNNPTKAQRLRNAGIEVLDCIPVTGEITAENENYLRTKADRAGHLLDVDALIQAAQ
NODE_10_length_192847_cov_62.973222	fig|6666666.970237.peg.52	peg	NODE_10_length_192847_cov_62.973222_54202_53282	54202	53282	-	Lipid A biosynthesis lauroyl acyltransferase (EC 2.3.1.241)				atgaatccgcaacgcaaagcccggctggtctaccgcgccaccaccctgttcgcccgcctgccctggccgctgctgcgggcgttcgcgcgcgccctggcgtgggcgtggatcgccctcaatgcccgtgagagccgcgtcacccggcgcaacctggaactggcctacccggaactggatggcgccgcgcgcgaccgcctgcaccgtgatctgctgcgctccaccgcgctgcaggccatcgaaaccctgcggctgtggagccaggcgccggccgacaacctgcgcctgcacctgaagcagcgccatggcgaggccctgtacgacgccgccctggccagcggcaagggcgtgatcgtggccgcgccacacttcggcaactgggagctgctgaaccagtggctg…	MNPQRKARLVYRATTLFARLPWPLLRAFARALAWAWIALNARESRVTRRNLELAYPELDGAARDRLHRDLLRSTALQAIETLRLWSQAPADNLRLHLKQRHGEALYDAALASGKGVIVAAPHFGNWELLNQWLASRGQIAIVYKPPEDEASDAFLQLVRGGQNVQQVRAEGPAVRQLFKVLKDGGATGILPDQQPKAGDGVFVPFFGVQALTMTLVNRLAERTGATVLYGWCERIGPDMEFALHIEPTDPAVADPDPLVAATALNAGIERIARRDPAQYQWTYKRYTLRPPGSSEEDPYATEEHPH
NODE_10_length_192847_cov_62.973222	fig|6666666.970237.peg.53	peg	NODE_10_length_192847_cov_62.973222_54264_54704	54264	54704	+	D-aminoacyl-tRNA deacylase (EC 3.1.1.96)				atgctcgtcctgatccagcgtgtcagccaggccgccgtccatgtcgacgatgaggccgtggggcagatcggccctggcctgttggccctggtcggcatggagccgggcgataccgaggcccagttgcggcggatggccgagcgcctgctgggctaccgggtattcgccgacgaggccgggaagatgaaccgctcgctgcgcgataccggcggcggcctgctgctggtcagccagttcaccctggccgccgacacccgttcgggcatgcggccgagcttcaccacggccgcgccgccggaagaggctgaacgcgggttcaaccgttttgttgagatctgtcgtgaaaatcacgcgccaggggtggaaacgggccgatttggtgcccatatggtcgtcagc…	MLVLIQRVSQAAVHVDDEAVGQIGPGLLALVGMEPGDTEAQLRRMAERLLGYRVFADEAGKMNRSLRDTGGGLLLVSQFTLAADTRSGMRPSFTTAAPPEEAERGFNRFVEICRENHAPGVETGRFGAHMVVSLVNDGPVTFLLRP
NODE_10_length_192847_cov_62.973222	fig|6666666.970237.peg.54	peg	NODE_10_length_192847_cov_62.973222_54794_56647	54794	56647	+	RNA polymerase sigma factor RpoD			isu;Transcription_initiation,_bacterial_sigma_factors	atggccaacgaacgtcctgcccaatccgaaatcaagcaactgatcagcaagggcctggaacagggctacctgacctacgccgaagtcaatgaccatctgccggacgacatggtcgacccggaacagatcgaagacatcatcggcatgatcaacggcatgggcatcgatgtccatgaagttgcgccggatgtggaaaccctgcttctcaacgatggcaacaccggcaaccgcgaagtcgatgacaccgcggctgaagaagctgccgccgcgctgagcgcgctcgacaccgaaggtggccgtaccaccgacccggtgcgcatgtacatgcgcgaaatgggcaccgtcgagctgctgacccgcgaaggcgaaatcgccatcgccaagcgcatcgaggaaggc…	MANERPAQSEIKQLISKGLEQGYLTYAEVNDHLPDDMVDPEQIEDIIGMINGMGIDVHEVAPDVETLLLNDGNTGNREVDDTAAEEAAAALSALDTEGGRTTDPVRMYMREMGTVELLTREGEIAIAKRIEEGLSQVQAALGQFPVSVESLLNDYEAHKEGKKRLAEVIVGFNDLVDEEPAPPAVAADDSADADAEGDEDEDDDVDGGDEEAAPTGPDPEEVAARMQALSDAFNAFKKAATKGDKKNLPRLREEMSAVFVTLKLPLPLTDVLTKQLRDTMASIKAHERRVLNLATVTARMPRKDFIRSWEGNQTNLEWVEDALKRKQKWSSALREVKDQIIAEQQATIDIETLTQLDLEELKEISRAMAYGEAKARKAKKEMVEANLRLVISIAKKYTN…
NODE_10_length_192847_cov_62.973222	fig|6666666.970237.peg.55	peg	NODE_10_length_192847_cov_62.973222_56900_57055	56900	57055	+	hypothetical protein				ttgctggcttcggcggcggacaaccagaaggggctggaagagaccaggaggactgtggcgctgttccacgcgcacctgcggcggcaggtgtggtttgcggaagtggcggagaagcggttggggcatgtggctgaggctcttgctgctgccgggtag	MLASAADNQKGLEETRRTVALFHAHLRRQVWFAEVAEKRLGHVAEALAAAG
NODE_10_length_192847_cov_62.973222	fig|6666666.970237.rna.1	rna	NODE_10_length_192847_cov_62.973222_57096_57171	57096	57171	+	tRNA-Met-CAT				gggcctatagctcaacggttagagcaggggactcataatcccttggttccaggttcgaatcctggtgggcccacca
NODE_10_length_192847_cov_62.973222	fig|6666666.970237.peg.56	peg	NODE_10_length_192847_cov_62.973222_57262_57903	57262	57903	+	hypothetical protein				atggccagcaccgatacgccggtggaagacttcaccaacgaaatcgaagacagccggcacctgtttgcctggtgcctggtccactatggacaggtgcccgaggcgctggcacttgaacaggcacgccaacgctatcccgaccagagccccggccgcgattacgagcacgcgctgatcttccacgacgagccctggcattgggcgatgctgcaggtggaaggggaaggttattggcaccggcgcccggaactggcgcagccatcgctggactatgaagccgaatcggacgcactgtgcctggcccgcagtgagcgggtcccactgctggatgaggacgagtaccttggcgcgctcgcgcatgcgcgccacatgcgtgcatggacgctggtccatcagaca…	MASTDTPVEDFTNEIEDSRHLFAWCLVHYGQVPEALALEQARQRYPDQSPGRDYEHALIFHDEPWHWAMLQVEGEGYWHRRPELAQPSLDYEAESDALCLARSERVPLLDEDEYLGALAHARHMRAWTLVHQTGRSPDEARQEALGHYAYHPRHHRGRFQVHDPRDGWRHVMSVLHGDDYWARPELREPPQAYWSESRAFVSAQGIRLPDPPG
NODE_10_length_192847_cov_62.973222	fig|6666666.970237.peg.57	peg	NODE_10_length_192847_cov_62.973222_58022_59740	58022	59740	+	Beta-lactamase (EC 3.5.2.6)			isu;Beta-lactamase isu;Tn552	atgcctggtacgctcagtcgtcgcgccttcctggccaatgtcgcggctgttccggcggccacgctcatgcccaccggtgttgccacggcggcgcagcccaccgtcaccaccgggaacctgatcgaagcggagcgcagcgtgatccgctccgccatgcaaggcagcggcatcggtgccgctgccgtctgcctggtcgaaggcgggcaggtgcgctggctcgagggcttcgggtacgcgtcgggtcacggtagtgcagcagtagacgccagcacgatgttcagcatccagtccacctcgaagaatttcgcggcggtggcggtgctgttggccgtgcaggacggcattcttgatctggatgcgcccattacccgctatctgccgtcgttcaccgtgcgcagt…	MPGTLSRRAFLANVAAVPAATLMPTGVATAAQPTVTTGNLIEAERSVIRSAMQGSGIGAAAVCLVEGGQVRWLEGFGYASGHGSAAVDASTMFSIQSTSKNFAAVAVLLAVQDGILDLDAPITRYLPSFTVRSRFEHSPQERITLRLLLANRAGFTHEAPLGNNYEPASPGFDAHVRSISQTWLRFPVGTRYRYSNLGFDLAGHVLEQVAGIGYPAWLQRRIFEPLGMHDSTADASVYLASKGRALGTQEGYAQVPPVTPLVVSGGVWTSAADMAKYLGFLLGGGRSGAQQLLEPRLWDQMHGFGLGGDYGLGVMRSERLYGSTPVRLLHHRGGGFGFGCVFTYCRQANAGFAAMFNRATSAGYGIGERLLDQLLSARFGPRQPRVPLSSLAPIRLNQD…
NODE_10_length_192847_cov_62.973222	fig|6666666.970237.peg.58	peg	NODE_10_length_192847_cov_62.973222_60149_59757	60149	59757	-	Inner membrane protein YqjF				gtgagcaactcatcgcattcgctcgcctacctgcttgcgcgcatcctgctgatggcactgttcctggtgtccggcatcggcaagctcggcgacctcagcggtacccagggctacatggaagcgatgggggtacccggcatcctgctgtggcctaccatcgcctttgagatcggcagcggcctgtgcatcctgctgggcttccagacccggctggtatcgatcgtgctggcaggcttcagcctggtcaccgccttcatcttccaccacaacgttggcgaccccacccagcagatcatgttcctgaagaacctggggctggccggtggcttcctgctgctggcctgcaccggggcggggcgctacagcatcgatgggcgtgggcggcgcggatga	MSNSSHSLAYLLARILLMALFLVSGIGKLGDLSGTQGYMEAMGVPGILLWPTIAFEIGSGLCILLGFQTRLVSIVLAGFSLVTAFIFHHNVGDPTQQIMFLKNLGLAGGFLLLACTGAGRYSIDGRGRRG
NODE_10_length_192847_cov_62.973222	fig|6666666.970237.peg.59	peg	NODE_10_length_192847_cov_62.973222_60268_60687	60268	60687	+	HigA protein (antitoxin to HigB)			isu;Toxin-antitoxin_replicon_stabilization_systems	atgatgatcgatattgaatcgctcagccttcgggagctgggcgccttggtggttgccgctgaacagcggaaacagctcatttccagccgccgtccggccagcgcggtgcggcggatgttgaaggctgccgcggccgaagccggctacaccctcgaagaactcttcggtggcgaagcttcggaaacacctgcgcccgcccgcaaacccacccgccgtaaatccggcaaagtcgcgcccaagtatcgcgacccggaatacaagcgcctgacctggaccggtcgcgggcgcatgccgcgctggctggcgtccaaggtgtcgatgggccataaggccaccgatttcctgattcctggcttggccaggccgaccgctggcaagaccagcaccatcggcaagcgg…	MMIDIESLSLRELGALVVAAEQRKQLISSRRPASAVRRMLKAAAAEAGYTLEELFGGEASETPAPARKPTRRKSGKVAPKYRDPEYKRLTWTGRGRMPRWLASKVSMGHKATDFLIPGLARPTAGKTSTIGKRTVIKKG
NODE_10_length_192847_cov_62.973222	fig|6666666.970237.peg.60	peg	NODE_10_length_192847_cov_62.973222_60737_61144	60737	61144	+	hypothetical protein				atggcacacgagggtggcatgacgatcacgccgaaagtcctgtacacagccgcaggcgtggccgtgctggtcagcctgttggcctgggcggtggagtggagcgggatggcctatgtctgcccatactgccgcgtacaacgcactgtcatcggtgtgctgggcgtgctgacattgttcgcgcggccggggagcctcatcgtgccctggttgtcgtacacagcgggcggcttcgcgttcgtggttgcagcgatgcagcacttcaacggctggaagcgcatttccgccggtgatttcagtttcaacgcgcagtggtacatcgacccgtggctgctgtcaggcggcgcgatgctgatcctggtagcgcagctgatgctggtgcaggctgcctgccggcgcagc…	MAHEGGMTITPKVLYTAAGVAVLVSLLAWAVEWSGMAYVCPYCRVQRTVIGVLGVLTLFARPGSLIVPWLSYTAGGFAFVVAAMQHFNGWKRISAGDFSFNAQWYIDPWLLSGGAMLILVAQLMLVQAACRRSLR
NODE_10_length_192847_cov_62.973222	fig|6666666.970237.peg.61	peg	NODE_10_length_192847_cov_62.973222_61809_61168	61809	61168	-	Glutathione S-transferase?				atgtcccccatcctcaccgcctttgccacctcccccgaccgcggccagggcctggcccgtgacatgcgcgtgcgctgggcgctggaggaactgggcgtgccctatgacgtgcagctgctgaccttcgccgaaatgaagcaacctgcccacctggcgcggaatcccttcggacagattcccacctggcaggagggcgaccaggtcctgttcgaatccggcgcgatcgtcctgcacctggccgaacagcatgccggcctgctccccgtcggtccggatgcgcgcatgcgcgcagtcatgtgggtgttcgctgcgttgaatacggtggagccacccatcgtcgagcgctcgatggcctgggtgctggagcgcgaacagccctggtatgcacggcgattggtg…	MSPILTAFATSPDRGQGLARDMRVRWALEELGVPYDVQLLTFAEMKQPAHLARNPFGQIPTWQEGDQVLFESGAIVLHLAEQHAGLLPVGPDARMRAVMWVFAALNTVEPPIVERSMAWVLEREQPWYARRLVMLDERVRMRLSQLSAWLGAAAWLDGGFSVGDLMMVSVLLRLKSSGLLDEYPLLVAYVARATQRPAYQRAFAAQLAVFQNG
NODE_10_length_192847_cov_62.973222	fig|6666666.970237.peg.62	peg	NODE_10_length_192847_cov_62.973222_62698_61895	62698	61895	-	Transcriptional regulator, AraC family				atgcgtcactccgaccccgggttgcggcaaccgatggagcccatccccaccttccgccagctgcccggtccggtctacttccggcagggtgcgatggagcccaccgactggggcacgcacagccatccttggggccagttcaacttcgtcgcgcagggcgtgatggaaatgaagatcgacggtgagtggatggtgtccccgccccactacgcgatctggattccgcccggaatggcgcactattcgcgcaaccgctcgcagctggcctatcgctctgcctacctgtcaccggccttgtcgcgccggctgcccgatcaatgccgcgcactggaagtcagcccattgctgcgcgagctgctgcacgagctggcgcgacagggcgtgaccgatccgcggacg…	MRHSDPGLRQPMEPIPTFRQLPGPVYFRQGAMEPTDWGTHSHPWGQFNFVAQGVMEMKIDGEWMVSPPHYAIWIPPGMAHYSRNRSQLAYRSAYLSPALSRRLPDQCRALEVSPLLRELLHELARQGVTDPRTPAQRRMAAVVIDQILNAAVLPSFLPIASSDALKQVMAYIEKHLSAAESVADIAQRHHMSVRKLERMARSELGMSLGDWRGRVKFVRATEALCTRRPISRIAEELGYSGVSAFAEMFKRHAHCTPDQYRKLHRAG
NODE_10_length_192847_cov_62.973222	fig|6666666.970237.peg.63	peg	NODE_10_length_192847_cov_62.973222_62706_63656	62706	63656	+	putative membrane protein				atgtccttgatatgcgccaagcgtacgctggctattcccccacgtacacccacgctcttgaactacctcttcccaatccttgcctgcctgctgtggggcgcgaataccatcgtgaccaagctggcctcgggcgcggtcggtcccatcgatattggtttcttccgctggctggtggcggccattgtcctgttgcccttcgcgctgccgcggctgcgcaacaacctgcagaccgtgcgtgccaaccttggccgcttcctgctgctggggtgcctgggcggggtgatgtaccagtgccttgcgtactatgcggcgcacttcacctcggccaccaacatgggcgtgatccaggcattgattccattgctcgcattggcgttgtcacgcgtgttcatgggccat…	MSLICAKRTLAIPPRTPTLLNYLFPILACLLWGANTIVTKLASGAVGPIDIGFFRWLVAAIVLLPFALPRLRNNLQTVRANLGRFLLLGCLGGVMYQCLAYYAAHFTSATNMGVIQALIPLLALALSRVFMGHPVRGTSIAGAVISTVGVAAVVSQGDLARLAAQGVNRGDAIMLIGALAFAAYNVLMQRWKIPLTVLESLFLQATAASLILLPAQLLVGTGVNNLTAVGCIGFAAVCASILAPLTWMTGLSRLGAARVSGFFNLVPIVTAALAVLLLGESLSGWVLAGGVLAVSGVVFAEYAAKRATMASGGEAS
NODE_10_length_192847_cov_62.973222	fig|6666666.970237.peg.64	peg	NODE_10_length_192847_cov_62.973222_64712_63684	64712	63684	-	hypothetical protein				atgacaacggcagtacacagtggcttgaccgatctggtcatggatgcgcagcgctacctgcgccggatcctgcccggcctggcctcggtggtcggccccgtggctgcggcccgcttcatcccgcagaccatggcctcgcgctatcacatcgccgagctgaccctctatggtgaaacgccggcgatgctggcagttccacgcgtcccgggcgaatccagcagccgcgtcatccaggatgtgaaagtgctgcgctcagcggcaaaggccatggtgctgtatgtctcgccgtacctcacccccacccagcgcaggttcctggtcgagaaccatatcgacttcgtggtaccgcacaaccagctgtacgcccccagcctggcgatcgagttccgcgatgcgccc…	MTTAVHSGLTDLVMDAQRYLRRILPGLASVVGPVAAARFIPQTMASRYHIAELTLYGETPAMLAVPRVPGESSSRVIQDVKVLRSAAKAMVLYVSPYLTPTQRRFLVENHIDFVVPHNQLYAPSLAIEFRDAPDHEKKAISLLPSAQAVLIHVLLSGQVRWWSPREVSRAAGYTSMTASRLSAELVGRGLAERSTGGRERFLRLAGSRGEVWARAQPFLRSPVLKEVEVCWEQVADVLARHAQSAPQAGTEAMLAVPSKDHGITRALYIDAWRKLGALPAAGRDCTRSGTLQIWSYPPAFTGSGDRVDPLSLYLSLQGKRGYDADALEQEVEQALCGTTRHG
NODE_10_length_192847_cov_62.973222	fig|6666666.970237.peg.65	peg	NODE_10_length_192847_cov_62.973222_67807_64973	67807	64973	-	TonB-dependent receptor			idu(38);Ton_and_Tol_transport_systems	atgcactacaaatacactctgctttcggcagggatcggcgccgtgttggctgccgttttctcgccggctgccaatgcacaggacgatgctgcgaagtctccgaagaacctggaccgcatccaggtgacgggatcggcgatacgcagcgtggatgtggaaacccagcagccggtgcttgccatctcgcgcaagatgatcgagcagcagggcttcaccaccatcgccgacgtcctgcagaacctcacgtcggccggcgcaccagcgctctcacgttcgcgcacgctgtcgtccggcgaagacgtcggcggcagctacgcaaacatccgcaacctcggcgccacccgcaccctggtgctggtgaacggcaagcgcctgggcgccagcaccagcggcctgcag…	MHYKYTLLSAGIGAVLAAVFSPAANAQDDAAKSPKNLDRIQVTGSAIRSVDVETQQPVLAISRKMIEQQGFTTIADVLQNLTSAGAPALSRSRTLSSGEDVGGSYANIRNLGATRTLVLVNGKRLGASTSGLQDLSQIPMSAVERIDVLKDGASVLYGSDAIAGVINIITRKSVEGLELSAQHGQFSQGDGKDSTFSLVTGARGERGGYTLALEYQKADPVFARDRWFSKHGGSGPGYPRAGWSDLSQNGSWCDPALYDCATGNSVFKTLNRGGDPKNPNDYHPITPAEYSNGNEQMHVQTGIERRSLFLSSDYALSDQITFTTDIGYNERISDQQIAGYPYESTKFGTPLAGNSAFNPVGHDIAFNRRLWELPRTTESKLKSLRVAPTLSGYFELASK…
NODE_10_length_192847_cov_62.973222	fig|6666666.970237.peg.66	peg	NODE_10_length_192847_cov_62.973222_67973_68164	67973	68164	+	hypothetical protein				gtgcacgtcgcgtcgacgttgtgcaatgtcgtttcgcttcagtctggcagctcctttcccggcatacacaggaggccgccgatgaatacgcctggcaagccgaaacccagctggaagcaatggcatgtgctgctggtgattctggcaattgcgctgctgatcagtgtgatcatcgtcatcgcgccatggtaa	MHVASTLCNVVSLQSGSSFPGIHRRPPMNTPGKPKPSWKQWHVLLVILAIALLISVIIVIAPW
NODE_10_length_192847_cov_62.973222	fig|6666666.970237.peg.67	peg	NODE_10_length_192847_cov_62.973222_68362_68814	68362	68814	+	hypothetical protein				atgagcacccagtccaccatcgaacatcgcctcaacgacctgatcgagatcgcccgtgatggcaagtccttctatgaggaagccgcaacgaaggtaaaggatgccgaactgtcggcactgttcacccgtatcgccggggtgaaggcgcggatcgtcgcggcgctcagcggttcggttgccgccagcggcggcaagccggccgagcacggcaccatggtcggttcgatgcagcagttctacggcaaggtgcgcgccgcgtttggtgataccaactacggctacgtggccgaactggaagaatccgaagaccgcctgctgggcgcgttcaaggatgtgctgcaggacaacgatctgccgccggcggtgcgccaggaagtgacccagctgctgccggatgtg…	MSTQSTIEHRLNDLIEIARDGKSFYEEAATKVKDAELSALFTRIAGVKARIVAALSGSVAASGGKPAEHGTMVGSMQQFYGKVRAAFGDTNYGYVAELEESEDRLLGAFKDVLQDNDLPPAVRQEVTQLLPDVQECHNVMRARKHAMKAA
NODE_10_length_192847_cov_62.973222	fig|6666666.970237.peg.68	peg	NODE_10_length_192847_cov_62.973222_69133_71661	69133	71661	+	hypothetical protein				atgcgtcgagtcaatgcactttccgcgatgatgttgctgggcacggttgtgggaagtgcgggggcgcagtcctacagcaagaccaacgtcatcacctatcacgatgatctgtcgaagtgggtgcttggccaggtccggacgtcggtcaaccaggacacgggccggaccgagtcccaggtggattatgacccggccaccgcgaagccccagcggatccatgccttcggccagctccagcagaccattcactacaacagcgacggtaccgttcgcgccgtggtggacgggcgtggcaatacggtgagcctgtccggctggaagcgcggcatccccgggaacatccagtatgcggatggttcgacccagtctgccggcgtggatgacaatggctggatacgc…	MRRVNALSAMMLLGTVVGSAGAQSYSKTNVITYHDDLSKWVLGQVRTSVNQDTGRTESQVDYDPATAKPQRIHAFGQLQQTIHYNSDGTVRAVVDGRGNTVSLSGWKRGIPGNIQYADGSTQSAGVDDNGWIRWITDGRGNTTRYDYDAMGRMSLVDYPDGDTVDWASTTTQFAQVGGAEYGIPAGHWRQTVSTGNARKVTYYDALWRPLLVREYDAGNEAGTQRASVTAYDTAGRVTFQSYPVAGVGTVQDAGTGVRTTYDALGRVVQVSQDSEIGALVSTTEYLPGRRVRTTNARGIPTVVTYTGADAAKLDWPVRIELAEGAVLDIPRDVFGKPTSIIRRASNGSVTSTRRYVYDAAQRLCKTIEPETGATVIDYDAASNPVGSAQGLDLSDAGNC…
NODE_10_length_192847_cov_62.973222	fig|6666666.970237.peg.69	peg	NODE_10_length_192847_cov_62.973222_71728_72108	71728	72108	+	hypothetical protein				atggctggagtacgtgctgtatcgcgcccgcgtggcgccatcggcggcaaggtcctgctggcggtggtggcagtgctgggaactggcctggcctcaacggcaaatgctgagccttacaatctggaaggccatcggatcgtatccgtcgcaactggctggggcggggaagggttctacctggtgacgcaaggtgtgcttccagcgggctcggattgtgggggtggcaatcgcttcattctcctcaatgatcatccgatgcagagggagatggtctcgatgctgctcatcgcctggcagaacaagctgcgtgtcggattgcgtgtcgacggctgcacctccggggtaatgcagctgagggcagtgacgatgcctgaggcctga	MAGVRAVSRPRGAIGGKVLLAVVAVLGTGLASTANAEPYNLEGHRIVSVATGWGGEGFYLVTQGVLPAGSDCGGGNRFILLNDHPMQREMVSMLLIAWQNKLRVGLRVDGCTSGVMQLRAVTMPEA
NODE_10_length_192847_cov_62.973222	fig|6666666.970237.peg.70	peg	NODE_10_length_192847_cov_62.973222_72133_72495	72133	72495	+	hypothetical protein				atgatgatgagtgacgcgacgccgggcttccgcaggaggttgggagcggggttggccttgacgttggccttgtgcctgtctgcaccactgaaggcggagccaaccagcgatcagatgacgattctgtcgctgcggccgtacatggacggcccggcgggaattgtgtacgtgcatgtttcgagtacggctttctgcaataccgatacctttgcaatcgacatgtcccggccgggagccaaggaagcctacgcggcggcgttggcagcgctgacatcggggaagaatgtccggctcgaggcgttcaactccaccgggtgcaatggctgggcgacccggctccagtcgatcttcattcacgcgtaa	MMMSDATPGFRRRLGAGLALTLALCLSAPLKAEPTSDQMTILSLRPYMDGPAGIVYVHVSSTAFCNTDTFAIDMSRPGAKEAYAAALAALTSGKNVRLEAFNSTGCNGWATRLQSIFIHA
NODE_10_length_192847_cov_62.973222	fig|6666666.970237.peg.71	peg	NODE_10_length_192847_cov_62.973222_75968_72612	75968	72612	-	hypothetical protein				atgaatcacccgctgcacggccgttcgtcccactcccgctccccgctgcacagccgcctcgcgctggccgtgtccagctctctgttgcttgccgctgccgcgcccgccatggccggcgaggcgctcgacgcatggcagcaacagcgccagctgcaggcggcgtgggcacagcccgccgtcagcgcgcctgcagcatcgacggccgccacgcccgcggcaaccgccaccgccctgctcggcattccgggcgatgccgccagctggcgcagcgatgaattcaacgccgactggggcctgggtgcgatgggggccgaccacgcgtatgcccgcggcctgaccggcaagggcgtgcgcctggcgctgttcgacaccggctcggcactggctcaccccgaattc…	MNHPLHGRSSHSRSPLHSRLALAVSSSLLLAAAAPAMAGEALDAWQQQRQLQAAWAQPAVSAPAASTAATPAATATALLGIPGDAASWRSDEFNADWGLGAMGADHAYARGLTGKGVRLALFDTGSALAHPEFAGRNTSSITIGPNCASPGTVGGTGACSQTQGDQPGINYYTLGAGVPASLQANIIAAGREWGFRYADHGTHVLGTIGANRNGTGMHGVAFGADLTTARVFGDTYYEWRRQASGGYLPEAVERTDPDGAARLDMYAQLQAQGVRAINHSWGISTRNMTVAALDAQYARIGAGYDVYGSIYKDSANAPASQLIQVWSAGNGSGAVAGITAALPRWKPEIEPYWLAVANVRQPNTANGETDYVINAGSSICGAAANWCISAPGTAILSTI…
NODE_10_length_192847_cov_62.973222	fig|6666666.970237.peg.72	peg	NODE_10_length_192847_cov_62.973222_76157_76357	76157	76357	+	hypothetical protein				atgcgtgttgtcaggaaggtgatcgcagtggcggtattcgcgttggcgtgtaccggttcggtggcagtggcagggccggtcgagccctgcgaccagccgtgctggcgggcttatcagatgtgcctggccagtggcaccgatgccggtgaatgccagcaggcgtacaacacctgcgtggtcgatctgtgcatgggcgtgtga	MRVVRKVIAVAVFALACTGSVAVAGPVEPCDQPCWRAYQMCLASGTDAGECQQAYNTCVVDLCMGV
NODE_10_length_192847_cov_62.973222	fig|6666666.970237.peg.73	peg	NODE_10_length_192847_cov_62.973222_76515_76865	76515	76865	+	Lactoylglutathione lyase and related lyases				atggccgtcaaacgcattgtcgccaacatcgccacgcccgacccggcgcgtgccgcagcgttctatggcgggctgctgggcatgccggtggtgatggaacatggctggatcgtcacccatggcgggcagggcagtgcgctggcgcaggtgagctttgccagcgaagggggttccggcaccgcggtgcccgatctgtcgatcgaagtggacgacctgcagcaggtgctggagcgcatgcacgcggccggcatcccgctggagtatggccctgccgacgagccgtggggagtgcgtcgtttcttcgtccgcgacccgttcgggcggctgttgaacattctcgcccacacctga	MAVKRIVANIATPDPARAAAFYGGLLGMPVVMEHGWIVTHGGQGSALAQVSFASEGGSGTAVPDLSIEVDDLQQVLERMHAAGIPLEYGPADEPWGVRRFFVRDPFGRLLNILAHT
NODE_10_length_192847_cov_62.973222	fig|6666666.970237.peg.74	peg	NODE_10_length_192847_cov_62.973222_77447_76881	77447	76881	-	Transcriptional regulator, AcrR family				atggacgccgcgcaggcgttgttcctttcgcagggtgtggacgccaccaccatcagcgacatcgtcgccgcggccgacgtggccaagggcactttctatacctatttcgcctcccgcaccgagatcctgcaggcgctggcgcagcgctacacgcggcagttcatggacgaggtcgagcaggcagtgcagcagcaccctgccggtgatggcgcagcgcgcctgcgcgcctggatccgcgccaacatcgagatctacgcgcgcacccacgcgttgcatgacgtggtgtacgccaaccatcaccaccaccagcggggcaatgccgagcgcaatgcgatccagcagcagctgctgggcatcctcgaagcgggcaacgcagccggactgtggcagctgcctgct…	MDAAQALFLSQGVDATTISDIVAAADVAKGTFYTYFASRTEILQALAQRYTRQFMDEVEQAVQQHPAGDGAARLRAWIRANIEIYARTHALHDVVYANHHHHQRGNAERNAIQQQLLGILEAGNAAGLWQLPAPQVTASLIYAGVHGATDDLIATPAQDADAFIAAVEADCLRMVGVPAAPTRSGRRR
NODE_10_length_192847_cov_62.973222	fig|6666666.970237.peg.75	peg	NODE_10_length_192847_cov_62.973222_77637_79109	77637	79109	+	Uncharacterized MFS-type transporter				atgagacgcctccaacggcccgccctggtgctggcggcctacctcggtacatttctcgcttcgctggacatcagcatcgtcaacgtggccctgccaaccctgcagcaggcgctgcagaccgacatggcgggcctgcaatgggtgatcaacgcctatgcgatcgcactgtcggcgctgatgctgtcggccggtccgttgggggatcgctacggtcatcggcggatgtggctgctgagcgtcgccaccttcaccatgggctcgctgctgtgcgcctgcgccaacgacctttcgaccctggtcgccgggcgcgcggtgcagggcgtggcaggtgcgctgttgattcccagtgcgatgccgatcctgagtcacgcatttcccgatccgggccagcgtgcacgc…	MRRLQRPALVLAAYLGTFLASLDISIVNVALPTLQQALQTDMAGLQWVINAYAIALSALMLSAGPLGDRYGHRRMWLLSVATFTMGSLLCACANDLSTLVAGRAVQGVAGALLIPSAMPILSHAFPDPGQRARVIGGWSAFSALALVLGPLLGGALVQRAGWPSIFLINLPLGLLAFVLGAWSIAERRHPQHAALDPAGQLLSIGALGALCYGLIAIGEQGLLAPVTLLALGAAIAGLILFGIVERRVARPLLPLDLFADGRFRMLNLASFVLGFTAYASLFFLSLFFQQAQGHSAALAGSQLAPQFLLMGVVSLLFGRLVARLGLHAALVLGYLLAGVALCAMATFEPATSRAHATAVLMLLGIGMGLAVPATGMAIMANAPAERAGIASATMNALRQ…
NODE_10_length_192847_cov_62.973222	fig|6666666.970237.peg.76	peg	NODE_10_length_192847_cov_62.973222_79425_79120	79425	79120	-	hypothetical protein				atgactgagcagaacccgcgcagctccaaccggggcttcgcctcgatggaccaggacaaacagcgcgcgatcgccgccaagggcgggcgcgcggcacatgcctccggcaatgcgcacgaattcagtccggccgaagcacgtgtcgcaggccgcaagggcggcgaagcgatcagccgcgaccgccagcacatggccacgatcggacgcgaaggtggacacgcacgccacgccaacgcgcgccagcagcaacaacagcctcaggcgatcgaacgcacgacagaggacccgcaacgccagcagggctga	MTEQNPRSSNRGFASMDQDKQRAIAAKGGRAAHASGNAHEFSPAEARVAGRKGGEAISRDRQHMATIGREGGHARHANARQQQQQPQAIERTTEDPQRQQG
NODE_10_length_192847_cov_62.973222	fig|6666666.970237.peg.77	peg	NODE_10_length_192847_cov_62.973222_79603_79737	79603	79737	+	peptidase S41				atgtgcggcaacgccggcggccgcagtggcggtgccgcacatatgttcgatgatcctgtgctgctgcccgatggctatcagataaacgttccggaccggcaaccgatcaaactgcgcaccggtggcaactgctaa	MCGNAGGRSGGAAHMFDDPVLLPDGYQINVPDRQPIKLRTGGNC
NODE_10_length_192847_cov_62.973222	fig|6666666.970237.peg.78	peg	NODE_10_length_192847_cov_62.973222_79926_80819	79926	80819	+	UDP-glucose 4-epimerase (EC 5.1.3.2)			idu(1);Rhamnose_containing_glycans idu(1);Lactose_and_Galactose_Uptake_and_Utilization idu(1);N-linked_Glycosylation_in_Bacteria idu(1);Lacto-N-Biose_I_and_Galacto-N-Biose_Metabolic_Pathway	atgaagattttgttgaccggcagttccgggcggatcgggcgcgcgatcttcggcgcgctggcggctgcccatgaagtggtgggtctggaccgcagtccgtttgccaccacgcgcatcattgccgatgtcaccgatcatcaagccgtcgtgcgcgcggtgcagggcgtcgacgcggtcatccataccgcggccctgcatgcgccacacgtcggcctggtaccggacgcggtgttccagcagatcaacgtggacgcgactgcgcacctgctgcaggcggcgcgagaggcaggcgcgcggcggttcgtgttgaccagtaccaccgcgctgtacggccacgcggtggtggcagggggatgccgctggatcgatgaggataccgagccgctgccgcgaacgatc…	MKILLTGSSGRIGRAIFGALAAAHEVVGLDRSPFATTRIIADVTDHQAVVRAVQGVDAVIHTAALHAPHVGLVPDAVFQQINVDATAHLLQAAREAGARRFVLTSTTALYGHAVVAGGCRWIDEDTEPLPRTIYHRSKLQAEALAEAAAAPDFGVRVLRMGRCFPEPPERMAMFRLHRGIDARDVASAHAALLLDEGPAFARYIACAATPFRREDCLELASQPRNVLARRVPQLLAEFERRGWPLPLSVDRVYDSARIRRELGWQPRFGPDAVLQQYAAGSIEVLPRAEWIKDRVAE
NODE_10_length_192847_cov_62.973222	fig|6666666.970237.peg.79	peg	NODE_10_length_192847_cov_62.973222_81029_83560	81029	83560	+	chemotaxis protein				atgccttcttcccgttccgccgctgcccgccgcccgggcagcatcgcccacaagctgatgctgggcaccgccgtcatcgcgctgctgtgcttcggcctgacggcgttcctgatctatcgccaggccagtgccagcctgatcgatgcctcgcgccagaccatgaccagcgaggccaacgctgaagcgcgccaggtcgccgccgatctgggcacggcgtttgccagcaacgatgccatggtcgaagccgtgctcgcccagcgtgcgcggggtgacgtgcccgatcgcgccagcctggctgccgtgctgggcgagcagctgcgcacccacccggagtggctgggcaagagcaccatgtgggaggccgatgccttcgatggcaaggatgccgagttcgccaat…	MPSSRSAAARRPGSIAHKLMLGTAVIALLCFGLTAFLIYRQASASLIDASRQTMTSEANAEARQVAADLGTAFASNDAMVEAVLAQRARGDVPDRASLAAVLGEQLRTHPEWLGKSTMWEADAFDGKDAEFANTAMHDASGRYMSYWAWHDGKPQQSTMTDYTEAADGSADWYVVPSRDKLPKVSEPYAYDIAGQQVLMSTLSSPIVENGTFLGVFTVDFSLAALQKHLATLTPMGAGRVELLSPNGVVLASANAAEIGKPRTDALTRSMLADIAADRRFEAFTPDAAGNVRVYVPLRVGNAPQRFALGVVMPHAVIVAEARQLLWLTLLVGVVAALTLSAGVYVLLRRLAIRPLAEAVRVAGDVAAGKLDSTLPARSNDEVGRLLDAMQGMRGQLQAV…
NODE_10_length_192847_cov_62.973222	fig|6666666.970237.peg.80	peg	NODE_10_length_192847_cov_62.973222_84024_83638	84024	83638	-	hypothetical protein				atgaataccactgacctgtcccagttcagcccgaagtggcagttccgcttcaacttcttccgccagcacggcgcccccaagaaccccggcttcaagcaggcctggaaggcgctgtcctttggtgaccgcctgaagatcaacctgaacttcttcgcgttgttcttcggtgccatctacctgctgattcttggcatgtggcgcaaggcactggtggtgatcggcatcaacatcgcgctggccatcatcaccatgttccttccggacgtcgtcgggcgcatgctgttcatcgccatgaacctgctggtcgcctccagcaccaactacagctactacctggagaaggtggaaggacgtaccagctggaacccgtttgaaggaatgttctga	MNTTDLSQFSPKWQFRFNFFRQHGAPKNPGFKQAWKALSFGDRLKINLNFFALFFGAIYLLILGMWRKALVVIGINIALAIITMFLPDVVGRMLFIAMNLLVASSTNYSYYLEKVEGRTSWNPFEGMF
NODE_10_length_192847_cov_62.973222	fig|6666666.970237.peg.81	peg	NODE_10_length_192847_cov_62.973222_84241_84414	84241	84414	+	hypothetical protein				atgaccacacctgctacaccggaaaacgcaccgggaccggtgctcctgccgacacctgaagtggtgcaggcacaacagctgctcgcacgccagcaactggcggtggcgatggaccgtgcacgcacggcggctacgcagagcgcggcgcccgccgccgcattggaaagcgagtaa	MTTPATPENAPGPVLLPTPEVVQAQQLLARQQLAVAMDRARTAATQSAAPAAALESE
NODE_10_length_192847_cov_62.973222	fig|6666666.970237.peg.82	peg	NODE_10_length_192847_cov_62.973222_86520_84475	86520	84475	-	Colicin I receptor				atgtcccagccgttccgctcccgttccgcgcgcctgccgcgcacccgcctggccagtgccctggccaccgcctgcctgctggccctgcccggcgtggccgctgcagaggccagcgccgatgcctccaccaaggacctggataccgtggtggtcaccgcctcgggcaaccagcaatggatcaaggatgcgccggccagcatcagcgtgatcagccgcgaggacatcgcgcgccagccggtgcacgacctggccaccctgctcagccgcgtgcccggcgtgaccggtggcctcagtgcggtcggcgagcagtccaagatcaagctgcgcggcatgccgtcgaactacacgctggtgctggtggacggcaagcgcatgggcagctcggcctcgaccaactac…	MSQPFRSRSARLPRTRLASALATACLLALPGVAAAEASADASTKDLDTVVVTASGNQQWIKDAPASISVISREDIARQPVHDLATLLSRVPGVTGGLSAVGEQSKIKLRGMPSNYTLVLVDGKRMGSSASTNYRPDLGRQDLNWISPDQIERIEVVRGPMSSLYGSDAMGGVINIITRRIGDDWSGSATHSYTRPGDGKRGDTQQIGATFSGPLGERFGLRIGANSMRRDSDRSNGGVYGNAYAGEKDRNVDALLQWKLSDAQELSLEAGHGVQQAFIDASLEKQDEGAWGASELKRSSLALNHDGKWSFGNSKISAYWTEYRNDIGATGRSEATDTIIEGSLTTPFTLGVEHQFAVGGQWKRQELTNTDTIGRAPIDYAGNAVSGSDLEVDTWALFVE…
NODE_10_length_192847_cov_62.973222	fig|6666666.970237.peg.83	peg	NODE_10_length_192847_cov_62.973222_86551_86676	86551	86676	+	hypothetical protein				atggaagcagcgggcacacgcagacaagcaggcaggcccccttccatgggtcgtagggcgcacggttcgggccggcgcagctgggtgggtctcggccgtacggaagacggcgacctgcctggttaa	MEAAGTRRQAGRPPSMGRRAHGSGRRSWVGLGRTEDGDLPG
NODE_10_length_192847_cov_62.973222	fig|6666666.970237.peg.84	peg	NODE_10_length_192847_cov_62.973222_86991_86809	86991	86809	-	hypothetical protein				atggccggccgtcccggccgggctgcatgcgcgaaggttcccggcgcgccttcccggcgcccgcacttgtcctggctgtaccggcccttggccgcacagtcgctgtctgtcactaccggaacccacacgatctccaacggggcggaatcgaaaatgcggcccagtctagggcgccggatgtaa	MAGRPGRAACAKVPGAPSRRPHLSWLYRPLAAQSLSVTTGTHTISNGAESKMRPSLGRRM
NODE_10_length_192847_cov_62.973222	fig|6666666.970237.peg.85	peg	NODE_10_length_192847_cov_62.973222_87016_88941	87016	88941	+	Glucans biosynthesis glucosyltransferase H				atggggggtcaaaccatccacgcggaagcggatgcgccccggctcgacgccggctgggcgctgctgccggccgaatctccgctgccgatgcccgaacagaccctgcgcgaaggcaagctgaaggtccgtcggcaccgtacctcgccacgcctgatcggcctgcgccggttctacatcttcggcggcaccctggccatgaccgccatcgccacccgcatgatgtggcgggtgctgtcggccaatggcatcagcgtgctggaagcctgcctgctggtgctgttcgtcggcctgtttgcctggatcgcgctgtccttcgccagcgccgtggccggcttcctgaccgccgtgttcgaccgtggctatcgccttggcatcgacccggacaagccgctgccgacc…	MGGQTIHAEADAPRLDAGWALLPAESPLPMPEQTLREGKLKVRRHRTSPRLIGLRRFYIFGGTLAMTAIATRMMWRVLSANGISVLEACLLVLFVGLFAWIALSFASAVAGFLTAVFDRGYRLGIDPDKPLPTVHSRTALLMPTYNEDPRRLLAGLQAIYESVAATGQLERFDFFVLSDTRREDIARAEEQVFAELRERVPDGQTRLFYRRRGDNSGRKAGNIADWVRRFGGAYPQMLILDADSLMTGDSIVRLVAGMEHNADVGLIQTLPSVIGGRTLFARMQQFGGRVYGPVIARGVAWWHGAESNYWGHNAIIRTRAFADHAGLPALPGRKPFGGHVLSHDFVEAALMRRGGWAAHMVPYLGGSYEEGPPTLTDLLVRDRRWCQGNLQHGKVVGSR…
NODE_10_length_192847_cov_62.973222	fig|6666666.970237.peg.86	peg	NODE_10_length_192847_cov_62.973222_88992_89651	88992	89651	+	Phospholipase/carboxylesterase family protein				atgctgcaaacggtggaacaggaaaccggcgcctcgccacagtggtcggtaatctggctgcacgggcttggcgccgacggccacgacttcgcgccgatcgtgccggaactggtgcgtccgcactggccggcgctgcgcttcgtgttcccgcacgcaccggtgcggccgatcacgatcaacaacggcgtgccgatgcgcggctggtacgacatcgtcggaatggacttccggtcgcgtgccgacatggccggcgtgcaggagtcggtgctgcagctggacgcgctgatcgcacgtgagatcgagcgcggcgtcgcgccggagaagatcttcctggccggcttctcgcagggcggggcgatcatcctcaccgctgcactgtcgcgcaccgcgccactggcc…	MLQTVEQETGASPQWSVIWLHGLGADGHDFAPIVPELVRPHWPALRFVFPHAPVRPITINNGVPMRGWYDIVGMDFRSRADMAGVQESVLQLDALIAREIERGVAPEKIFLAGFSQGGAIILTAALSRTAPLAGLIALSTYLPEAESARRVDGAVQVPAFMAHGSSDPVIPQAVAVHSAQALQALGLEVEWHSYPMAHQVCAEEIQALGDWLQERLGAA
NODE_10_length_192847_cov_62.973222	fig|6666666.970237.peg.87	peg	NODE_10_length_192847_cov_62.973222_89682_90698	89682	90698	+	Autolysin sensor kinase (EC 2.7.3.-)				atgccggaactgtgccgcctgccgcggctggcggcgatgctcggcctggcccagctggtggtggtggtgctggcgctggcgcccgatggcagccgccactggaccttcggcgagctgctgtcggccagcggcttcgcgctgtggctggcgctggcggtgaccgccagcctgtgcctcctgcggcaggctctgtcgaggctgccgccggtgctgggcgctgtcgcggcgatcgtgctggcgaccctgatcgcggtggtctgtgccggcatcgtgcatgcactgtacgcggtactgggcgacaacttcgcccgcggcatcagcttctggcgcttcaccctgggcagtgcggcaaccacggcactgatcgccgcgcttgccctgcgctacttctatgtgagc…	MPELCRLPRLAAMLGLAQLVVVVLALAPDGSRHWTFGELLSASGFALWLALAVTASLCLLRQALSRLPPVLGAVAAIVLATLIAVVCAGIVHALYAVLGDNFARGISFWRFTLGSAATTALIAALALRYFYVSDRWAAQVQANARAQADALQARIRPHFLFNSMNLIASLLHRDPAVAERAVLDLSDLFRAALGAGEGDSTLRDECELAERYLSIESLRLGERLQVRWQRDEPLPWDLPLPRLVLQPLVENAVLHGISRLPEGGTIELQLVREGKELQICVRNPAPDPQAPGLALARGAGHAQHSIAHRLAWRFGAAARMTAGWSEGYYACQVTVPIQ
NODE_10_length_192847_cov_62.973222	fig|6666666.970237.peg.88	peg	NODE_10_length_192847_cov_62.973222_90709_91440	90709	91440	+	Two-component transcriptional response regulator, LuxR family				gtgagggtagtcatcgccgatgacgaaccgctggcgcgggaacgcctgcgcagcctgctggcggcgcaggacggggtggacgtggtggccgaggccgggaacggcgagcaggccctgcatgcgtgcgcggagctgcagccggacctggtcctgctggatatcgccatgcccgggctggacggcctggaagccgcccgccacctggccagcttcgagccgcgcccggcggtggtgttctgcacggcttatgacgcgcatgcgctgtcggcgttcgaggcggcggccatcgattacctgatgaagccggtccgcgccgagcgccttgccgcagcgatcgcacgtgcacgcacgttcctggccggccgcgatggccagccgcaggacagcggcgggcagcag…	MRVVIADDEPLARERLRSLLAAQDGVDVVAEAGNGEQALHACAELQPDLVLLDIAMPGLDGLEAARHLASFEPRPAVVFCTAYDAHALSAFEAAAIDYLMKPVRAERLAAAIARARTFLAGRDGQPQDSGGQQARSMLCARLRGSLRLIPLDDIHYLQAEEKYVVVHHARGEDLIEESLKSLEEEFASRFIRIHRNCLVARHELVELRRGTGGQVQAVLRHGKQPLEVSRRCVATLKQELRHL
NODE_10_length_192847_cov_62.973222	fig|6666666.970237.peg.89	peg	NODE_10_length_192847_cov_62.973222_92025_92936	92025	92936	+	Porphobilinogen deaminase (EC 2.5.1.61)			isu;Heme_and_Siroheme_Biosynthesis	atggaaaccgtccgcatcgccacccgcaagagcccgctcgccctctggcagagcgaacacgtcgccgaccgcctgcgccaggcccatcccggcttgcatgtggaactggtgccgatgagcacccgcggcgacgaagtgctcgaccgttcgctggccgccatcggtggcaagggcctgttcctgaaggagctggagctggccatgctgcgcggtgaggccgactgcgcggtgcactcgctgaaggacgtgccgatggaactggacccgccgttcgcgttgccggcaatgctgacccgccacgatcccgccgatggcttcgtctccaacctgtacgcctcgctggacgcgctgccgatcggtgcgcgggtcgggacctcgtcgctgcgtcgccaggcgcag…	METVRIATRKSPLALWQSEHVADRLRQAHPGLHVELVPMSTRGDEVLDRSLAAIGGKGLFLKELELAMLRGEADCAVHSLKDVPMELDPPFALPAMLTRHDPADGFVSNLYASLDALPIGARVGTSSLRRQAQLRALRPDLELLDLRGNVNTRLAKLDNGGYDAIVLAVAGLERLGLGERIVARLQPPQWLPAPAQGAVAVECDGGNARLMALFAPLDDAATRACVEAERAMNRALHGSCHVPVAAIAQWQGDDLHLQGLVGSASDGRAVRAEAVGPANDPEGLGQRVAKLLLDDGAGELLNV
NODE_10_length_192847_cov_62.973222	fig|6666666.970237.peg.90	peg	NODE_10_length_192847_cov_62.973222_93828_93052	93828	93052	-	Putative salt-induced outer membrane protein				atgtccctgcgcgtgtccctgctgatccccctgctgctgtgcgcgccgctcgcgtatgcacaggatgcctccgaactggcggcgatgtcttcgccgtggagcggcagtggcggcgagctcggcttcgcctcggcacgcggcaacagcagcaccgagagcttcaacggccgcctgcgcctgcgctacaccgacggcgactgggtgcacagcatggacctggccggcctgcgttccagctccaaggtgaccgagacccgcgacgacggcaccactacccgccgcaacaacaccaccgccaaccgctacaccggcagtgccggcagcgcgctgcagctgggcgagcaccgccagctgacggccacggtgcgtacagagcgcgacgacttcgccacctacgac…	MSLRVSLLIPLLLCAPLAYAQDASELAAMSSPWSGSGGELGFASARGNSSTESFNGRLRLRYTDGDWVHSMDLAGLRSSSKVTETRDDGTTTRRNNTTANRYTGSAGSALQLGEHRQLTATVRTERDDFATYDRQSSFGLGYGTRLWNTERFSFDAQIGPGVRRTHSTEDDRTRTGMIGRGLFDMKYSLTDNTDLVNTLLVESGSYNTFGQNDFGVSVSMNEHLALKAGWQARYNSDVAEDKRKTDTLTTMNVVYKFK
NODE_10_length_192847_cov_62.973222	fig|6666666.970237.peg.91	peg	NODE_10_length_192847_cov_62.973222_94537_93935	94537	93935	-	hypothetical protein				atgcgccggttgcccgccctgtccctgctggcctgcctgctgctggctgcctgcgatcgcgcaccggcgccggccaggaccgaagcccccgtgcccgcggccgatccggcccaggccgtactgggcgccagccaacgctttgcggccctgggcagtttccatgccgagctggaggtgctgggcgcaccgcagccggtgcgcagcgccatggacttcgtcgcccccgaccgcttccgggtacagaccccgggcgggtcgcagacgatcattggcgacaccatgttcctgcaggccgacggtgcgatccgccaggctcccaccccgccgggcctgctggagcagtggcgcaatcccttgccggccgacgccctgcctgccgaactgcaggccgaagacctg…	MRRLPALSLLACLLLAACDRAPAPARTEAPVPAADPAQAVLGASQRFAALGSFHAELEVLGAPQPVRSAMDFVAPDRFRVQTPGGSQTIIGDTMFLQADGAIRQAPTPPGLLEQWRNPLPADALPAELQAEDLGSQSLDGVETRHYRLRGAQAGERLEYWVDAQGLPRQIVRSGSSNGRNFQLRLRYSRFNDPALRIDLP
NODE_10_length_192847_cov_62.973222	fig|6666666.970237.peg.92	peg	NODE_10_length_192847_cov_62.973222_94619_95590	94619	95590	+	Transcriptional regulator, YafY family				atggaccgatacgaacgcatcaccgccctgcatcgtctgctcaagtccgcgcgctatccggtgacggtggcgaccctgcaggacaagctcggttgttcccgtgccaccgtctaccgcgacctggccttcctgcgcgatgcgctgatggcaccgatcgagggcgacggcgaggccggcttccgctaccaggccgacgagagcgaccgcttcgaactgcctggcctgtggctcagctcggaggagctgcacgccctgctggcctcgcagcacctgctggcgcgtaccggcggcggcgtgctgtcctcggtgctggcgccgctgcagcagcgtatcgagagcctgctggctgcgcaggccggtgtctccaactggccggtggatcgtgtgcgggtaatcccg…	MDRYERITALHRLLKSARYPVTVATLQDKLGCSRATVYRDLAFLRDALMAPIEGDGEAGFRYQADESDRFELPGLWLSSEELHALLASQHLLARTGGGVLSSVLAPLQQRIESLLAAQAGVSNWPVDRVRVIPHRGRKFDEGSFRSVASAVLERRQLAFEYRARSTDEPTKRTVSPQRLTHYRDNWYLDAWDHDREALRSFAVDRIHKARVVDSTARDVADSELDEQLGASYGIFSGAPKGWATILFSAKAARWVADEHWHSKQQGRFLADGRYELKVPYSVSRELLMDVLHYGSDAEIVEPVMLREQAKALLELALSNYEKS
NODE_10_length_192847_cov_62.973222	fig|6666666.970237.peg.93	peg	NODE_10_length_192847_cov_62.973222_95617_96411	95617	96411	+	Methionine ABC transporter substrate-binding protein			isu;Methionine_Degradation isu;Methionine_Biosynthesis	atgaagaagaccctgttgctgcccctgctcgccgctgcgctggccctgaccgcctgcggcaagtccggcgagccctcgcagaagctggtggtggccgccacggccgtgccgcatgccgagatccttgaggtggtcaagccgatcctcaagcaggaaggcgtggacctggacgtgcgcgtgttcaacgactacgtgcagcccaacgaccagctggtgcagaagcaggtggacgccaactacttccagaccgagccgtacctggatgcctacaaccgcgatcgcaagaccgatctggtgaaggtgatcggcgtgcatatcgagccgttcggtgcctattcgcgcaaggtcaagtcgctggccgagctgcgcgacggtgccgacgtggtgatcccgaacgac…	MKKTLLLPLLAAALALTACGKSGEPSQKLVVAATAVPHAEILEVVKPILKQEGVDLDVRVFNDYVQPNDQLVQKQVDANYFQTEPYLDAYNRDRKTDLVKVIGVHIEPFGAYSRKVKSLAELRDGADVVIPNDPSNNSRALILLHKAGVIELKDPANALSTLRDITANPKNLKFRELDSAMLPRVLDQVDLALINTNYALDAGLNPTKDALAIESKDSPYVNFLVARPDNKDDARVQKLAKALTSPQVKAFIETRYKGAVLPAF
NODE_10_length_192847_cov_62.973222	fig|6666666.970237.peg.94	peg	NODE_10_length_192847_cov_62.973222_98017_96518	98017	96518	-	Glycerol kinase (EC 2.7.1.30)			icw(1);Glycerol_and_Glycerol-3-phosphate_Uptake_and_Utilization isu;Glycerolipid_and_Glycerophospholipid_Metabolism_in_Bacteria	atgacgccccgctacgtgctggccatcgaccagggcaccaccagttcgcgcgcgatcctgttcgaccgtgctggcgacatcgtcggcagtgcgcagcgcgagttcgcgcagatcttcccgcaacccggctgggtcgagcatgacccgcgcgagatcctcaccagtgtctatgccacgctgaccgaactgctcagccgcgaacagatcgacccgcgtcatatcgccgcgctgggcatcaccaaccagcgcgagaccaccgtggtctgggaccacgccaccggccagccgatccacaatgccatcgtctggcagtcgcggcagagccatgccatctgcgagcgactgaagtgcgacgggcatgaggcactggtccgcgaacgcaccggcctgctgatcgac…	MTPRYVLAIDQGTTSSRAILFDRAGDIVGSAQREFAQIFPQPGWVEHDPREILTSVYATLTELLSREQIDPRHIAALGITNQRETTVVWDHATGQPIHNAIVWQSRQSHAICERLKCDGHEALVRERTGLLIDAYFSATKVRWILDHVEGAQQRAERGELLFGTIDSWLVWNLSGGQAHVTDYSNAARTLLFNIHTLDWDDDLLALLDIPRAMLPQVRDSSTVYAHTRPQFFFDHPIPIAGIAGDQQAALFGQACFQPGMVKNTYGTGCFMLMHTGTQAVRSRNGLLTTIAWGLDGRVEYALEGSIFIAGSVVQWLRDGLRMIERASDSQALAAQVPDSGGAYLVPAFVGLGAPYWRSDVRGAMFGLTRGTRKAHFVRAALEAMAYQTRDVLDAMQSDA…
NODE_10_length_192847_cov_62.973222	fig|6666666.970237.peg.95	peg	NODE_10_length_192847_cov_62.973222_99628_98123	99628	98123	-	Aerobic glycerol-3-phosphate dehydrogenase (EC 1.1.5.3)			isu;Respiratory_dehydrogenases_1 isu;Glycerol_and_Glycerol-3-phosphate_Uptake_and_Utilization icw(1);Glycerolipid_and_Glycerophospholipid_Metabolism_in_Bacteria	atggacgacgtcgacctgctggtgatcggtggcggcatcaacggcgccggcatcgcccgtgatgcggccggccgcggcctgcgggtgctgttgtgcgagcaggatgacctggccgcgcacacctccagcgccagcagcaaactgatccacggcggcctgcgctaccttgaacagggcgagttcggactggtgcgcaaggcactgggtgaacgcgaagtggtgcggcggcaggccccccatctggtccgtccgttgcgcttcgtgctgccatgggaaccccacctgcgaccgcgctggatgctgcgcgcgggcctgtggctgtatgaccatctcggccggcgcagcccgagttttcccgcctcgcgcgcactggacctgcaacgcgacccgctcggcccc…	MDDVDLLVIGGGINGAGIARDAAGRGLRVLLCEQDDLAAHTSSASSKLIHGGLRYLEQGEFGLVRKALGEREVVRRQAPHLVRPLRFVLPWEPHLRPRWMLRAGLWLYDHLGRRSPSFPASRALDLQRDPLGPWLSPALRQTFSYADAQVDDARLVLLNALDAARRGARVHVRSRCIELRPVLGRWQATLEATDGRQQTVIAQAVANAAGPWAGGLLERMQARDGGPALRLVQGSHIVLRRPWPDDSACLLQQPDGRVVFLLPFAHDHLLVGTTDTDYRGDPARCSVLPSEVAYLCEAANHYLREPITPQDVVWQFAGVRPLLADPDPRAAKLSRDYRLQLQSGPAPALHVLGGKLTTYRVLAEEALDLLRPALPQMGPAWTATGHPLPGSDWGDATQA…
NODE_10_length_192847_cov_62.973222	fig|6666666.970237.peg.96	peg	NODE_10_length_192847_cov_62.973222_100452_99817	100452	99817	-	Outer membrane protein				atgcgctccatccgtatcctgagtctcgccctgctgacctccgccgccttcgcgccggctgctttcgcccaggacagcagctccaccgataccgcttcgggcaagcattttgccgtggttggcggcgtcgcgctgctgcagccgaagaatgatccgatcgacggcatcaagaaggtcgatggtggcccggcgccgaccgtcagcttcagctactacatcaacgacaactgggccgttgaactgtggggcgccgccgacaagttcgaccacaaggtgaagggcccgaacaatgcccgcctgggcaacgtcgagcagcagccggtcgcgctgagcggccagtaccacttcggccaggctgacaacgtgttccgtccgttcgtgggcgtgggctactaccag…	MRSIRILSLALLTSAAFAPAAFAQDSSSTDTASGKHFAVVGGVALLQPKNDPIDGIKKVDGGPAPTVSFSYYINDNWAVELWGAADKFDHKVKGPNNARLGNVEQQPVALSGQYHFGQADNVFRPFVGVGYYQSSFSNETLADGSSSDIRLKDAKGVIGTVGVDMNINSTWFARADARYMRSRPDVKVGGEKIGEAKMDPWTVGFGIGARF
NODE_10_length_192847_cov_62.973222	fig|6666666.970237.peg.97	peg	NODE_10_length_192847_cov_62.973222_100639_101154	100639	101154	+	G:T/U mismatch-specific uracil/thymine DNA-glycosylase (EC 3.2.2.27)				gtgagcgcggcaacgctgtgcgtcggcctgcaagcgcaggtgaacgtggattgcagggtgctgctgctgggttcgatgccaggcgtggcatccctccaggagcagcgttactacgcgcatccgcgcaaccgcttctggccgctgatggccgatatctgcggtttcgacgcggctctgccctatgtgcaacggctgcaggcgttgaacgccgcgggcatcggcctgtgggatgtgatcggccgctgcgagcggcgcggcagcctggatgccgacatcgtgcgtggcacggaagtggccaatgcgctgccggaactgatcgccacgctgcctgagctgaagctgatcggctgcaatggtggtgcctcgctgcaggcattccagcgctgggtgctgccacgg…	MSAATLCVGLQAQVNVDCRVLLLGSMPGVASLQEQRYYAHPRNRFWPLMADICGFDAALPYVQRLQALNAAGIGLWDVIGRCERRGSLDADIVRGTEVANALPELIATLPELKLIGCNGGASLQAFQRWVLPRLETPPKLVALPSTSPANAAWSLPRLRQAWQPVADARAT
NODE_10_length_192847_cov_62.973222	fig|6666666.970237.peg.98	peg	NODE_10_length_192847_cov_62.973222_101322_103046	101322	103046	+	Dihydrolipoamide acetyltransferase component of pyruvate dehydrogenase complex (EC 2.3.1.12)			isu;Pyruvate_metabolism_II:_acetyl-CoA,_acetogenesis_from_pyruvate isu;Dehydrogenase_complexes isu;5-FCL-like_protein	atggccgaaatcaaggaagcacttgtccccgatatcggtgactacagcgatatcccggtaatcgaggtgcttgtcgccgtcggcgacacggtcaagaaggaccagggcctggtgacgctggaaagcgacaaggcgaccatggaagtgccgtcctcggtggctggcgtggtcaaggaactgaaggtcaaggtcggcgacagcctgtccgaaggcaaggtcgtggccctgatcgaagtggccgcaggcgaagccgaagccgaagccgccaagccggcggctgccgcgccggcaccggccaaggccgctgccccggctgccgccacccagagcgcaccggccccggccgcagctgcgccggccgccccggctgccagcggtggtgcggttgaagcgctggtg…	MAEIKEALVPDIGDYSDIPVIEVLVAVGDTVKKDQGLVTLESDKATMEVPSSVAGVVKELKVKVGDSLSEGKVVALIEVAAGEAEAEAAKPAAAAPAPAKAAAPAAATQSAPAPAAAAPAAPAASGGAVEALVPDIGDYAGIPVIEVLVAVGDTVKKDQGLVTLESDKATMEVPSSVAGVVKEIKVKVGDTLSQGNVVAIIEAEGAAAPAPTKAAAAAAPAAAETATKVEPVAVPVQPDKLAAREIASAGTPSSPPVQFNADGVLPAKVPYATPAVRVFARELGVDLLQINGTEKGGRITKGDVQKFVKAALSGGVPAAGGAAVAAGGGLNLLPWPKVDFSKFGETEVQPLSRIKKISGANLARNWAMIPHVTQFEQADITDLEGLRVALNKENEKAGI…
NODE_10_length_192847_cov_62.973222	fig|6666666.970237.peg.99	peg	NODE_10_length_192847_cov_62.973222_103155_104975	103155	104975	+	Dihydrolipoamide dehydrogenase of pyruvate dehydrogenase complex (EC 1.8.1.4)			icw(1);Pyruvate_metabolism_II:_acetyl-CoA,_acetogenesis_from_pyruvate isu;TCA_Cycle	atggccacgattgaagtcaaggttcccgacatcggcgattacagcgatgtgccggtgatcgaagtgttggtcgccgtcggcgacacggtgaagaaggaccagggtctggtgaccctggaatcggacaaggccaccctggaagtgccgtcctcggctgccggcgtggtcaaggaaatcaaggtcaagctgggcgacaccctgtccgaaggcgccgtggtcgtggtgctggacgctgaaggcgccgccgaagccccggccaaggccgctgcgccggctccggctccggctgcagccgcagccgctccggccagcaagccgccggtgaccccgtcgcaccgcgccccggccgaaccggctgcgccgaagccggcgctgtccagcggcaagccggccgacatc…	MATIEVKVPDIGDYSDVPVIEVLVAVGDTVKKDQGLVTLESDKATLEVPSSAAGVVKEIKVKLGDTLSEGAVVVVLDAEGAAEAPAKAAAPAPAPAAAAAAPASKPPVTPSHRAPAEPAAPKPALSSGKPADIECEMVVLGSGPGGYTAAFRAADVGLDTVLVERYASLGGVCLNVGCIPSKALLHAAAVIDEVAHAGDFGVEFGKPTITLDKLRQYKEKVVNQLTKGLAGMAKQRKVRNVQGVGKFISANELEITAADGSTQLLRFQKCIIAAGSQAVKLPNFPWDDKRVMDSTDALELAEVPGSLLVVGGGIIGLEMATVYSALGSKVTVVEFMDQLMPGADKDLVKPLADRLKKQGIEVHLKTKASGVTADAKGITVTFDAAEEGQAPALAQGTFD…
NODE_10_length_192847_cov_62.973222	fig|6666666.970237.peg.100	peg	NODE_10_length_192847_cov_62.973222_106287_105430	106287	105430	-	hypothetical protein				gtggccttcattctgatgaaccactgcaaggactcttcgatgcgccccgtacccaccctgttcgccctctccctgctcgctgccggcgcctcgttcgccaatgcggcccacgccgccgaaggcgatgaccgctttgccatccgtctgggtgcgatgaacatcgattcggacaacaccctccgcggcagcaccaccgtggccggccaggacatctccctgaaccaggacttcaagctgggtggcaaggaatgggagccgcgcatcgacggcatgttccgcatcagcaaccgtcagcgcctcctgttcaactacttcaagtacgacaaggaccgccgcgagaccctcgaccagggcatttccttcggcggtgagaacgtcccggccggcagcttcgtgaag…	MAFILMNHCKDSSMRPVPTLFALSLLAAGASFANAAHAAEGDDRFAIRLGAMNIDSDNTLRGSTTVAGQDISLNQDFKLGGKEWEPRIDGMFRISNRQRLLFNYFKYDKDRRETLDQGISFGGENVPAGSFVKGELKYQVASLVYDYSVVDTDTFDLGLQIGGEYAKVSTKGYADLGTVYEGQFLDEKADGVAPVVGARMTFTPSERWMITLQGQYLNTRWGSFDDYKGDLSRANAIVDYRFTKNFGVFAGYDWFKLDVDKKGSDGTVGLKQEFKGPVAGISFVF
NODE_10_length_192847_cov_62.973222	fig|6666666.970237.peg.101	peg	NODE_10_length_192847_cov_62.973222_106706_107071	106706	107071	+	ATP synthase protein I			icw(2);F0F1-type_ATP_synthase	gtgctgaactccgttgatgcgggtcggcgactgatgctgcgcgccgcggtctacccgctggccgcagtggctgtcctggccctggccttcctgctggtaggtccgaaatacgccctcggcgcgctggcgtccggtgtggccatttcggccggtggctgggtggcggcacggatggcactgggcggtggggcactggccgcaggatcggcgatggctcgcctgatcattgcgatcgtggccaagtgggtcgtggttttcggcgtcctgctggtggggttcctggtcttcaagctgcctgcattggcgctgttggccggtatcgccgtcggcttgatgttccaggtcctggcgatggccaggcgttga	MLNSVDAGRRLMLRAAVYPLAAVAVLALAFLLVGPKYALGALASGVAISAGGWVAARMALGGGALAAGSAMARLIIAIVAKWVVVFGVLLVGFLVFKLPALALLAGIAVGLMFQVLAMARR
NODE_10_length_192847_cov_62.973222	fig|6666666.970237.peg.102	peg	NODE_10_length_192847_cov_62.973222_107103_107903	107103	107903	+	ATP synthase F0 sector subunit a (EC 3.6.3.14)			icw(5);F0F1-type_ATP_synthase	atggcgggcgaggctctaacccctaccagctacatccagcatcacctgcacaacctgaccgcgccggtcggcaagggtgagggtatgttctggcatatccacgtcgataccttcctcaccgcggtcctgatgggcctggtgatcgttgtcgcgttctggctgggcacacgcaaggccaccgccggcgtgccgggcaagtggcaggccttcgttgaaatctgcctggagttcgtcgaccgccaggccaaggacacctaccacggcaagagcaagctggtcacgccgatcgccatcaccatcttcttctggattctgctgatgaatctgctgaagatgatcccggccgatttcatcgccaagccgctggaatgggcgggcgtgcactactggaagccggtg…	MAGEALTPTSYIQHHLHNLTAPVGKGEGMFWHIHVDTFLTAVLMGLVIVVAFWLGTRKATAGVPGKWQAFVEICLEFVDRQAKDTYHGKSKLVTPIAITIFFWILLMNLLKMIPADFIAKPLEWAGVHYWKPVPTADVNATLGMAISVFFLMLFFALKSKGLGGFIKEFLTAPFGKWMMPFNLILNIVEWLSKPISLAMRLFGNMFGGEIVFLLIWVLGGAGFFGAIAGGVFGLGWMLFHLLVIPLQAFIFMMLSIVYLSLSEDAH
NODE_10_length_192847_cov_62.973222	fig|6666666.970237.peg.103	peg	NODE_10_length_192847_cov_62.973222_107977_108282	107977	108282	+	ATP synthase F0 sector subunit c (EC 3.6.3.14)			isu;F0F1-type_ATP_synthase	atgtacttcgccgtcctgaccaacttcgcgcagattcagagctccaccgcccttgccgtcggcatcatgatcggcctggccgcgctgggcgccggtctgggtctggccatcatggctggtaagttcctggagtcggccgcccgccagccggaactgatcccggtcctgcaggtccgcatgttcatcaccgccggcctgatcgacgccgcgttcatcatctcggtcgccgttggcctgctgctggccttcgccaacccgctgtcggctgccttcgctggcgccgtcaccaaggctctggccggctga	MYFAVLTNFAQIQSSTALAVGIMIGLAALGAGLGLAIMAGKFLESAARQPELIPVLQVRMFITAGLIDAAFIISVAVGLLLAFANPLSAAFAGAVTKALAG
NODE_10_length_192847_cov_62.973222	fig|6666666.970237.peg.104	peg	NODE_10_length_192847_cov_62.973222_108338_108859	108338	108859	+	ATP synthase F0 sector subunit b (EC 3.6.3.14)			icw(5);F0F1-type_ATP_synthase	atgtgccgctacggcggcgcgtccaccccgaaaccagcgatcgagctaaccatgaatatcaatttcacccttcttgcgcaggcgctggccttcgctggtctgatctggatcatcgcgaccaagatctggccgccgctgatgaacgcgatcgaagagcgccagcagaagattgctgaaggcctcgctgctgccgaccgcagccagaaagatctggcccaggcgcaggagaaggtcaacgaagcgctgaaggaagcacgcaccaaggccaacgagatcatcgatcaggcccacgcgcgtgccaaccagatcgttgatgctgcccgtaacgaagcgatcaccgaagccacccgtcagaaggaactggcccaggctgaaatcgacgccgccgccaaccgtgcc…	MCRYGGASTPKPAIELTMNINFTLLAQALAFAGLIWIIATKIWPPLMNAIEERQQKIAEGLAAADRSQKDLAQAQEKVNEALKEARTKANEIIDQAHARANQIVDAARNEAITEATRQKELAQAEIDAAANRAREDLRKQVSALAVTGAEKLLKREIDANAHKALLDELASEI
NODE_10_length_192847_cov_62.973222	fig|6666666.970237.peg.105	peg	NODE_10_length_192847_cov_62.973222_108862_109389	108862	109389	+	ATP synthase delta chain (EC 3.6.3.14)			icw(1);F0F1-type_ATP_synthase	atgagccaggccctcacgcttgcccgcccgtacgcccgcgccgcgttcgcgaccgcgcgcgacgaaggcgcgttcgcgccgtggtcggacgccctggcgttctccgcccacgtcgccgccgacccgcgcgtggcggccctgctcgccaacccggagctgggtcgtgacgacgccgtcgccctgctggcgccggtgtcccacggcgagacctactcgcgcttcctggccatcctggccgaatcgcatcgtctgccgctgctgccggagatttccggcatgttcgacgccctgcgcgccgaagccgagcacgtggtcaaggccatcgtcacctcggccgccgaactgtcggccggtgagctggacgcgatcaaggtcgcgctgcgcaagcgcttcaaccgc…	MSQALTLARPYARAAFATARDEGAFAPWSDALAFSAHVAADPRVAALLANPELGRDDAVALLAPVSHGETYSRFLAILAESHRLPLLPEISGMFDALRAEAEHVVKAIVTSAAELSAGELDAIKVALRKRFNREVDVTTAVDASLIGGAVIDAGDVVIDGSLKGKLARLQTALAN
NODE_10_length_192847_cov_62.973222	fig|6666666.970237.peg.106	peg	NODE_10_length_192847_cov_62.973222_109434_110981	109434	110981	+	ATP synthase alpha chain (EC 3.6.3.14)			icw(7);F0F1-type_ATP_synthase	atggcaaccacgctcaacccctccgaaatcagcgaactgatcaagaaccgcatcgagaaggtcaagctggccgcggaatcgcgcaacgaaggcaccgtgaccagcgtgtccgacggcatcgtgcgcatcttcggtctggccgacgtgatgcagggcgaaatgatcgaactgccgaacaacaccttcgccctggccctgaacctggagcgcgactcggtcggcgccgtggtgctgggtgactacgagcacctgcgcgaaggcgacgtcgccaagaccaccggccgcatcctggaagtgccggtcggtccggaactgctgggccgcgtcgtgaacgcgctgggcgagccgatcgacggcaagggcccgctgggcaccgacctgaccgctccggtggagcgt…	MATTLNPSEISELIKNRIEKVKLAAESRNEGTVTSVSDGIVRIFGLADVMQGEMIELPNNTFALALNLERDSVGAVVLGDYEHLREGDVAKTTGRILEVPVGPELLGRVVNALGEPIDGKGPLGTDLTAPVERVAPGVIWRKSVDQPVQTGYKSVDSMIPIGRGQRELIIGDRQTGKTAMAIDAVINQKGTGIKCVYVAIGQKASTIANIVRKLEENGALAHTIVVAATASESAAMQYISAYSGCTMGEYFMDRGEDALIVYDDLSKQAVAYRQISLLLKRPPGREAYPGDVFYLHSRLLERAARVSEEYVEKFTEGKVTGKTGSLTALPIIETQAGDVSAFVPTNVISITDGQIFLETDLFNAGIRPAVNAGISVSRVGGSAQTKIIKKLSGGIRISL…
NODE_10_length_192847_cov_62.973222	fig|6666666.970237.peg.107	peg	NODE_10_length_192847_cov_62.973222_111079_111942	111079	111942	+	ATP synthase gamma chain (EC 3.6.3.14)			icw(4);F0F1-type_ATP_synthase	atggcaagcggacgcgaaatcaaaaccaagatcaagagcgtgcagaacacccgcaaggtgacgcgcgccctggaaatggtctcggcctccaagatccgcaaggcgcaggatcggatgaagacctcgcgtccgtacgcgcaggcgatgaagcaggtgatcggtcacctggcccaggccagcaccgactaccagcatccgttcctggtcgagcgcgagcaggtcaagcgggtcggcttcatcgtgatctcctccgatcgcggcctggccggcggcctgaacaacaacctgttccgcaagatgctgggcgaagccaaggcatggcaggacaagggtgcggaagtggacctggtgaccatcggccagaaggcttcgaccttcttccgccgcgtgaaggtcaac…	MASGREIKTKIKSVQNTRKVTRALEMVSASKIRKAQDRMKTSRPYAQAMKQVIGHLAQASTDYQHPFLVEREQVKRVGFIVISSDRGLAGGLNNNLFRKMLGEAKAWQDKGAEVDLVTIGQKASTFFRRVKVNMVGSVTHIGDVPKLESLIGVIKVMLDAFTEGKIDRVYLVYNRFVNTMVQKASFDQLLPLPPAEKQVAHHDWDYLYEPDAATVLEHVMTRYIESLVYQALLENVASEHAARMVAMKAASDNANKLIGTLQLVYNKARQAAITQEISEIVGGAAAV
NODE_10_length_192847_cov_62.973222	fig|6666666.970237.peg.108	peg	NODE_10_length_192847_cov_62.973222_111980_113386	111980	113386	+	ATP synthase beta chain (EC 3.6.3.14)			icw(2);F0F1-type_ATP_synthase	atgagtcagggcaagatcgttcagatcatcggcgcggtcgtcgacgtcgaattcccgcgtgaatcggtgccgaaggtgtacgacgcactgaaggtggaaaacaccgagatcaccctcgaagtccagcagcagctgggcgacggcgtggtgcgtaccatcgccctcggttccaccgacggcctgaagcgcaacctggttgccgtcaacaccggccgtggcatctcggtgccggtcggcgccggcaccctgggccgcatcatggacgtgctcggccgtccgatcgacgaagccggcccggtggccgccagcgacagctgggaaatccaccgtgcggccccgtcgtacgaagaccagtccccggccaccgaactgctggaaaccggcatcaaggtcatcgac…	MSQGKIVQIIGAVVDVEFPRESVPKVYDALKVENTEITLEVQQQLGDGVVRTIALGSTDGLKRNLVAVNTGRGISVPVGAGTLGRIMDVLGRPIDEAGPVAASDSWEIHRAAPSYEDQSPATELLETGIKVIDLMCPFAKGGKVGLFGGAGVGKTVNMMELINNIAKAHSGLSVFAGVGERTREGNDFYHEMKDSNVLDKVAMVYGQMNEPPGNRLRVALTGLTMAEYFRDEKDENGKGKDVLLFVDNIYRYTLAGTEVSALLGRMPSAVGYQPTLAEEMGVLQERITSTKNGSITSIQAVYVPADDLTDPSPATTFAHLDSTVTLSRSIASLGIYPAVDPLDSTSRQMDPLVIGHEHYDTAQRVQQTLQKYKELKDIIAILGMDELSEEDKQAVSRAR…
NODE_10_length_192847_cov_62.973222	fig|6666666.970237.peg.109	peg	NODE_10_length_192847_cov_62.973222_113500_113922	113500	113922	+	ATP synthase epsilon chain (EC 3.6.3.14)			icw(4);F0F1-type_ATP_synthase	atgagcacgatccgttgcgacatcgtcagcgccgagcaggaaatcttccgtggcgaagcgaccctggtcgtggccaccggtgagctgggcgaactgggcatcgcgcccaagcacgcgccgctgatcacccgcctgaagccgggcaaggtggtggtgaccacgccgaatggcgagcagctggatttcgccatttccggcggcatcctggaagtgcagccgcaggtggtgaccgtgctggccgacaccgcgatccgcgcgcaggacatcgacgaagcctcggtccgcaaggccaaggaagaagccgagcgcatcctggccaaccgcggtgaagccatggaagtggccgaagcccagcataagctggccgaagccgtcgtccagctgcaggccctggaacgc…	MSTIRCDIVSAEQEIFRGEATLVVATGELGELGIAPKHAPLITRLKPGKVVVTTPNGEQLDFAISGGILEVQPQVVTVLADTAIRAQDIDEASVRKAKEEAERILANRGEAMEVAEAQHKLAEAVVQLQALERLRKTLKH
NODE_10_length_192847_cov_62.973222	fig|6666666.970237.peg.110	peg	NODE_10_length_192847_cov_62.973222_114666_114253	114666	114253	-	hypothetical protein				atgggcatccctcctcccttcgccatgccgatgagcctcgtccgccagggaagcgcctacctcgtcatcgggctcgtgcagctgctgctcgactggctcgtgttcgtggtcaccaccgcactgggcatgcccgtggcgccggccaacatcgccgggcgcctggccggcatgctgctgggcttctggctcaacggccgctacacctttgccgaggccggcacccgcaagctgggatggaagcgatttgcacgctttttcagtctatggctgctgctcaccgtggcgagcacattgctggtgagcctggtggaccatgcgctgggcctgcagtacacctggcttgccaaaccgctggtggaaggcggcctggcgtgtgtgtcgttcctgctgatgcggtac…	MGIPPPFAMPMSLVRQGSAYLVIGLVQLLLDWLVFVVTTALGMPVAPANIAGRLAGMLLGFWLNGRYTFAEAGTRKLGWKRFARFFSLWLLLTVASTLLVSLVDHALGLQYTWLAKPLVEGGLACVSFLLMRYVVYR
NODE_10_length_192847_cov_62.973222	fig|6666666.970237.peg.111	peg	NODE_10_length_192847_cov_62.973222_114721_116088	114721	116088	+	N-acetylglucosamine-1-phosphate uridyltransferase (EC 2.7.7.23) / Glucosamine-1-phosphate N-acetyltransferase (EC 2.3.1.157)			isu;UDP-N-acetylmuramate_from_Fructose-6-phosphate_Biosynthesis isu;UDP-N-acetylmuramate_from_Fructose-6-phosphate_Biosynthesis	atgacccaacccctgcacgtcatcatcctcgccgccggcgcaggcaagcgcatgaagtcggtgctgccgaaggtgctgcagccgatcgcgggccagccgatgctggcgcacgtgatcgacgcggcccgtgagctccagccggcggcgatccacgtggtccatggccatggcggcgaggcggtgcgccagtacttcgccggccagcccgacctgcaatgggccgaacaggctcagcagctcggcaccggccatgcggtagcgcaggcgatgccccaggttcccgacctggcgcaggtgctggtcctgtacggcgacgtgccgctgatccgtgcgcagaccctgcgcgacctgctcgcacagccgggccggctggcggtactggtggccgatgtcgatgac…	MTQPLHVIILAAGAGKRMKSVLPKVLQPIAGQPMLAHVIDAARELQPAAIHVVHGHGGEAVRQYFAGQPDLQWAEQAQQLGTGHAVAQAMPQVPDLAQVLVLYGDVPLIRAQTLRDLLAQPGRLAVLVADVDDPTGYGRVLRDAEGKVGAIIEQKDATDDQLRVRTINTGIIAAESTALRRWLSQLSNSNAQGEYYLTDVFAFAAHEYTPAEMALVADAQEAEGANDPWQLSQLERAWQRRAVRALCAQGARVRDPARLDIRGTVTVGSDVLIDVDVVLEGNVVLGDGVTVGPFNRLKDVNLGPGTEVRAHCDLEGVVTEGAAQIGPFARLRPGTVLADGVHVGNFVETKKVTLGVGSKANHLTYLGDAVIGSKVNIGAGTITCNYDGVNKSTTTIGDN…
NODE_10_length_192847_cov_62.973222	fig|6666666.970237.peg.112	peg	NODE_10_length_192847_cov_62.973222_116120_116590	116120	116590	+	Acetyltransferase, GNAT family				gtgctgcccggcatcgagcagcgcgccggcgaggtgttgaggggccatgaggcctatccggtgttcgccgggcatggcctggacctgccgacactacaggatggccttgaacgcgggcagctgtgggtggtggatgcggcagacggtggcatcgccggctatctgcttgccggcgaactggcaggtgagttccacgtgctgcagatggatgtggatcctgcacacgcgcggcaaggtcatgggcgcacgttgttgcgccatgcattggtacaggcccgggcggcgggctatcgctcggccgtgctgaccacgttgtccgacgtgccgtggaatgcggccttctatgccagtgaagggttcgtcgccgcaccggaggcggagtggggtgcagggctgcag…	MLPGIEQRAGEVLRGHEAYPVFAGHGLDLPTLQDGLERGQLWVVDAADGGIAGYLLAGELAGEFHVLQMDVDPAHARQGHGRTLLRHALVQARAAGYRSAVLTTLSDVPWNAAFYASEGFVAAPEAEWGAGLQAVMAEEAALGFPMHLRVAMRQAW
NODE_10_length_192847_cov_62.973222	fig|6666666.970237.peg.113	peg	NODE_10_length_192847_cov_62.973222_117999_116647	117999	116647	-	nitrogen regulation protein NtrY, putative				atgaagcggcgctcgttcactttccgcctgttcctgcgcctgctgccggtgctggcactggctgcggcactgccgtggctgctggcctactggatggaccatggctgggtggtgaccacggtgtcggcgctgatcctgctgtcgctgatgtggtggacgctgcgtcgggctaccgccccggtgcggtcactgatgcgggccctggcgggcaccaccagcagctatcgcgacggcgaatacaacttcggcgtgcactggcccggcaatgacgagctcggcgacctggtgcaggcacaccgggagctgggtgatgtactgcgtgagcagcggcagggcctggtgcaacgtgagctgctgctggacaccatggtgcagaatacgccggttgcgatgctgttg…	MKRRSFTFRLFLRLLPVLALAAALPWLLAYWMDHGWVVTTVSALILLSLMWWTLRRATAPVRSLMRALAGTTSSYRDGEYNFGVHWPGNDELGDLVQAHRELGDVLREQRQGLVQRELLLDTMVQNTPVAMLLIASGGDGIARVVFSNLAARKLLHGGWKLEGQRLEDVLEQVPVELRDAIARGGDSLFAVHAEGEDGDEDDEQVYHLSRRAFQLNGRPHDLLLVRLLTAELRRQEVQTWKKVIRVISHELNNSLAPIASLAHSGGVLVQRERFDRLPEIFTTIEDRARHLEGFIRGYARFAKLPQPQLQTVHWAPFLSSLRQQIPFGMEREPDEELSSRIDIAQFGQALLNLLKNAHEACAEAEPPNDDVQVQLTRLPQWLRLDVLDRGKGMNEQVLQ…
NODE_10_length_192847_cov_62.973222	fig|6666666.970237.peg.114	peg	NODE_10_length_192847_cov_62.973222_119423_117996	119423	117996	-	Histidine kinase/response regulator hybrid protein				atgggtggcgtcgggctctcccggtgcgtggacacgaacggctccatcggcgccgcccatccctttctgcagaaccgcttgatgcctgcgatcctgatcatcgacgacaacgccagcgtgggtactgcgctggacgtgctgttctccctgcacgacatcgacaccctgcaggcgcacacgcccgccgatgggctggccctgctcgagtcgcagccggtcgatctggtgatccaggacatgaacttcagcgaggacaccacctccggtgaggagggcgaagcgttgttcgcgcagatccgtgcgcgccatccggacctgccggtgatcctgctgaccgcttggacccacctgagcagtgcggtggacctggtcaaggccggtgcggccgactacctggcc…	MGGVGLSRCVDTNGSIGAAHPFLQNRLMPAILIIDDNASVGTALDVLFSLHDIDTLQAHTPADGLALLESQPVDLVIQDMNFSEDTTSGEEGEALFAQIRARHPDLPVILLTAWTHLSSAVDLVKAGAADYLAKPWDDRKLMTTVNNLLELSEARRELDRRRSRELHQRNALEEKYDLCGAVFADPASERVIALACQVARSELPVLITGANGAGKEKIAQIIQANSLVAKGPFVAVNCGALPSELIEAELFGAEAGAYTGANKAREGKFEAADGGTLFLDEIGNLSLGGQMKLLRVLETGRFERLGSNRERQVKVRVVSATNADLPAMIRDGTFREDLYYRLNTVELVLPPLAERPGDIVPLAERFLTAGKPLSSAATAALQRHPWPGNVRELRNVIQR…
NODE_10_length_192847_cov_62.973222	fig|6666666.970237.peg.115	peg	NODE_10_length_192847_cov_62.973222_119858_119466	119858	119466	-	hypothetical protein				atgcgtgcctgcgcgatgtgcctgatgctgctcctgcccctgccggcgctggccggtggtggcagcgcacagacgctggaatggcgccgcgatggagcgcggctgtcgctgcgctcgaccgaaggccaggtgcatgtggaggccgccagcccggaagtgcgcttcggcgtgcgcagtggcgatcgcatcctccgcgtggacgacacggcggtgcgccgggttgaacatctggccgaggcactgcgccattcccacgcggccagcgcctatctgttgctgcgccgcgacaagcgcgaactgacggtggcggtcaacgccgctgcgtggcgacaggcattggaggtcccgccaccacccgcgccaccacctccgccagccccacccgggcgctga	MRACAMCLMLLLPLPALAGGGSAQTLEWRRDGARLSLRSTEGQVHVEAASPEVRFGVRSGDRILRVDDTAVRRVEHLAEALRHSHAASAYLLLRRDKRELTVAVNAAAWRQALEVPPPPAPPPPPAPPGR
NODE_10_length_192847_cov_62.973222	fig|6666666.970237.peg.116	peg	NODE_10_length_192847_cov_62.973222_121077_119860	121077	119860	-	ABC transporter, permease protein				atggacatccgccccatcctcagcacgctgcgccggcacaagaccgctgccgccctgatcgtgctggaagtcgcactgacctgcgccatcgtctgcaacgcgctgttcctggtcagccagcgcgtggaaaagatcagcatgcccagcggcatcgccgagagcgaactggtgatgctgcgcgtcagcggcatcggcaagcagaccgacgccatgtcccgcacccgcgaggacctggcatcgctgcgcgcgattcccggcgtcagcaacgtcaccatcatcaaccaggttcccttccgcaacggctcctccagcagcagcatctcgcgggtgatcgaccaggaacggccgaccaccaacgcttcgatgtacaccctgtccgagaacgggctggccacgatg…	MDIRPILSTLRRHKTAAALIVLEVALTCAIVCNALFLVSQRVEKISMPSGIAESELVMLRVSGIGKQTDAMSRTREDLASLRAIPGVSNVTIINQVPFRNGSSSSSISRVIDQERPTTNASMYTLSENGLATMGINLIAGRDFLPDEYQNFEDVSKGGAKEKAIPVILTQATAAKMEPNGSALGKTYYMGKQSLHVVGIVDTLSTPNGWNDNWTNSMLLPIRVSFDKGGTYVLRTSPERRQEVLDAGAAALERNDPNRLMRDKLTYEDQRKDFFKNDRAMVGLLITVSISLLVVTALGIIGLASFWVQQRSKQIGIRRALGATRGQILRYFQTENFLLASLGIVLGMLAAYAINLALMNLYELPRMPLYYLPLGALLLWILGQIAVFGPARRAAAVPPA…
NODE_10_length_192847_cov_62.973222	fig|6666666.970237.peg.117	peg	NODE_10_length_192847_cov_62.973222_122396_121098	122396	121098	-	ABC transporter, ATP-binding protein				atgttcgcctactatgcccgattggcggcgcgcagtttccgccgcaacaaggtcctgaccgcgctgatggtgatcgccatcgcgctcggcatcggtgcctcgatgaccacgttgaccgtattccacgtgctgtccggcgacccgattccgggcaagagtgaccgcctgttctacgtgcagctcgatgccgcgaccggcgcctatgtcgccggcgaggaaccggaaacccagctgacccgcttcgacggtgaagcgctgctgcgcgaggccaagggcgagcgccaggcgctgatgagcggcggcggcggcaccatcgaaccggacaacagcacgctcaagcccttcagcatcgacacccgctggacctcggccgacttcttcccgatgttcgaggtgccc…	MFAYYARLAARSFRRNKVLTALMVIAIALGIGASMTTLTVFHVLSGDPIPGKSDRLFYVQLDAATGAYVAGEEPETQLTRFDGEALLREAKGERQALMSGGGGTIEPDNSTLKPFSIDTRWTSADFFPMFEVPMQYGRPWTREDDEGRARVVVISKALNDKLYQGANSVGRDLRMEGQSYRIVGVMKEWSPEPHFYDLTTGSYGKNEDLLLPISTSLDLKLGNNGNMNCFGENPDGNSYSLNAPCAWLQYWVEMDPAKAGDYRRYLENYSTQQREAGRFKHPPNVRLRTVMEWLDFNGAVPSDVRLQLWLALGFLGVCLVNTVGLLLAKFLRRSGEIGVRRALGASRGQIFLQCLVEAGAVGVVGGVLGIGLALLGLFAVRQQPVEYAKLAHLDGNMLL…
NODE_10_length_192847_cov_62.973222	fig|6666666.970237.peg.118	peg	NODE_10_length_192847_cov_62.973222_123132_122407	123132	122407	-	ABC transporter, ATP-binding protein				atgtacatgctcgaaatgcgttcggtcgccaaggtcttccgcaccgaacaggtggaaacccacgcactgcgctcgctggaactgcaggtcaaggaaggtgagttcgtcgcggtcaccggcccgtccggctccggcaagaccaccttcctcaacatcgccggcctgctggaaaccttcaccagcggtacctacatgctggacggccaggacgtgagcacgctgggcgacgacgcccgcagccgcctgcgcaaccagaagatcggcttcatcttccagggcttcaacctgatccccgacctgaacctgttcgacaacgtcgacgttccgctgcgctatcgcaggatgagcgccaacgagcgccgcgaacgcatcgagaaggcactgacccaggtcggcctg…	MYMLEMRSVAKVFRTEQVETHALRSLELQVKEGEFVAVTGPSGSGKTTFLNIAGLLETFTSGTYMLDGQDVSTLGDDARSRLRNQKIGFIFQGFNLIPDLNLFDNVDVPLRYRRMSANERRERIEKALTQVGLGSRMKHYPNELSGGQQQRAAIARALAGSPRLLLADEPTGNLDTQMARGVMELLEEINAAGTTIVMVTHDPELAARAQRNVHIVDGQVTDLVREPVLATPLRHIVAVNE
NODE_10_length_192847_cov_62.973222	fig|6666666.970237.peg.119	peg	NODE_10_length_192847_cov_62.973222_124438_123161	124438	123161	-	ABC transporter, permease protein				atgatccgcgacacttccgcccaggaccagatcgtttcctccgccccggccagcgccccgcgcgccaactggctccgttaccgttggccggcgctgggcacgatcgccctgctcgccggcatcggctgggccgtgcacgcctggtccaacgccagccgctccttcgacagcagccgcgtgcgcatcgccgaagtgaagcggggcgacctggtccgtgacatcgccgccgacggccgcgtgatcgccgccaacagcccgatcctgtatgccatctctgcgggcaccgtggacctgaaggtggtcgccggtgacgtggtgaagaaggggcaggagctggcggtcatcgacagccccgaactgcgcagcaagctggcccaggaacaggccaccctggccggc…	MIRDTSAQDQIVSSAPASAPRANWLRYRWPALGTIALLAGIGWAVHAWSNASRSFDSSRVRIAEVKRGDLVRDIAADGRVIAANSPILYAISAGTVDLKVVAGDVVKKGQELAVIDSPELRSKLAQEQATLAGLEAEASRAALDATLARAKSRKETDQATIERQAADRDLQRYQRGYDGGAVPQIDLAKAKDSLKKADITLANATTDARLQSQGADLDARNKRLLADRQKAVVAEVQRQVDALTLRAPFDGQVGQVQAVQSTNLAANAPVLGVVDLSKFEVEIKVPESFARDLAIGMPAQLTGGNGQPFPGEISAVSPEVVNGEVNARVRFASAQPEGLRQSQRMSVRVLLDTRKNVLKVERGPFVEQGNGMAYVMDGRTAVRRPVELGVSSLGEVEIK…
NODE_10_length_192847_cov_62.973222	fig|6666666.970237.peg.120	peg	NODE_10_length_192847_cov_62.973222_124642_126480	124642	126480	+	Glutamine--fructose-6-phosphate aminotransferase [isomerizing] (EC 2.6.1.16)				atgtgtggaatcgtgggtgcgatcgctgatcgcgacgtagtgccggtgctgatcgagggtctgaagcgccttgagtaccgtggttacgattcctcgggtatcgcggtgatcgaccatgccgagcggtcggaggtgcgtcgcgtgcgtcgtaccggccgagtgtcggaaatggccacggcggccgaggccgagggtttcaacgcggtgctcggcatcggtcatacccgctgggccacccacggtggtgtcaccgaggccaatgcgcatccgcatatcagccagggcgtggcgctggtgcacaacggcatcatcgagaaccacgaagagcagcgcgagaagctgcgcgcgatgggctacaccttcgagtcgcagaccgataccgaagtcatcgcacacctg…	MCGIVGAIADRDVVPVLIEGLKRLEYRGYDSSGIAVIDHAERSEVRRVRRTGRVSEMATAAEAEGFNAVLGIGHTRWATHGGVTEANAHPHISQGVALVHNGIIENHEEQREKLRAMGYTFESQTDTEVIAHLIHHHLKDGDDLLVALQHTVKELTGAYALAVVSRAEPERFVCARMGCPLLIGLGEGENFVASDVSAVISATRKVIFLEEGDTAEIRRDGVRVFDEHDQPVERDVHLSDVSLASLELGPYRHFMQKEIHEQPRALGDTIEAAIDAGGFPAELFGKNAEAVLSGIEGVQIIACGTSYYAGLTARYWVEAIAGLPCSVEIASEYRYRAAYANPKHLIVTISQSGETLDTMEALKYAKSLGHKHTLSICNVPESAIPRASELVCYTRAGAE…
NODE_10_length_192847_cov_62.973222	fig|6666666.970237.peg.121	peg	NODE_10_length_192847_cov_62.973222_126928_127359	126928	127359	+	CBS domain protein				atgaacgtccgcgaactcctgcaatccaagaaagaagctgtcatcaccatcgacgccgaagacaccatcggtgccgccgcccacaagatgagcgcgaacaggatcgctgcgctggtggtgatgaaggacgatgccccggtcggcatcatttccgaaaaggacatcgtgcgcaccttggccgacgacggcccgcaggccggccgccgggtgatttccagcctgccgtccaccggcctggaaggcatcgccccggaggccaccctgaagcaggccatgtcgttgatgacgtactcgcggcgccgtcatctgatggtcaccgaaggcacccgcctggtcggcatcctcagcctgggcgacatcgtgaagaacctgctgggcgagctggagctggaaaaggcc…	MNVRELLQSKKEAVITIDAEDTIGAAAHKMSANRIAALVVMKDDAPVGIISEKDIVRTLADDGPQAGRRVISSLPSTGLEGIAPEATLKQAMSLMTYSRRRHLMVTEGTRLVGILSLGDIVKNLLGELELEKAVLQDIYMAAH
NODE_10_length_192847_cov_62.973222	fig|6666666.970237.peg.122	peg	NODE_10_length_192847_cov_62.973222_127855_127427	127855	127427	-	Lactoylglutathione lyase and related lyases				atggaaacgatggaactgcaccgtggccgcctgatcgaccacatccagctggtagtgcacgacctggcggccagccgccgcttctaccaggcggtgttcgacaccatcggcatcccggtggccggtgaaggcgatgactacttctgggccgacgagctgttcatttccagcgccagcagcgaggccgccgctggccagctgaccggacgccaccacctggcattccaggcccgcgacaccgccactgtcgatgccttccacagcgccgccattgccgccggcggcaccgacaacggcgcgcccggcgaacgcccctaccacccgggctattacggcgcgttcgtgctcgatcccgatggcaacaacattgaagtggtctaccacggcccggccaactac…	METMELHRGRLIDHIQLVVHDLAASRRFYQAVFDTIGIPVAGEGDDYFWADELFISSASSEAAAGQLTGRHHLAFQARDTATVDAFHSAAIAAGGTDNGAPGERPYHPGYYGAFVLDPDGNNIEVVYHGPANYSADSVKVTF
NODE_10_length_192847_cov_62.973222	fig|6666666.970237.peg.123	peg	NODE_10_length_192847_cov_62.973222_128468_127950	128468	127950	-	Lactoylglutathione lyase (EC 4.4.1.5)			isu;Glutathione:_Non-redox_reactions isu;Methylglyoxal_Metabolism	atgaccattcccgccctgcgcgatgttcccggcgtcgccgcccaggccccggccgaaaccaccggcttcgtgttcaaccacaccatgctgcgcgtgaaggacattgccgcttcgctggacttctacacccgcgtgctcggctaccagctgatcgacaagcgcgacttccccgaggcccagttcagcctgtacttcctggcctacgtgcccgctggcgtcacggtgccggaagatgacaacgcccgccgcctgtggatggccgggctgccgggcgtgctggaactgacccacaaccacggcaccgaaacccaggacggcgcggtctaccacgacggcaacagcgacccgcgcggcttcggccacatctgcgtgtcggtgccggacatcgaggccgcctgc…	MTIPALRDVPGVAAQAPAETTGFVFNHTMLRVKDIAASLDFYTRVLGYQLIDKRDFPEAQFSLYFLAYVPAGVTVPEDDNARRLWMAGLPGVLELTHNHGTETQDGAVYHDGNSDPRGFGHICVSVPDIEAACQRFEDLGVTFQKRLTDGRMKNLAFIKDPDGYWVEIIANV
NODE_10_length_192847_cov_62.973222	fig|6666666.970237.peg.124	peg	NODE_10_length_192847_cov_62.973222_128595_129707	128595	129707	+	Pyridoxal-5'-phosphate-dependent enzyme beta superfamily (fold type II)				atgtcgcagcgtgaatgggtggctgccgccatccgcaagatcgaagctgatttcaaccgttccgccgatacccacctgattccgctggcgctgccagggttcgagggcatcgacctgtacctgaaggatgagtcgagccatcccaccggcagcctgaagcaccggctggcgcgctcgctgttcctgtatgcgctggccaatggctggttgcgtgaagggcgtccggtgatcgaggcctccagcggctcgaccgccgtgtccgaagcctatttcgcgcggctgctcggcctgccgttcattgcggtgatcccggcctccacctcgcctgaaaagatcgccgcgatcgagttccacggcggccgttgccacctggtcgaacgtgcctgcgacctcaactgt…	MSQREWVAAAIRKIEADFNRSADTHLIPLALPGFEGIDLYLKDESSHPTGSLKHRLARSLFLYALANGWLREGRPVIEASSGSTAVSEAYFARLLGLPFIAVIPASTSPEKIAAIEFHGGRCHLVERACDLNCDSEKLARETGGHFMDQFTYAERATDWRANNNIAESIFKQMAEEPSPVPEWIVCSPGTGGTAATLGRYVSYRRHDTRILCADPEVSVFFDGYKAAVAGEQDWRGLTCSGGSRVEGIGRPRVEASFIPTSVDAMVKVPDALSLAAMRHVSRQLGRRVGGSTGTNFIGVLQAAQWMREAGHQGSIVSILCDSGERYAQSYYDPSWYARQGIDVDGADAQLAAAVAGQGLPELPWCSLEAL
NODE_10_length_192847_cov_62.973222	fig|6666666.970237.peg.125	peg	NODE_10_length_192847_cov_62.973222_130250_129846	130250	129846	-	hypothetical protein				atggaaggtctggctgcagttgcatccgcctcaccggcccggtcactggcattgtccgccagcccggccgaactgacctggatcgccgcattgtgcgatgccggcgatgacgccccgcgccatctgcagcagttgcaggcagtgctgcagcagggcggcacgttcaacgatgcgcaggagtggtacccgttcgaggtgatcgaacgcggcgccagccagctgcggctgggccatgagcgcgagttcgcgatctgcgtgctgctgtggctgcaggcgctggcccagggccgagcgagcatcctggacccgagcctgcatctggatgatcgcgcgatggacatcgaggccttgcccgatgcactgcgcgacgcggtgctggacgcgttcactgcagcggga…	MEGLAAVASASPARSLALSASPAELTWIAALCDAGDDAPRHLQQLQAVLQQGGTFNDAQEWYPFEVIERGASQLRLGHEREFAICVLLWLQALAQGRASILDPSLHLDDRAMDIEALPDALRDAVLDAFTAAGY
NODE_10_length_192847_cov_62.973222	fig|6666666.970237.peg.126	peg	NODE_10_length_192847_cov_62.973222_130421_132451	130421	132451	+	Oligopeptidase A (EC 3.4.24.70)			isu;Protein_degradation	gtgaccgttgccaaccccctgctcgatttttccggcctgccgcgcttcgaggccatccgccccgagcacgtggcgccggcgctggacgtgctgctggccgaggccgaagccgccgtcagcgccgccgagcagctgcagccggtcacctggcagaccttcgttgccccgctggatgacgccaccgagcgcctgtggcgcgcctggggtctggtcggccacctgcagggcgtggtcaacaccccggaactgcgtgaggcctacaacagcaacctgccgcgggtgacccgcttcgccagcgcgctgggccagaacctggcgttgtaccggcagtaccagacgctggccgccagtgccgaggcggcgcgcttcgacgcggcccagcgcaaggtgctggacaac…	MTVANPLLDFSGLPRFEAIRPEHVAPALDVLLAEAEAAVSAAEQLQPVTWQTFVAPLDDATERLWRAWGLVGHLQGVVNTPELREAYNSNLPRVTRFASALGQNLALYRQYQTLAASAEAARFDAAQRKVLDNTLRDFRLGGAELAPEAQQRFAAIKEELSALSAKFSQNVLDATDAWSLIIEDEARLKGLPEDVKAAAHAAAQKDGKAGWKLTLQMPCYLPVQTWGEDRDLREILYRASAQRASEFGDESLDNSGNIDRILALRAELAALLGFDSYGDYSVATKMAQDPAEVLGFLRDLAARAKPFAARDRADLEQFAREQLGIDSLQAWDLAFAADRLKQARYSYSEQEVKQYFTEPKVLGGLFSVIEQLYGLRVQEDSAPVWHDDVRFFRLVDAQG…
NODE_10_length_192847_cov_62.973222	fig|6666666.970237.peg.127	peg	NODE_10_length_192847_cov_62.973222_133358_132555	133358	132555	-	Oxidoreductase, short-chain dehydrogenase/reductase family				gtgagcacggtgccgccgattgccgcatggccggccgcgccactgtcgggcaaggtggtgctggtcaccggcggcgccaacggcatcggtcgcggtattgcccaggccgtgctcggtgccggcggacgcgtgctgatcggcgacctcgatagggaggccggccaggcctgcctggacgaatggcagcgcggtgaggatgccgcgttccagcgtttggacatcaccgacgaagccagcgtgcgcgacttcatcgccgaggcgctgcagcgtttcggccacatcgacgggctggtcaacaatgccggcatcgccgggccgcacggcacgcggctgcaggacatggactggcacgaatggcaacgccggctgtcgtcgctgcatggcgccttcctgtgcagc…	MSTVPPIAAWPAAPLSGKVVLVTGGANGIGRGIAQAVLGAGGRVLIGDLDREAGQACLDEWQRGEDAAFQRLDITDEASVRDFIAEALQRFGHIDGLVNNAGIAGPHGTRLQDMDWHEWQRRLSSLHGAFLCSKHALPALTDSAAGAIINIASTRAWQSEAHSEAYAAAKGGLVAFTHALAISAGPAVRVNSISPGWVGTTAWQAPSRRHEPEYSAIDHAQHPVGRVGRPEDIGALAVYLLSSLSGFSTGQDFIVDGGMTRKMIYAE
NODE_10_length_192847_cov_62.973222	fig|6666666.970237.peg.128	peg	NODE_10_length_192847_cov_62.973222_133921_133355	133921	133355	-	hypothetical protein				atgaccgattccccgctgcccaccgatgatccgatcgccgctacccgcctgtggctggagcgcatcgtcatcggcctgaacctgtgcccgttcgccaaggcggtctatgtgaaggaccaggtccgcatcgtgctcagcgatgcgaccacaccggaagcgctggttgaacagctggccgaggagctggtgctgctgcgcgacacgccggccgagcagatcgacacgacgctgatcgtgcatccgcaggtgctgagcgatttcctcgactacaacgacttcctcgacaacgccgatgcggcgatcgaggcgctggacctgcaggggatcctgcaggtggccagcttccacccggactaccagttcgacggcgtggccgcggacgacgccagcaactacacc…	MTDSPLPTDDPIAATRLWLERIVIGLNLCPFAKAVYVKDQVRIVLSDATTPEALVEQLAEELVLLRDTPAEQIDTTLIVHPQVLSDFLDYNDFLDNADAAIEALDLQGILQVASFHPDYQFDGVAADDASNYTNRAPFPTLHLLREDSVARAVDVYPDPDVIVERNIQTLDRIGVDGWHRRLRGEDLT
NODE_10_length_192847_cov_62.973222	fig|6666666.970237.peg.129	peg	NODE_10_length_192847_cov_62.973222_134505_134023	134505	134023	-	UPF0234 protein Yitk				atgccttccttcgacgtcgtgtccgaagtcgacacccacgagctgaccaacgccatcgaccaggccaaccgcgaactggccacccgcttcgacttcaagggcgtggacgcaaagttcgagcgcgacggcgatgtcatcaatcagttcgcgccgaccgaattccagctcaagcagatgaacgacatcctgcgtgctcgcctggccgcgcgcggcatcgacgtgctcagcctggagttcggcgacatcgagaccaacctggcccaggcccggcagaagatcaccgtcaagcagggcatcgagcagaagatcgccaagaagatcgcggcggccctgaaggacgccaagctgaaggtggaaagccagatcaacggcgacaagctgcgcgtgcagggcaagaag…	MPSFDVVSEVDTHELTNAIDQANRELATRFDFKGVDAKFERDGDVINQFAPTEFQLKQMNDILRARLAARGIDVLSLEFGDIETNLAQARQKITVKQGIEQKIAKKIAAALKDAKLKVESQINGDKLRVQGKKRDDLQDAIAVLKAGKFELPLQFNNFRD
NODE_10_length_192847_cov_62.973222	fig|6666666.970237.peg.130	peg	NODE_10_length_192847_cov_62.973222_134632_135528	134632	135528	+	putative membrane protein				atgaacgtgcaacgctccccttcgcgtgcggtggcctggatggtcgctgcggtcgcctgcttctcgctgatggacgccggcatgaagcagctgtcagccagctatcccaccctggaagtgactttcctgcgcggtgcggcctcgctgccgttcgtactggtgtgggtgctggtcagcgccgggccgcgctcgctggtgccgcgccgctggggcctgcacctgctgcgtggcgcgctgggcttggcgatgatcggctgcttcgtgttcgccctgcgcgacctgccgctgtccaccgcctacaccatctatttcgtcgctccgctgctgatcgccgcgctgtcggtaccgctgctgggtgagcgggtcgggccgcggcgctgggtggccatcggtatcggc…	MNVQRSPSRAVAWMVAAVACFSLMDAGMKQLSASYPTLEVTFLRGAASLPFVLVWVLVSAGPRSLVPRRWGLHLLRGALGLAMIGCFVFALRDLPLSTAYTIYFVAPLLIAALSVPLLGERVGPRRWVAIGIGLIGVLVVLRPGVDGFISVPGLMVLAAATAYAVAAITVSLLTRTDTSQSMVVWFLVIMAIGAGLLSIPGWVPLQLAHAPLIAGMGLAGALGQIALTRAFQLGEASMIAPLEYSGLVWVIGWDLAFWGQLPDGYTWVGAAIIVASGLYLLHRERLNRVQPPKPLDHP
NODE_10_length_192847_cov_62.973222	fig|6666666.970237.peg.131	peg	NODE_10_length_192847_cov_62.973222_135730_136737	135730	136737	+	Methionine ABC transporter ATP-binding protein			isu;Methionine_Degradation isu;Methionine_Biosynthesis	gtgatcgagttccagcgcctgcacaaatcctatgccgttgccggccgcgaagtcagcgcgctgcaaccgttggacctgaccatcgaggccggtgaggtgttcggcatcatcggccattccggcgccggcaagtcgacactgatccgcatgatcaaccgcctggaagaacccagtggtggccggctgctgatcggcggtgaggatgtcaccgcgctggacgcggacggcctgcgcgcgctgcgccggcgcatcggcatgatcttccagcacttcaacctgctgtcctcgcgcacggtggccggcaatgtcgccttcccgctggaactggccggcacgccgaagacggagatcgacgcgcgcgtggccgagctgctgcagaccgtgggcctcgaagcgcat…	MIEFQRLHKSYAVAGREVSALQPLDLTIEAGEVFGIIGHSGAGKSTLIRMINRLEEPSGGRLLIGGEDVTALDADGLRALRRRIGMIFQHFNLLSSRTVAGNVAFPLELAGTPKTEIDARVAELLQTVGLEAHAQKYPAQLSGGQKQRVGIARALATRPQILLCDEATSALDPQTTASVLSLLSKINRELGLTIVLITHEMDVIRRVCDRVAVLDAGQMVETGPVTRVFLHPQHPTTRRFVSESEHVDEGTLHRDFDAVGGRIVRLTFLGGDTYEPLLGRVARETGVDYNILSGRIDRIKDTPYGQLVVALVGGDQSAAQAAFVAAGVHVEELRR
NODE_10_length_192847_cov_62.973222	fig|6666666.970237.peg.132	peg	NODE_10_length_192847_cov_62.973222_136734_137423	136734	137423	+	Methionine ABC transporter permease protein			icw(1);Methionine_Degradation icw(1);Methionine_Biosynthesis	atgatcatcgctactgccggcggattcttccgccacctggacgcgggcaagtgggccgacatcggccaagccaccatcgacaccctgctgatgctgctcggttcgctgccgctgaccctggccatcggcctgccgctgggcgtgctgctgtacctgttcggcgcaccgcagatgaagcgccggccatttgcgtacggcgtgctggcgctggtggtgaacctgctgcgttcagtgcccttcatcatcctgatgatcgtgctgatcccggtcaccctgttcctgatggggacgtcgctgggtgtacgcggtgcgatcgtgccgctggtcatcggtgccgcgccgttctacgcgcgcctggtcgagaccgcactgcgcgaagtcgaccgtggcgtgatcgaa…	MIIATAGGFFRHLDAGKWADIGQATIDTLLMLLGSLPLTLAIGLPLGVLLYLFGAPQMKRRPFAYGVLALVVNLLRSVPFIILMIVLIPVTLFLMGTSLGVRGAIVPLVIGAAPFYARLVETALREVDRGVIEATQAMGATTWQLVTRVLLPEARPGLIAGATVTTVALIGFTAMGGAIGSGGLGDLAFRDGYQRSHTDVALVTVVLLLILVQLLQMLGDRLVAHYSRR
NODE_10_length_192847_cov_62.973222	fig|6666666.970237.peg.133	peg	NODE_10_length_192847_cov_62.973222_138096_137494	138096	137494	-	Outer membrane lipoprotein				atgacttcgatccgcccgctctgcgccatgctgttggccctgtccctggcgggccccgccgtggccgccagtgagccgccatcgccccgcgccagcaccccgcgcgcgaccgacccggatgcgccgatcgacctgaagcgcttcatgggcacctggtacgtgatcggccgcgtgccgaacttcatcgaacgtggccatgtggccagcgtcaacgactacgaactgcgcgacgagcacaaggtcggcatcacctaccgctaccgtgatggcttcggcgaaccgctgcaggaagtgcgtgcccgcgccagcgtcgacccggacagcggcaaccacggctggcgcacctggttctaccgcgtcgtgcctacccattcgcgggtgctggaagtggcaccggat…	MTSIRPLCAMLLALSLAGPAVAASEPPSPRASTPRATDPDAPIDLKRFMGTWYVIGRVPNFIERGHVASVNDYELRDEHKVGITYRYRDGFGEPLQEVRARASVDPDSGNHGWRTWFYRVVPTHSRVLEVAPDYSWALIGYPGREMAWIFSRTPDMDKALYKELAERLRDEYGVNTDKLKRVPQHPEQVGKLGYEVPNVR
NODE_10_length_192847_cov_62.973222	fig|6666666.970237.peg.134	peg	NODE_10_length_192847_cov_62.973222_138225_138545	138225	138545	+	hypothetical protein				atgaacgcacgttccgtccgccgccctgcaactgaacgcgtcatcattgaacgcgccgatccgcgcctgctgcgcagcgtgcggcaggtggccctggccggcctggcgctggtactggtctggccagccgcgcgcggcagcaacgcctggctgggctggctgccgatgtggctggtgggcatgccgctggtggcctggtgggcgctgctgcgcttccctgtgccgcgcctgtcgtggctgcggctggcccgtcgcaccggtggacaggcacatcgtcgcaccgccgggacgccccgccgtcgccgccgcgctacggcctga	MNARSVRRPATERVIIERADPRLLRSVRQVALAGLALVLVWPAARGSNAWLGWLPMWLVGMPLVAWWALLRFPVPRLSWLRLARRTGGQAHRRTAGTPRRRRRATA
NODE_10_length_192847_cov_62.973222	fig|6666666.970237.peg.135	peg	NODE_10_length_192847_cov_62.973222_138615_140711	138615	140711	+	Prolyl oligopeptidase				atgtctcgactcgcttccgcctgcctgctggctggcatgatgaccgctgcctcggtggggagcgccgtggctgctgaagacaccgatcgctacgcctggctggaggacgtcaccggcgacaagccgctgtcctgggtcaaggaacagaacgccaagtccgaggcgcgcctggcgcagaccccggccttcaagcagatggagaccagcatccgcgaggtgctcgactccgatgccaagattcccgccgtgcagaagatcggcgactactattacaacttctggaaggaccagcagcacgagcgtggcctgtggcgccgcaccacgctggccgaataccgcaaggcctcgccgcagtgggagaccgtgcttgacctcgatgccctgaacaaggccgagggc…	MSRLASACLLAGMMTAASVGSAVAAEDTDRYAWLEDVTGDKPLSWVKEQNAKSEARLAQTPAFKQMETSIREVLDSDAKIPAVQKIGDYYYNFWKDQQHERGLWRRTTLAEYRKASPQWETVLDLDALNKAEGENWVWHGADCLRPDYSRCLIALSRGGADADVTREFDLANKTWIKDGFFRPESKGGLNWIDRDTVFVYTDFGAGSMTTSGYPRVAKLWKRGTPMASASVVYEGKPEDMYIAAMHDDTPGFERNLVSRTLAFYNNEIYLRGDDGTLTKIDAPNSAEKGLHKQWLTLELRDPWTVGGKTYASGSLLATRLDDFLAGKREFDVLFTPTATTSLASATWTKSHLVLNVLDDVKNRLSVLTPGANGWQTSRFVGAPAFGTLGVAAVDSNDSD…
NODE_10_length_192847_cov_62.973222	fig|6666666.970237.peg.136	peg	NODE_10_length_192847_cov_62.973222_142041_140839	142041	140839	-	Valine--pyruvate aminotransferase (EC 2.6.1.66)			isu;Branched-Chain_Amino_Acid_Biosynthesis isu;Pyruvate_Alanine_Serine_Interconversions isu;Alanine_biosynthesis	atgggctgcatgagtaccctgccccatacgccgggctacagccggcgcagccatgaaatcgctccgttccacgtgatgtccctgctggcccgcgcgcaggcgctggaacaggccggccacgacgtgatccacctggaaatcggcgaaccggacttcaccaccgccgaaccgatcgtgcgtgctggccaggccgcattggccgccggccatacccgctacaccgccgcacgtggcctgccagccctgcgccaggcgatcagcggcttctatcgcagccactacgggctggacatcgaccccgaacgcatcctggtcacccccggcggctccggtgcgctgctgctggccagcagcctgctggtcgatcccgcccgccactggctgctggccgacccgggt…	MGCMSTLPHTPGYSRRSHEIAPFHVMSLLARAQALEQAGHDVIHLEIGEPDFTTAEPIVRAGQAALAAGHTRYTAARGLPALRQAISGFYRSHYGLDIDPERILVTPGGSGALLLASSLLVDPARHWLLADPGYPCNRHFLRLVEGGAQLVPVGPDTAYQLTPSLVEQHWSADSVGALVASPANPTGTVLSADELAALSKTLHARGGHLVVDEIYHGLTYGLDAPSVLQVDDSAFVLNSFSKYFGMTGWRLGWLVAPPAAVPDLEKLAQNLYISASSIAQHAALACFSDEAMSIFEQRREAFRQRRDFLLPALRELGFRIEVEPQGAFYLYADVSAFTDDAQAFCAHFLETEHVAFTPGLDFGFHRANQHVRLAYTQEVPRLQEAVARIARGLQRWQGSR
NODE_10_length_192847_cov_62.973222	fig|6666666.970237.peg.137	peg	NODE_10_length_192847_cov_62.973222_142163_142029	142163	142029	-	hypothetical protein				atggtggccatgcctgccggtagtgccggccgctggccggcaccctcacggcctgcgggtgggtcggttgccggccagcggccggcactgccagagcgcgtgaccccggtgcgcggcgtaccatgggctgcatga	MVAMPAGSAGRWPAPSRPAGGSVAGQRPALPERVTPVRGVPWAA
NODE_10_length_192847_cov_62.973222	fig|6666666.970237.peg.138	peg	NODE_10_length_192847_cov_62.973222_142253_144364	142253	144364	+	Protease II (EC 3.4.21.83)				atgaaatccaccctctgcctgttgcttgccagcctgatgaccaccactgccaccgccgccactccgcccgttccgccggatgccgccaagcatccgcatgtggtcaaggcgccgttcggcgcgacccgcaacgatgactattactggctgcgcgacgacaagcgcgggaacaaggacatgctggcctacctgcaggccgagaatgcctatgccgaccagctgctggcgccgctgaagccgctggaggacaccctgtacaaggagatcgtcggccgcatcaagcaggacgattccagcgtgccggcgcgcgagcgtggctactggtactacagccgcttcgaaaccggccaggactacccgatccacgcacgccgcaagggcagcatggaggccgccgag…	MKSTLCLLLASLMTTTATAATPPVPPDAAKHPHVVKAPFGATRNDDYYWLRDDKRGNKDMLAYLQAENAYADQLLAPLKPLEDTLYKEIVGRIKQDDSSVPARERGYWYYSRFETGQDYPIHARRKGSMEAAEEILLDVNAMAAGKGYFSVGSMEVSQDNQLLAWADDDVGRRQYTIRFKDLATGKVLPDVITGSSGDLVWADDNRTVLYVENDPETLLTVRVKKHVLGTAASADTIVYEEKDDSFYMGIGRTRDDRFITIGVHSTVSSEERYAPASDPTHFTVLAPRQRDVEYDADHYDGRWVIRTNDGAKNFKLVTAPTDATSRAQWKDWIAHDDAVFIEGFELFDGYTAIAERSEGLERIRLLFKDGRSDYVKADEPAYSMGLGDNTEADTPWLRY…
NODE_10_length_192847_cov_62.973222	fig|6666666.970237.peg.139	peg	NODE_10_length_192847_cov_62.973222_144419_144844	144419	144844	+	Inner membrane protein YbaN				atgagcgcgccagatccttccgtccctcgcgatgccaccacgcctccgcgcgtggtgcgtttccgctgggcgtggtggctgctggcctatgtcagcctcggcaccggcatcgtcggcatcttcgtaccgggcctgccgaccaccgtattcatcctgatctcggcctgggccgcctcgcgtggctccgaacgcctgcacaactggctgctgcagcatccacgcttcggcccggccatcgccaactggcaggcacacggggcggtcagccgctacggcaagtggatggccgcgatcaccatggcggtatgcgccggcatcatgctctggtgcgtgccgattgcctgggtgaagtggttctcgatcggcagcatgaccgtggtggcgatctggctgtggacc…	MSAPDPSVPRDATTPPRVVRFRWAWWLLAYVSLGTGIVGIFVPGLPTTVFILISAWAASRGSERLHNWLLQHPRFGPAIANWQAHGAVSRYGKWMAAITMAVCAGIMLWCVPIAWVKWFSIGSMTVVAIWLWTRPLPPTAD
NODE_10_length_192847_cov_62.973222	fig|6666666.970237.peg.140	peg	NODE_10_length_192847_cov_62.973222_144927_145199	144927	145199	+	hypothetical protein				atgaagatcccccatcgaaacgccatcctgattccgctggcagcggcttcgctgctgttcctcgccgcctgcggcaacaagggcccgctggtactgccgcagaagccggtgccggtggaagaaaccgtcgaacctgttgccgagcccgctaccgaagcgaccccggcgcagaccgaaggcagcggcaccccggccacgaccgtggagccggctgcaccgaccacgcaaccggcgcctgcgcctgcgaagaaggtgggcggcgggaatgagtaa	MKIPHRNAILIPLAAASLLFLAACGNKGPLVLPQKPVPVEETVEPVAEPATEATPAQTEGSGTPATTVEPAAPTTQPAPAPAKKVGGGNE
NODE_10_length_192847_cov_62.973222	fig|6666666.970237.peg.141	peg	NODE_10_length_192847_cov_62.973222_145192_146043	145192	146043	+	Diaminopimelate epimerase (EC 5.1.1.7)			isu;CBSS-84588.1.peg.1247 isu;Lysine_Biosynthesis_DAP_Pathway,_GJO_scratch isu;Lysine_Biosynthesis_DAP_Pathway	atgagtaaggccggttccaaggccctgcgcttcagcaagatgcatggcgcgggcaatgatttcgtagtgatcgacctgcgtgacggcaccgcgccgcccacgcctgaactggccgcgcagctggccgaccgccacaccggcgtcggctgcgatcagatcctgaccatcgaagcgccgcgcgcggaaggcgcggtggcgtcgtaccgcatctggaatgccgacggctccaattccgaacagtgcggcaatggcgcgcgctgcatcgccgcctggctggtgcgcgaaggcagtgcgcagggcgaccgcttcgtcatcgacagcccgctggccagccatgaggtggaagtgctgggcgatggccagttcgcggtgaccatgggcgtgccggcgttcgagccg…	MSKAGSKALRFSKMHGAGNDFVVIDLRDGTAPPTPELAAQLADRHTGVGCDQILTIEAPRAEGAVASYRIWNADGSNSEQCGNGARCIAAWLVREGSAQGDRFVIDSPLASHEVEVLGDGQFAVTMGVPAFEPANVPLVGFAHAREEYLLPLQGESVRFAAVSMGNPHAVIEVGLIDAAPVERVGALLQQHASFPRSVNVGFAQVMGPAHARLRVNERGVGETLACGSGACAAAVTLMQRGRLQRDARISLPGGDLRIQWPGDGQPVVMAGPTAFVFEGEWMA
NODE_10_length_192847_cov_62.973222	fig|6666666.970237.peg.142	peg	NODE_10_length_192847_cov_62.973222_146040_146714	146040	146714	+	Protein of unknown function DUF484				atgaccgaaaccgtcgacaagctcggggcccacgaagtcgctgcctggttgcggcgacatcccggcttcctcaagcagttcccggacctggccctgaccctggtggtgccgcgtgacgacggcccgaccgcgtcgctggccagctaccagctggaggtgctgcgcgagaagaaccgcgagttggcacgacggttggccgacctgggcgcgactgcccaggtcaacgaacgcctggcggtgcgcacgcaccagctgaccctggcgttgatgaagcaggacaacgccgccgacaccctgcgtgcgatggcggcctcgctgcaggaagatttcgccggcgacctggtgcgattggtggtgcacacgccggtggccgggctggaacaggccgactggttgcag…	MTETVDKLGAHEVAAWLRRHPGFLKQFPDLALTLVVPRDDGPTASLASYQLEVLREKNRELARRLADLGATAQVNERLAVRTHQLTLALMKQDNAADTLRAMAASLQEDFAGDLVRLVVHTPVAGLEQADWLQVIAADDPQLGPFRDCLKDGEPICGRLQPEKNAVLYGVRSEEVQTTALLPLPGVGLIAVGSHDPNRFYPGMGTLFLRMMGDALVAGLKRFPG
NODE_10_length_192847_cov_62.973222	fig|6666666.970237.peg.143	peg	NODE_10_length_192847_cov_62.973222_146728_147624	146728	147624	+	Site-specific tyrosine recombinase XerC				atgagcgcggtacaggccttcctgcagcatctgcaggtagagcggcggatgtcggcgcatacgctcgatgcctaccgccgtgacctggacgcgctgtcggtctgggccgagccgcgcggtgttgcggtggaggcactcgatgccgacgcgctgcgccagttcgtcgccgatgagcaccgccgtggcctgtcggccaagagcctgcagcgccgcttgtccgcctgccgcagcttctatgcctggctgctcaagcacggccgcatcgaggtcagtcctgcagcaacgctgaaggcgccgcgcgcgccgcgccggttgccacaggtcctcgacgccgatgaggccgtgcagctggtcgagctggagccggaaggtgaactcggccgccgtgaccgcgcgctg…	MSAVQAFLQHLQVERRMSAHTLDAYRRDLDALSVWAEPRGVAVEALDADALRQFVADEHRRGLSAKSLQRRLSACRSFYAWLLKHGRIEVSPAATLKAPRAPRRLPQVLDADEAVQLVELEPEGELGRRDRALLELFYSSGLRLSEVCALTWRDLDFDSGLVNVLGKGNRQRRVPFGRPAREALQAWRAESGGGPASPVFPGRNGPISQRAVQIRIRQLAQRQGLFKHVHPHMLRHSFASHILESSGDLRGVQELLGHADIATTQIYTHLDFQHLAKVYDAAHPRAKRRSSSEGSGES
NODE_10_length_192847_cov_62.973222	fig|6666666.970237.peg.144	peg	NODE_10_length_192847_cov_62.973222_147710_148261	147710	148261	+	ATP-dependent protease subunit HslV (EC 3.4.25.2)				atggaccccagtcagaaccccaacgttttccacgccaccaccatcgtctgcgtccgtcgcggcgagcacgtggccattgccggcgacggccaggtcacgctgggccacaccgtgatgaagggcaatgcgcgcaaggtgcgccgcctcggtcgtgatggccaggtgctggccggctttgccggtgccgccgccgatgccttcaccctgttcgagctgttcgaggccaagctggaaaagcacggccagttgcagcgtgctgcggtcgaactggccaaggattggcgcaccgagcgccgcctcggaaagcttgaagccctgttggccgtggccgacaaggaaacctcgctgatcatcagcggcaccggcgatgtgatcgaaccggaggacggcatcatcgcc…	MDPSQNPNVFHATTIVCVRRGEHVAIAGDGQVTLGHTVMKGNARKVRRLGRDGQVLAGFAGAAADAFTLFELFEAKLEKHGQLQRAAVELAKDWRTERRLGKLEALLAVADKETSLIISGTGDVIEPEDGIIAIGSGGSYALSAARALMAHTELDARTIASEAIGIAGDICIYTNRNVVVEEL
NODE_10_length_192847_cov_62.973222	fig|6666666.970237.peg.145	peg	NODE_10_length_192847_cov_62.973222_148365_149738	148365	149738	+	ATP-dependent hsl protease ATP-binding subunit HslU			isu;Proteolysis_in_bacteria,_ATP-dependent	atgtcgaagatcgaagtttcctccgccaccatgaccccgcgcgagatcgtgcaggaactggaccggcatatcgtgggccagcacgacgccaagcgcgccgtggccatcgccctgcgcaaccgctggcgccgcatgcagctggtgcctgagctgcgcaatgaagtgatgccgaagaacatcctgatgatcggcccgaccggcgtcggcaagaccgagatcgcgcgtcgcctggccacgctggccaacgcgccgttcgtgaaggtcgaagccacccgcttcaccgaagtcggatacgtcggcaaggacgtcgagcagatcatccgcgacctcgccgataccgcagtgaagctgtaccgcgaacaggccaaggtgcgcgtgcgtacccaggccgaggaacgc…	MSKIEVSSATMTPREIVQELDRHIVGQHDAKRAVAIALRNRWRRMQLVPELRNEVMPKNILMIGPTGVGKTEIARRLATLANAPFVKVEATRFTEVGYVGKDVEQIIRDLADTAVKLYREQAKVRVRTQAEERAEDRILDALLPRRSGGIGFDPEVARNEPSAQDNETRIKFRKMLRNGELDEREIELDLAANVSMDIMTPPGMEEMGQQLKSMFANLGGGAKAHKRTLTIKAARPLLIEEEAGKLVNEDDIRTAAIEACEQHGIVFIDEIDKVAKRGDNVGGGDVSREGVQRDLLPLVEGSNVSTKYGTIKTDHILFIASGAFHLAKPSDLIPELQGRFPIRVELGALSKGDFVRILTEPKAALTKQYEALLATEGVKVSFTADAIERLAEIAFQVNE…
NODE_10_length_192847_cov_62.973222	fig|6666666.970237.peg.146	peg	NODE_10_length_192847_cov_62.973222_150827_149835	150827	149835	-	Oxidoreductase				gtgatcctggacaacgtggtgtggggcttcatcggctgtggcagcgtcaccgagaagaagagcggcccccccctggccagcacacccggctcacgggtggcagcggtcatgcgccgcaatgcgggattggccgaggattatgcgcggcgccacgcgattccgcgctggtacgcggacgccgacgcactcatcgccgatccggaagtgaacgcggtctacgtggcaacgccgccctcgacgcacatgcattacgcgctgcaggcgatcgccgcgggcaagccggtctacatcgaaaagccgatggccatggaccacgacgagtgccagcgcatcatcgcggccagcgcccgcagcggcgtgcccgtgttcgtggcctactaccgccgtgccctgccccgc…	MILDNVVWGFIGCGSVTEKKSGPPLASTPGSRVAAVMRRNAGLAEDYARRHAIPRWYADADALIADPEVNAVYVATPPSTHMHYALQAIAAGKPVYIEKPMAMDHDECQRIIAASARSGVPVFVAYYRRALPRFAQVKQLLDNGAIGTPRSVRAILHRPHSANAASPDFWRTNPSIAGGGLFVDLGSHTLDLLDHLLGPLSDVRGLASSLTGAYAAEDSVSMCFRTGSGAHGIAQWSFCAFRRLDEVEITGDRGQLRFATFEDVPVVLETEAGMQAFDIPNPPSVQQPLIVSLVDELRGNGRSPSTSISAARTSAVIDQVLRDYRTRQSR
NODE_10_length_192847_cov_62.973222	fig|6666666.970237.peg.147	peg	NODE_10_length_192847_cov_62.973222_151532_150873	151532	150873	-	Transcriptional regulator, AcrR family				atggcccgcaagaccaaagaggacacccaggcaacccgggaaggcatccttgacgccgccgaagcctgcttccatgaacacggcgtggcccgtaccacgctggagatgatcggcgcccgcgccggctatacccgtggcgcggtctactggcacttcaagaacaagagcgaggtgctggccgcgatcgtcgaacgggtgcacctgcccttcatgcaggaactggagcgcacctcgaccgaccagcgcgacacccccgtgcacgacctgcgcgcggtgatgatccactccttcatcgagctgtccgaagacgagcgcctgcgcaagaccatggagatcatgctgcgcagcgatgcctcggccgacaccagggtgctgaccgaaatgcagcaggccggattc…	MARKTKEDTQATREGILDAAEACFHEHGVARTTLEMIGARAGYTRGAVYWHFKNKSEVLAAIVERVHLPFMQELERTSTDQRDTPVHDLRAVMIHSFIELSEDERLRKTMEIMLRSDASADTRVLTEMQQAGFRDALDRMERALRRARDLGQLREGADPKIAARMLHATVLGVLHGAMVEPDLMDLKRDGMLALDMTLAAYVKDGVFVPGTVPEPLPEA
NODE_10_length_192847_cov_62.973222	fig|6666666.970237.peg.148	peg	NODE_10_length_192847_cov_62.973222_151757_152941	151757	152941	+	RND efflux system, membrane fusion protein				atgttgctgagccgaatccgaccctttgcactgtcgctggccatcgccgcagccgtggctgcctgcggcggccaaccccaggcccccgagcagggcccgggtgacgtcaccgtggtcacgctgaagtccgagaccgtgggcctgacccgcgaactgccgggccgtaccaccgccttcctggtcgccgaagtgcgcccgcaggtcaacggcatcgttgccaagcgcctgttcaccgaaggcggcatggtcaaggccggcgagccgctctaccagatcgaggacgccagctatcgcgcccaggccaacagcgcccgcgcccagctggcccgcgccgaagccacggccaacgccgcgcgcctgagcgccaagcgcatcaccgagctggccaaggtcgacgcg…	MLLSRIRPFALSLAIAAAVAACGGQPQAPEQGPGDVTVVTLKSETVGLTRELPGRTTAFLVAEVRPQVNGIVAKRLFTEGGMVKAGEPLYQIEDASYRAQANSARAQLARAEATANAARLSAKRITELAKVDAVSQQDLENAVAAQKQAEADVGAAKASLDAANVTLGYARITAPISGRIGKSSVTQGALVSAGQANALATVQQLDPIYVDLTQSSAELLQLRRELAAGRLQDNQTLPVSILMEDGSTFEHKGTLEFSEVSVDPATGSFGLRVKVDNPDGLLMPGTYVRAVIGGGVRSDAVLVPMQGIARDPKGDTTAMVVGKDNKVEVRPVKVSRTVGDKWLVEDGLKAGDKVIVEGLQKIGPGMPVKATEKGAAPAKPAAAAQPAAPAGDAK
NODE_10_length_192847_cov_62.973222	fig|6666666.970237.peg.149	peg	NODE_10_length_192847_cov_62.973222_152954_156076	152954	156076	+	RND efflux system, inner membrane transporter				atggcacgctttttcatcgatcgacccatcttcgcgtgggtgatcgccatcatcatcatgctcgccggcggcctggccctgttcaagctgccggtctcgatgtaccccaacgtcgcaccgccggcggtggaaatcagcgccacctacccgggtgcatcggccaaggtggtcgaggactcggtgacgcagatcatcgagcagaacatgaagggccttgatggcctgatctacttctcctccaacagctcgtccaacggccaggccaccatcaccctgaccttcgagagcggtaccaacccggacatcgcccaggtgcaggtgcagaacaagctgcagctggccatgccgctgctgccgcaggaagttcagcggcagggcatcaacgtggccaagtccagc…	MARFFIDRPIFAWVIAIIIMLAGGLALFKLPVSMYPNVAPPAVEISATYPGASAKVVEDSVTQIIEQNMKGLDGLIYFSSNSSSNGQATITLTFESGTNPDIAQVQVQNKLQLAMPLLPQEVQRQGINVAKSSSGFLNVIAFVSENGSMDANDIADYVGSNVVDRLSRVPGVGNIQVFGGKYAMRIWLDPNKLHTYGLSVAEVTAAIKAQNAQVAIGQLGGAPSIKGQQLNATINAQSRLQTPEQFRNIIVRGAQDGAELRLGDVARVELGAESYDFVTRYNGQPASGLAVTLATGANALDTAAGVNAALEDMKSFFPAGLKAEVPYDTTPFVRVSIKGVVQTLIEAIVLVFVVMYLFLQNFRATLIPTIAVPVVLLGTFGVLAMLGFSVNMLTMFAMV…
NODE_10_length_192847_cov_62.973222	fig|6666666.970237.peg.150	peg	NODE_10_length_192847_cov_62.973222_156184_157569	156184	157569	+	Efflux transport system, outer membrane factor (OMF) lipoprotein				atgaaaagtgcatccctgttcctttccattgccgctgtgctcgcgctcgccggctgctccaccctggtgccgaagaacaccgctgtcgccccggcgatcccggcgcagtggccggccgaggccgcgcagggcgaggtggccgatgtcgccgccgtcggctggcgcgacttcttcaccgatgcgcgcctgcagcaggtgatcgaccagtcgctgcagaacaaccgcgatctgcgcgtggccgtgctcaacgttgagcgcgcgcgcggccagtaccgtgtgcagcgcgctgatcgcgtgcccggcgtggccgttaccggccagatgcagcgccagggcaccgacgccggtgtcaacgaacagttcaccgccggtgtcggcgtggccgagttcgagctggat…	MKSASLFLSIAAVLALAGCSTLVPKNTAVAPAIPAQWPAEAAQGEVADVAAVGWRDFFTDARLQQVIDQSLQNNRDLRVAVLNVERARGQYRVQRADRVPGVAVTGQMQRQGTDAGVNEQFTAGVGVAEFELDLFGRVRNLSEAALQQYFAVAANRRNAQLSLVAETATAWLTYGADAQRLKIADATLKTYEDSLRLAEARHERGGSSALELTQTRTLVETARTDAARLRGQLAQDRNALALLAGGQLDPALLPDSIEPQLLALAPPPAGLPSDVLLQRPDIMAAEHQLLAANANIGAARAAFFPSISLTGSIGSGSSELSNLFDSGTRVWSFLPKITLPIFQGGKLRANLAIANADRDIALAQYEKSIQVGFRETADALALNVSLDEQVSSQQRLVEA…
NODE_10_length_192847_cov_62.973222	fig|6666666.970237.peg.151	peg	NODE_10_length_192847_cov_62.973222_158075_157653	158075	157653	-	protein of unknown function DUF1452				atgaaagtacgaaacctgttcaatacgatcgccaagaaggccgcggccgccaccggctcgccgtggaccttcctggctgcagtagcgatcgtggtgatctggggcatcagtggcccggttttcggtttcaacgacacctggcagctggtgatcaacaccggcaccaccatcatcaccttcctgatggtgttcctgatccagcacacgcagaacgcggacaccgccgcgatgcagatcaagctggacgagctgatccgggcgacggccgaagccaacaacgaactgttggatctggaagaactggacgaaacgcgcctggaagagatccgcgccgagtacgagcagatggcgcgcgaagccggcgatgcgctcgcgcgggtgcgcgcctgccatgcagcg…	MKVRNLFNTIAKKAAAATGSPWTFLAAVAIVVIWGISGPVFGFNDTWQLVINTGTTIITFLMVFLIQHTQNADTAAMQIKLDELIRATAEANNELLDLEELDETRLEEIRAEYEQMAREAGDALARVRACHAARRDDEAV
NODE_10_length_192847_cov_62.973222	fig|6666666.970237.peg.152	peg	NODE_10_length_192847_cov_62.973222_158478_158143	158478	158143	-	hypothetical protein				atgcacgctgaagtccccaccattcctccggtcatcaacgttgacgccgagctggatcactggcgccgccaacatgccgaaggcgcactgccgcacaactcgttcggctcgtacgtgccgtggatcaagtttgcctgcgattcgctgatcacccagccgcgcgccagcgaggccgaacgtgacgagatgttccagacccagtacgccctgcagatcatgccgcgactgagtgaagcccaggcccgcgaattcgtcgaccgttgctggcagcacgtctaccagagcagtccggtgcgcagcctgcaggcaccgcggctgcagcgcatgcgcgcctga	MHAEVPTIPPVINVDAELDHWRRQHAEGALPHNSFGSYVPWIKFACDSLITQPRASEAERDEMFQTQYALQIMPRLSEAQAREFVDRCWQHVYQSSPVRSLQAPRLQRMRA
NODE_10_length_192847_cov_62.973222	fig|6666666.970237.peg.153	peg	NODE_10_length_192847_cov_62.973222_158814_158554	158814	158554	-	FIG01112792: hypothetical protein				atgtgcgcgcacgccgtacgacctgcaccagactcgatcctcgacccgatccgcgaacgcctgcagcggcaatatgcactgcaccggcgcggcgcattgttctggaccgcctaccagcgcatgcaactggagctggtccgtcgccatccgctcgaccacgagcgtctgtgcaacgcgatggccaccctggccgaagatctcggtgccgtcgagcacgcgcagttgattggacatgccaacgccagctccacatcgcgctga	MCAHAVRPAPDSILDPIRERLQRQYALHRRGALFWTAYQRMQLELVRRHPLDHERLCNAMATLAEDLGAVEHAQLIGHANASSTSR
NODE_10_length_192847_cov_62.973222	fig|6666666.970237.peg.154	peg	NODE_10_length_192847_cov_62.973222_159465_159013	159465	159013	-	Cytosine deaminase (EC 3.5.4.1)			idu(1);Creatine_and_Creatinine_Degradation idu(1);pyrimidine_conversions idu(1);CBSS-326442.4.peg.1852	atgatcaccacgcccgactaccaggccctgctgcagaccgccatcgccgaagcccgccagggcctggccgagggcggcgtgccgatcggcgcagccctgtaccacaacgacggccgcctgcttggctgcggccacaaccgccgcgtgcaggaaggcgacccgtcggtgcacggcgagaccgatgcgttccgcaaggccggccgccagcgccgttaccaggacacgatcatggtcaccaccctggcaccgtgctggtactgctctggcctggtgcgccagttcaacatcggcaccgtggtggtgggcgaatcgcgcaccttccagggcggcatcgactggttgcgggaaaatggcgtcaacgtgatcgacctggacagccaggaatgcgtggacctgctg…	MITTPDYQALLQTAIAEARQGLAEGGVPIGAALYHNDGRLLGCGHNRRVQEGDPSVHGETDAFRKAGRQRRYQDTIMVTTLAPCWYCSGLVRQFNIGTVVVGESRTFQGGIDWLRENGVNVIDLDSQECVDLLGGFIAQHPEIWNEDIGE
NODE_10_length_192847_cov_62.973222	fig|6666666.970237.peg.155	peg	NODE_10_length_192847_cov_62.973222_159546_160307	159546	160307	+	2-methoxy-6-polyprenyl-1,4-benzoquinol methylase (EC 2.1.1.201)				atgagcgaatccccctacaaagccggtaccacccatttcgggttccgcgacgtcgccgccaaggacaagcagaagctggtcggccaggtgttcacctcggtcgcgcgcaactacgacctgatgaacgacctgatgagcctgggcgtgcaccgggcgtggaagcgctactacgtggccaccgcgcaggtgaagccgggcgaccgcgtgctcgatctggcgggcggcaccggcgacatcgccgccctgctgaaggagcgcgtcggcgccgagggctcggtggtgctgggcgacatcaacgccggcatgctgtcggtcggccgtgatcgcctgaccaaccgcggcctggtgctgggcctggactacgtgcagtgcaacgccgaggccctgccgttcccggac…	MSESPYKAGTTHFGFRDVAAKDKQKLVGQVFTSVARNYDLMNDLMSLGVHRAWKRYYVATAQVKPGDRVLDLAGGTGDIAALLKERVGAEGSVVLGDINAGMLSVGRDRLTNRGLVLGLDYVQCNAEALPFPDNSFDLVTIAFGLRNVTDKDAGLREMYRVLKVGGQARVLEFSEVTADWFKPIYDFHSFKILPKLGKLFANDSDSYQYLAESIRKHPPQDELKAMMGQAGFERCHYKNLTGGIVSIHSGYKL
NODE_10_length_192847_cov_62.973222	fig|6666666.970237.peg.156	peg	NODE_10_length_192847_cov_62.973222_160715_160443	160715	160443	-	hypothetical protein				gtggctgcggttctcggcgttcacgggggcggcaggggcctttgcggcagtcggggcggcggcgggcgcggccgcctcctgggagcagccggcggccagggccacggccagcggaaggagcatcagcggattacgcatgaatcgggaccgttacggggatcaaaccccaatggtacctccctccggcccggcaggcgttgcgcggtgcggggtaatggcaggcaagccgatcctgcgcctcgggcgcatgccaaccaatgtcggcatctatag	MAAVLGVHGGGRGLCGSRGGGGRGRLLGAAGGQGHGQRKEHQRITHESGPLRGSNPNGTSLRPGRRCAVRGNGRQADPAPRAHANQCRHL
NODE_10_length_192847_cov_62.973222	fig|6666666.970237.peg.157	peg	NODE_10_length_192847_cov_62.973222_160692_162506	160692	162506	+	Aminopeptidase				gtgaacgccgagaaccgcagccacgacgaaagctcgtacgccgagccggacaaggtcgtcatcaaggacatcgcgctggatctgaagctcgacttcgaccagaagcagattggcggcaccgccacctacaccctggaatggaagcagaaggacgccaggcagctggtgctcgacacccgcgagctgaccgtgtccaaggtcgaggccgtcgccgccgatggcgcgcgcagcccgctgaagttcgagctggccgccgctgacaaggtgttcggcagcaagctgaccatcgaggccccggaacagccggccaaggtggaagtgacctaccacaccgcgccgaccgcatcgggcctgcagtggctggcaccgtcgatgaccgagggcaagaagctgcccttc…	MNAENRSHDESSYAEPDKVVIKDIALDLKLDFDQKQIGGTATYTLEWKQKDARQLVLDTRELTVSKVEAVAADGARSPLKFELAAADKVFGSKLTIEAPEQPAKVEVTYHTAPTASGLQWLAPSMTEGKKLPFMFSQSQAIHARSWVPLQDTPSVRFTYSAHVVSRPDVMVLMSADNDPKAARDGDYTFKMPQPIPSYLLAIAAGDLVFEPISGRSGVWAEPTMVNKAAKEFEDTEKMIGAAEKLYGEYRWGRYDMLVLPPSFPFGGMENPRLTFATPTVIVGDKSLVSLVAHELAHSWSGNLVTNASWKDIWLNEGFTTYVQGRITEALYGKEMAEMEKQIDQTDLLAEVKDMSPADQALALPPLNERDPDEALSQVAYVKGSWFLEFLEQRFGRETF…
NODE_10_length_192847_cov_62.973222	fig|6666666.970237.peg.158	peg	NODE_10_length_192847_cov_62.973222_162634_163365	162634	163365	+	hypothetical protein				atgaaacgactgatcctgctcaccgcctgcaccctggccctggccgcctgcagcaacccggaagaggaacgcaaggcgcaggaagccgctgcggccgccgcgcaggcgcagaaggaggccaaggccgaagacgtggccaagcagtacgacatggccgtggccgcgcaggactgggaacgcgcgcgcctgcatggtgcctcgctgctggaccagtacaaggacaccgccgccgccgagcgcatcgccgcaggcttcgacgaggtcaaggccaagggcgacgccgcgcgcgacctgcgccgcatgcaggggctatggcagtacaaccagattccggtgggcatcaagggcaaccaggtctcggcgcagatctacagcaaggaacgggtggacgtggatggc…	MKRLILLTACTLALAACSNPEEERKAQEAAAAAAQAQKEAKAEDVAKQYDMAVAAQDWERARLHGASLLDQYKDTAAAERIAAGFDEVKAKGDAARDLRRMQGLWQYNQIPVGIKGNQVSAQIYSKERVDVDGSGAKPVQLVFRDHPEWKRHAYLVLQAGDFRCPQCTVKVTVDDGKPVPMAAWRPKTDEAIALFITDQKALWKLARKGKSISIEFPVKAGGTRTAVFETGGVDASRMPQWWQ
NODE_10_length_192847_cov_62.973222	fig|6666666.970237.peg.159	peg	NODE_10_length_192847_cov_62.973222_163362_163988	163362	163988	+	HAD-superfamily hydrolase, subfamily IA, variant 1				gtgaaggttgcgacgggcagcgcagtgcacgcgttgtccgcgatccggcactgggtgttcgacatggacggcacactgacggtggccgtgcatgacttcgccgcgatccgccgcgcgctggagatcgccgcggaggaagacatcctcgaccatatcgcggcattgcccgacgcaccggcgcaggccaagcgcgcgtggctgctggatcacgagcgcgccctggccgaggacgcgttgccagcgccgggtgcggtgaagctgctgcgcgcgctggcggcggcgggttgccggctgggcatcctgacccgcaacgaccatgcgctggcgaagctgacgctggaggcgatcggggtcggggcgttgttcgacgacgccgacatcatcggccgcgatgaagcg…	MKVATGSAVHALSAIRHWVFDMDGTLTVAVHDFAAIRRALEIAAEEDILDHIAALPDAPAQAKRAWLLDHERALAEDALPAPGAVKLLRALAAAGCRLGILTRNDHALAKLTLEAIGVGALFDDADIIGRDEAVPKPSPDGLQQHLRRWGIGAAHAVMVGDHAYDLECGRAAGTHTVLVNLPENPWPGRADWHFADCRALLAAWQQKG
NODE_10_length_192847_cov_62.973222	fig|6666666.970237.peg.160	peg	NODE_10_length_192847_cov_62.973222_165160_164222	165160	164222	-	Sugar kinase				atgtccgctctgatctgtggttctcttgccttcgacaccatcatggtgttcccggaccagttcaagaatcacatcctgccggacaaggtgcacatcctgaacgtgtccttcctcgtgccgcgcatgcgccgcgagttcggcggctgcgccggcaacatcgcctacaacctgcacctgctgggcggccagccgatcccgatgggcaccgtgggttcggacttcggcccgtaccgcgaatacttcgaaggcctgggcatcgatctgtcgcgtgtgcgcgtgatcgacgagctgttcaccccgcaggcgttcatcaccaccgaccacgacaacaaccagatcaccgccttccacccgggcgcgatgatgcgctcctacgagaaccatgtgcgcggcgtgccg…	MSALICGSLAFDTIMVFPDQFKNHILPDKVHILNVSFLVPRMRREFGGCAGNIAYNLHLLGGQPIPMGTVGSDFGPYREYFEGLGIDLSRVRVIDELFTPQAFITTDHDNNQITAFHPGAMMRSYENHVRGVPGVTLGLVGPDGREGMIQNAQEFHEDGIPFIFDPGQAMPLFNGPELRAFIDQADYVVVNDYESNLLQERTGWDEKEIVSRVKAYITTRGPKGAVIHTPEKSYDIPPAHERRVVDPTGCGDAFRAGLIYGIQKGYDWLTIGRMGNLMGALKVEHPGTQNQRFTFDEFNEQFKQQFGYALGA
NODE_10_length_192847_cov_62.973222	fig|6666666.970237.peg.161	peg	NODE_10_length_192847_cov_62.973222_165444_166490	165444	166490	+	Rod shape-determining protein MreB			icw(1);Bacterial_cell_division_cluster	atgttcaagaaactccgtggcatgttctccaacgacctgtccatcgacctgggcacggccaacaccctcatctacgtgcgcgggcaggggatcgtgctgaacgagccgtcggtcgtggccgtgcgccaggaccgtgccatcggtggcacccgctcggtggcagccgttggcgccgaggccaagcagatgctcggccgtaccccgggccacatcaccaccatccgcccgatgaaggacggcgtcatcgccgacttcacctacaccgaggcgatgctcaagcacttcatcaagaaggtgcacaagtcgcgcgtgctgcgcccgagcccgcgcgtgctggtctgcgtgccggccggttcgacccaggtcgagcgccgcgcgatcaaggaatcggccgaggaa…	MFKKLRGMFSNDLSIDLGTANTLIYVRGQGIVLNEPSVVAVRQDRAIGGTRSVAAVGAEAKQMLGRTPGHITTIRPMKDGVIADFTYTEAMLKHFIKKVHKSRVLRPSPRVLVCVPAGSTQVERRAIKESAEEAGARDVYLIEEPMAAAIGAGMPVTEARGSMVIDIGGGTTEVAVISLNGIVYSASVRIGGDRFDESITNYVRRNHGMLIGEATAERIKVELGCAYPQAEVQELEISGRNLAEGVPKMIKISSNEVLEALHEPLSGIVSAVKLALEQTPPELCADVAERGIVLTGGGALLRDLDRLISEETGLHVQVADDPLTCVARGGGRALELVDMHGNEFFAPE
NODE_10_length_192847_cov_62.973222	fig|6666666.970237.peg.162	peg	NODE_10_length_192847_cov_62.973222_166612_167877	166612	167877	+	Rod shape-determining protein MreC			icw(4);Bacterial_cell_division_cluster isu;CBSS-354.1.peg.2917	gtgccgccctacgccggtcctcccgttgcctcccgatccggtgatgccgccagccccctgcggttgctggcctatcttgcattggccatcacactgatcgtccttgacgatcaggcgggttggctggcgcgcctgcgcgagcaggccaacagcctggtgcagcctgtgtgggcactggcgggtctgcccggcaagctcggcaaccaggtcaaggattccgcggccagccacacccagctggtcaccgagaaccgtgaactgcgcaaccagctgctgctggccaacgcgcgcctgacccgactgcagaccgcagcgctggacaacgcccagctgcgcgaactgctgaacgtggccgagcgcagtggcctggacgtgcagctggcgccgatcctggatatc…	MPPYAGPPVASRSGDAASPLRLLAYLALAITLIVLDDQAGWLARLREQANSLVQPVWALAGLPGKLGNQVKDSAASHTQLVTENRELRNQLLLANARLTRLQTAALDNAQLRELLNVAERSGLDVQLAPILDIDLDPVKQRLVLDAGSREGVHVGQAVIDAGGLMGQVISVTGGTSTVLLLTDPDHAVPVTVARNGVRLIVYGRGDTLELRDIPLSAGVEVGDEIVTSGLGGRFPAGFPVGTITGLRPDDTHAFLVGELKPAAQLDRGRDVLLLRPGAAIRIPPELRLQLEEATPGGPATGATVPAGAAPATTTPAPVSSPVVPAAGRQQPSSQTRTVAPASSLDPAAPVVPAAGRQQPSSQTRTVAPASSLDPAAPVVPAAGRQQPSSQTRTVAPASS…
NODE_10_length_192847_cov_62.973222	fig|6666666.970237.peg.163	peg	NODE_10_length_192847_cov_62.973222_167874_168359	167874	168359	+	Rod shape-determining protein MreD			icw(2);Bacterial_cell_division_cluster icw(1);CBSS-354.1.peg.2917	atgagccgcctgcgcgacaacccgtgggtattgccggccagcctggtcgtagccctgctgctgggcctgctgccgttgccggcgctgctgcagccgctgcgcccgtactggctggcgctggtgctggcgtactgggtgatcgagacgcccgagcgcgtcggcctgggcatcgctttcgccagcggcgtggtcgccgacctgctgtacggcggcgtgctcggcgaacaggcgctgcggctggtgatgctggccttcatcctgcagcgtttccgcgcccgcatccgcttcttcccgatgtcgcagcagatgctggccatcggtggcctgttgttcaacgaccgcatcgtcagcgcgctggtccacatcctggtgggcgagccgaccctgccgtggtcgtac…	MSRLRDNPWVLPASLVVALLLGLLPLPALLQPLRPYWLALVLAYWVIETPERVGLGIAFASGVVADLLYGGVLGEQALRLVMLAFILQRFRARIRFFPMSQQMLAIGGLLFNDRIVSALVHILVGEPTLPWSYWWAPLLGMGLWPLVFVLLDAVRFGKRGR
NODE_10_length_192847_cov_62.973222	fig|6666666.970237.peg.164	peg	NODE_10_length_192847_cov_62.973222_168363_170438	168363	170438	+	Peptidoglycan D,D-transpeptidase MrdA (EC 3.4.16.4)				atgatcccgcgccgccaggtcaagaacccgcacgccgaagccgaacagttccgccgccgtgcggcgctgggtttcctgggcgtgctggtctgcctgctgggcctgggcggctggtacttcaagctgcaggtgctggatcacgacgtctacgccacgcgctcggaagccaaccgcatcaagccgcggccggtggtgcccgggcgcggcatgatctacgaccgcaacggtcgcctgctggccgagaacgtgccagcgttccgcctggacgtgaccccggacaaggtcaaggacatggacgccaccctggaagggctggcgaagatcatcagcatcagcccggaagagctggaagcgttcaacaagtcgcgcaaggcgcgccgcaagttcctgccggtcacg…	MIPRRQVKNPHAEAEQFRRRAALGFLGVLVCLLGLGGWYFKLQVLDHDVYATRSEANRIKPRPVVPGRGMIYDRNGRLLAENVPAFRLDVTPDKVKDMDATLEGLAKIISISPEELEAFNKSRKARRKFLPVTLKLRMSDEEMARFAVDRWRFPGVELEPYLTRRYPYGDLFAHIIGYVGRVDDKDLEILGEGNAALTHIGKSGLERYYEQQLRGKVGYEQVETNVQGRAIRTIGRVAAQSGADLRLSIDADLQRAMVAAFGDQEGSAVAMDPRTGEVLAMVSLPSYDPNLFVNGISHADFKALNENPSRPQFNRLVLGGVAPGSTLKPLIGLAGLDSGVRRPEDKVLSTGMFYLPGTSRGWGDAHRGGHGWTDLRKSIAESVNTYYYKLALDLGIERF…
NODE_10_length_192847_cov_62.973222	fig|6666666.970237.peg.165	peg	NODE_10_length_192847_cov_62.973222_170435_171547	170435	171547	+	Rod shape-determining protein RodA			icw(1);Bacterial_cell_division_cluster	atgaaagtgttcctgcgctgggccggcgacatgctgcgccgcttcttcagcacgctggactgggtgttgtgcctggccttgggcgcgctgatggtgatcggcctggccaccttgaagagtgccggtggcgacggcctggtgatggcccagggtgcgcgtttcgcggtgggcatggctgcactgtggggcatctcgcgggtgccgatcctgcgcatccgctcggccacgccgatgatctatgcgatctccatgattccgctgctggcggtgttcgtgctcggcaccggcaagtacggccggcagtggctggacctgaggttcttctacctgcagccggccgagctgctgaaggtcagcctgccgatgatggtggcctggtacctgcacaagatgccgctg…	MKVFLRWAGDMLRRFFSTLDWVLCLALGALMVIGLATLKSAGGDGLVMAQGARFAVGMAALWGISRVPILRIRSATPMIYAISMIPLLAVFVLGTGKYGRQWLDLRFFYLQPAELLKVSLPMMVAWYLHKMPLPPRFNTVLVALIIIGVPTGLVMLQPDFGTGVLIAASGVFVLLLAGLPWWWVGLGVGGVAAVAPVAWFWLLRPYQKDRIMMFLDPEMDALGAGWNIIQSKIAIGSGGFDGKGWGEGSQSHLNFIPEQTTDFAFSVLSEEFGWMGVALVLTLYLVVIGRCLWIASQSRDSYSRLLAGATGLAFFVYVLVNGGMISGLLPVVGVPMPLISYGGTSAVSLLAGFGLVMAVRSHNPVHGGYG
NODE_10_length_192847_cov_62.973222	fig|6666666.970237.peg.166	peg	NODE_10_length_192847_cov_62.973222_171670_172764	171670	172764	+	Rod shape-determining protein RodA			icw(1);Bacterial_cell_division_cluster	gtggaatggaaacgactgcttggcggctgccgtgaggtggcgcgcacgatcgatctgccgttgctgatcgcgttgctgatcctgatgggcgcgggcctggcggtgctgcacagcgtgtccggtccggtggctgggcaggcggcacgttttgccggtggcctggcgtcgatgtggctgctgtcgcgcgtttcgctgctgcggctgcgcgcgtggacgccggcaatctatgcgctgtcgatgctgccgctgatggcggtgtatgtgatcggtacaggcaagtacgggcagcgctggctcaatctcggcgtgttctacctgcagccgtccgaactgctcaagctcagcctgccgctgatgatggcctggtacctgcatcggcaaccgctgccaccgtcgccg…	MEWKRLLGGCREVARTIDLPLLIALLILMGAGLAVLHSVSGPVAGQAARFAGGLASMWLLSRVSLLRLRAWTPAIYALSMLPLMAVYVIGTGKYGQRWLNLGVFYLQPSELLKLSLPLMMAWYLHRQPLPPSPRTVLTTTVLIGVPAVLILMQPNLGTATLVTASGVFALLLAGLHWGWVATGATGLAVAAPLAWFGLLRQYQKDRVLTFLDPSADPLGTGWNILQSRIAIGSGGWDGRGWGQGTQATLDFLPEYTTDFAFSVLAEEFGWIGVATVFALYLFVVGRCLWIAVHARDTHARLLAGSLGLAFFVYVLVNGGMISGLLPVVGIPMPLISYGGTSAVSLLAGIGLVMAVRGHRPVHGG
NODE_10_length_192847_cov_62.973222	fig|6666666.970237.peg.167	peg	NODE_10_length_192847_cov_62.973222_173781_174902	173781	174902	+	Membrane-bound lytic murein transglycosylase B				atgctcaccctcggcctggtcgcctgcgcgacccagccgaagtccccaccgtcttcaccccaggccagcagtacgccgcgccagcccgccaccaaggcccatgggccggccgaggctgcacccgaagcaactgcggctaccgcgccgccggtcgatctcaccccggtgccattcgaggtcgcgcgggcccgcttcattgccgataccgccaagcgctatggcctgaagccggagcagatcagcagcgtgctcgaccaggcgcaggtgcgccagccgatcatcgccgcgatgtcgcgcccggccgagcgggtcaagccgtggaacgaataccggccgatgttcatcagcaaggcacgcattgatggcggtcgcgcgttcctggccgaacaccgtgccgaa…	MLTLGLVACATQPKSPPSSPQASSTPRQPATKAHGPAEAAPEATAATAPPVDLTPVPFEVARARFIADTAKRYGLKPEQISSVLDQAQVRQPIIAAMSRPAERVKPWNEYRPMFISKARIDGGRAFLAEHRAELDRVQQRTGVPAEVIVAIIGVETSYGKNAGSHRVLDALYTLAFYYPRSGDPAKLEREVRRELFFRDELAKLFELGREEKLDITTLKGSYAGAMGMGQFMPSSYLDYAVDGNGDGRRDLFNSYDDVFSSIANYFVKKGGWVRGGQVAVPATLAPGREEFNPTEWMPTWSLADLAQRGYQPSTPVQPGATATPITLEGSTGKQYWLGFQNYYAITRYNLSKMYAMAVFQLSQAIAGQELPPA
NODE_10_length_192847_cov_62.973222	fig|6666666.970237.peg.168	peg	NODE_10_length_192847_cov_62.973222_174899_176167	174899	176167	+	Septum-associated rare lipoprotein A				atgaacatcagatggttggtcccgagcttgatcgtcttcgcgctggcggcctgcagcagcgcgccgaagaagccggccacggccggccatggtggcaagtccagcggcacgctggtgcagggccgtggttcgcgaccggcgcactgcccggaaggttcgccgtatgcagcggccaaggaagacctcagcacccgcggcaattacaccgctggtggcctgtacaagccgggcgtgcgtgacagcacgcccgactacattcccaacgtggcctgcatccccgagccggaagtgaccgccgaggaacgttcggccatcggcaacaagtcgccgtacgtggtgctgggcaagtcgtacaaggtgctcgacgacacccatgactacgtcgagcgcggcaccgcg…	MNIRWLVPSLIVFALAACSSAPKKPATAGHGGKSSGTLVQGRGSRPAHCPEGSPYAAAKEDLSTRGNYTAGGLYKPGVRDSTPDYIPNVACIPEPEVTAEERSAIGNKSPYVVLGKSYKVLDDTHDYVERGTASYYGAKFHGRLTSNREVYDMYQFTAAHKTLPLPSFARVTNLDNGESVIVRVNDRGPFHDGRVVDLSYAAAVRLGITQRGTGNVEVRALQPGESNLMAQKPSRRERRAAEAAAATAVASARPVPAPRASTDSDIDRLVNRLPTDGAPARGQPATTRGVASTAPDVAVSSLPPSAPVVRTSATAPAVVASTAPRAVAPAPVRAAAAAPSLSQQMVGAVMVQVASFSNRDNANRAMGQLSAAGIVGATISDIAAGGRTLFRLRVPASDH…
NODE_10_length_192847_cov_62.973222	fig|6666666.970237.peg.169	peg	NODE_10_length_192847_cov_62.973222_176268_177485	176268	177485	+	D-alanyl-D-alanine carboxypeptidase (EC 3.4.16.4)			idu(2);Murein_Hydrolases idu(2);CBSS-84588.1.peg.1247 idu(2);Metallocarboxypeptidases_(EC_3.4.17.-)	atgaatttccgttccgccgccaccgccctggccgccaccctggtggtgggcctggcttccgcccagacgccgctgccgactccggccacgccggcgcccgccgccgccgccgccccggccaccgtcgccactccgccggccccggcgccaagcgtgtccaaggcctgggtgctgatggattacgccaccggccaggtgctggctggtgaaaacatccacgagcagctggccccggccagcatcaccaaggtgatgacgtcgtacgtgatcgccgccgaggtcaagaacggcaaggtccgtgcggatgaccaggtgatgatgagcgagcgcgcctggcgcgaaggtggcgccggcaccgatggcagttacagcggcttcccggtcaaccagaccgcgcgc…	MNFRSAATALAATLVVGLASAQTPLPTPATPAPAAAAAPATVATPPAPAPSVSKAWVLMDYATGQVLAGENIHEQLAPASITKVMTSYVIAAEVKNGKVRADDQVMMSERAWREGGAGTDGSYSGFPVNQTARLEDMEKGMAIQSGNDAAIALAEHVAGSEEAFASLMNSYAAKIGMKDSHFVNAHGLTAQGHHSTAYDLALLGRAMVRDYPETYAYNKIKEFQVGNIKQPNRNLLLWRDGSVDGIKTGHTSEAGYCLMSSAQRGDQRLIAVVLGGASEKQRADDSLALLNWGFRFFETHRLYEPGKAVAEHKVWKGTTDKVQLGVAQPMLVSVPRGRYNDLKPSIDVPKTLEAPFTAGQQIGTVKVTLDGKVIAEAPLVAVAAVEQAGFFKRLWDSFW…
NODE_10_length_192847_cov_62.973222	fig|6666666.970237.peg.170	peg	NODE_10_length_192847_cov_62.973222_178799_177834	178799	177834	-	Putative outer membrane protein				atgcgcgaccacccgccgcagatcaacttccgcgtcgacaacgacctgtttggtggccgccaccaggaccagggctacaccaacggggcgctgttgaccctggtctcgcccaatctggtcgactacaccgacgacccctgcctgccgcgcatggcgcgctgggtgaaccagtacctggaagggctgcatccgggcaggttcgaacagcagaacatgatcttcagcatcggccagggcatcttcaccccgaccgatttcagccgcagggacctgatcgaggacgaccgtccttacgccggcgtactgatcgcaaacttcggtttcaatgcgcgcagcggcgaccgcctgcagaccacccagctgacgctgggcgtggtcggcccgtgggcacagggcaag…	MRDHPPQINFRVDNDLFGGRHQDQGYTNGALLTLVSPNLVDYTDDPCLPRMARWVNQYLEGLHPGRFEQQNMIFSIGQGIFTPTDFSRRDLIEDDRPYAGVLIANFGFNARSGDRLQTTQLTLGVVGPWAQGKQVQNAVHEVLGDEKFKGWDNQLHNEPLFMLTHERMRRWPGDASVNADGWGWDAISHYGGSIGNLETKANLGGEVRFGWKLPDDFGSTPLRPAGENTAPTRGGRPNGWSWHLFATSDAAWVIRDITLDGNTFRNSHSVDKRHVVAYGGYGVAVMYGRWKFAAARYHSTREFNGQREAPVFGSFTISRSL
NODE_10_length_192847_cov_62.973222	fig|6666666.970237.peg.171	peg	NODE_10_length_192847_cov_62.973222_179244_179522	179244	179522	+	Proposed lipoate regulatory protein YbeD			isu;Lipoic_acid_metabolism	atggaaatcaagtccgacaaccccgaccacggcttccagttccccggccagttcgagctcagcgccatgggcccggccaaccgcggcctggaacatgagctcccccgcctgctgctggctgccggcatcgatgtcgtcaatgaacgcatcagctggaagcattcctccaacggcaagtacgtgtccgtccgcatcgtgttcaaggctgagagccgcgaacagtacgacctggcgcaccaggcgctgcgcgaccacccggaagtgaagtggacgctgtag	MEIKSDNPDHGFQFPGQFELSAMGPANRGLEHELPRLLLAAGIDVVNERISWKHSSNGKYVSVRIVFKAESREQYDLAHQALRDHPEVKWTL
NODE_10_length_192847_cov_62.973222	fig|6666666.970237.peg.172	peg	NODE_10_length_192847_cov_62.973222_179510_180220	179510	180220	+	Octanoate-[acyl-carrier-protein]-protein-N-octanoyltransferase (EC 2.3.1.181)				gtggacgctgtagccgacagctgcccggctgaagccgcccccgaggaccgcgcgccgcgtccggcgctggtgcgtgaccttggccgccaggcgtacgagccggtgtggcgcgccatgcagcgcttcaccgaccagcgcagcgacaccgatgccgacgaattgtgggtggtcgaacacgacccggtgttcaccctgggccaggccggcaaggatgagcatgtgctggcgccgggcgatatcccggtgctgcatgtggaccgtggcggccaggtgacctatcacggccccggccagatcgtggtctacccgctgctgcgcctgccgcgcctgggcatcggtgtgcgcgattacgtgtgccgcatcgagcaggccatcatcgatacgctgggcgagtggaac…	MDAVADSCPAEAAPEDRAPRPALVRDLGRQAYEPVWRAMQRFTDQRSDTDADELWVVEHDPVFTLGQAGKDEHVLAPGDIPVLHVDRGGQVTYHGPGQIVVYPLLRLPRLGIGVRDYVCRIEQAIIDTLGEWNIGAERREGAPGVYVGGAKIAALGIRVRRGCTFHGLAFNVAMDLEPFHRINPCGYQGLQVTSVVDLGGPSGMEAVKPVLLDHLARQFGLLLQHTPELPDLSAAA
NODE_10_length_192847_cov_62.973222	fig|6666666.970237.peg.173	peg	NODE_10_length_192847_cov_62.973222_180238_181248	180238	181248	+	Lipoyl synthase (EC 2.8.1.8)				atgactgaaaccaccgcccgttccattcccctgcagatcgtgcagggcgactctccgtccgccgcgccgttgcaggccggggtcaagcagctgggcggtgacaagatcaaccgctcgccggtgcagttcgccgacgcgccggtgctgcgcaagccgtcctggatccgcgtgcgcattccttcgggcaatgccgtgcagaacctgaaggccaagctgcgcgaaaaccgcctggtgaccgtgtgcgaggaagccagctgcccgaacatccacgagtgcttcggccacggcaccgccaccttcatgatcctgggcgaggtctgcacccgccgctgctcgttctgcgacgtggcccacggccgcccgaagccgccggatgccaacgaaccggccagcctcggc…	MTETTARSIPLQIVQGDSPSAAPLQAGVKQLGGDKINRSPVQFADAPVLRKPSWIRVRIPSGNAVQNLKAKLRENRLVTVCEEASCPNIHECFGHGTATFMILGEVCTRRCSFCDVAHGRPKPPDANEPASLGQTVADMGLKYVVVTSVDRDDLRDGGAQHFVDCITAIREKSPGTRIEVLTPDFRGKGRMERALEILAQNPPDVFNHNIETVPDLYRNVRPGADYQWSLNLLKNFKAQHPDVPTKSGIMLGLGEDFEQIKATLRDLRAHDVDMITIGQYLQPTAHHHPVLKYWTPEDYKALEDYGYELSFSHVASGPMVRSSYHADVQAKGAGVS
NODE_10_length_192847_cov_62.973222	fig|6666666.970237.peg.174	peg	NODE_10_length_192847_cov_62.973222_181528_183705	181528	183705	+	tail-specific protease				atgaaattcaaagcccccgcattcctgatggccctggcgctggtcgcgccactggcgttggcggccaaggccgactcgcccgcattgcccgcggcggccaccgccgaccaggtgaccacgtccaagctggtgtacggcctgctgtccgacagccgctacgcctaccgcccgcgcgcgctggacgaggccacctccaaggacgtgttcaagcgctatctggaaacgcttgacggcggcaagcagtacttcacccaggccgacgtggcgcgcttcgcaccgttcgaggccaacatcgcctcggccatccggggcggcgagctggagccggcgttccaggtgttcgctgtctacaagcagcgcgtcggcgagcgcgtggcgtacgcgcgcaagctgctcaag…	MKFKAPAFLMALALVAPLALAAKADSPALPAAATADQVTTSKLVYGLLSDSRYAYRPRALDEATSKDVFKRYLETLDGGKQYFTQADVARFAPFEANIASAIRGGELEPAFQVFAVYKQRVGERVAYARKLLKQEPDFTTDERFEYDRKKVPWAASSAELDELWRKSVKNDWLRLKLAGKKPDDIRKTLDKRYATLEKSVNELKGEDVFQFFMNSYTSAVDPHTDYFTPRTAENFNQAMSLSLEGIGAQLQRQDDVVVIREIIAGGPAAVDGTLKPGDRIVGVGQGKSGLVEDVIGWRIDDVVAKIRGAKDTQVKLEFIPAAEGADGKHHTLVLTRQKVRLAEQAAKGETMTIPAANGEPARRIGVIKLPTFYQDFEGRRRNAADYASATRDVAKLLAG…
NODE_10_length_192847_cov_62.973222	fig|6666666.970237.peg.175	peg	NODE_10_length_192847_cov_62.973222_183952_184542	183952	184542	+	hypothetical protein				atgcgggcctcccgtctttccagtgttgccgtggcgctcgccagcgccctgatcctgtcggcctgtggtggccgcgccgccgacagcacgttgcttcgcgaatcctttgattccggcgacaccttctcgcgcaccgttgatggccgtcccggtgacgcctgcgaggccgcacggcgcaccctgctcagccagggctatgccatcgcccgttccgacgcggcgcaggtggaaggcaacaagaactttcagccgcgcgaggacgatcacgagcagctggtgctgcgtatttcctgcgcaccgcgcgggagccagacactggtattcgtcagtgccgtgcaggatcgctatgcgttgaagaagagtccgacctcggccagtgttggcgtcggtgcgctcgga…	MRASRLSSVAVALASALILSACGGRAADSTLLRESFDSGDTFSRTVDGRPGDACEAARRTLLSQGYAIARSDAAQVEGNKNFQPREDDHEQLVLRISCAPRGSQTLVFVSAVQDRYALKKSPTSASVGVGALGSVSLPFGSNDDSLVKVASSTVTDAEFYRRFFQRLQQYLPAEAGKPVPPVVTTPEPAPASTDQD
NODE_10_length_192847_cov_62.973222	fig|6666666.970237.peg.176	peg	NODE_10_length_192847_cov_62.973222_184560_185795	184560	185795	+	hypothetical protein				atgggcgtggccctgctgctgccggcgctgggcgcggcagccacgccgctggactgtacccaaggcctgctgcagcgcctggggtggcacttcgaaacacgcgcgatcggtacaccgcaggtgcatggtggccctgtgtgcacgcgcgcgtcgctgccggacgctcaggcggcaggcgatctgcgcgtgcaatggccggcggacatgcccgctgcagcgcgcaaggcgttgctgcagcaggtgctggacgatccggctacggtttgcgcctacgccttccagctgggtgcagccacgcaacgtgccgctgctgcactgcagggcaatgcaggattccgcttctctggcctgcagctcggttggatcggcttcggcctgcacggagcacacgcgcaaggc…	MGVALLLPALGAAATPLDCTQGLLQRLGWHFETRAIGTPQVHGGPVCTRASLPDAQAAGDLRVQWPADMPAAARKALLQQVLDDPATVCAYAFQLGAATQRAAAALQGNAGFRFSGLQLGWIGFGLHGAHAQGWQRTRSFGRGFVPIKGNSQALQAFYSGNVRAECGVGRQVAQLATQRELYGDAAFDAGFSAEELSIGTFLALHDTDSILLGAHAGDYFADGKAVRTSAMGRQAFVGVPGFIEHVYDKGMLDDLSNQAENFVVVSVGEEAAQALAAHGGLAWYDQRNAELWALAQDIPRIGRRYFERLLFERDPDLRARLEPRYHATLARMDRLLDDPFYQQFVIYVHPRGIRPIGYHIARLLDRNPRTPFSIDLAVHNLHTTLYRRWREAQLRHCAA…
NODE_10_length_192847_cov_62.973222	fig|6666666.970237.peg.177	peg	NODE_10_length_192847_cov_62.973222_185806_186711	185806	186711	+	6-phosphogluconate dehydrogenase, decarboxylating (EC 1.1.1.44)			isu;Pentose_phosphate_pathway	atggatattgcaatgatcggcctcggccgcatgggcgccaacatggcccagcgcctgcatcgcggcggccaccgcgtcgtcggctacgacccgggcgaaggtgcccgccagcgcgccgccgaggccggcctggaggtggtcgattcgctggccgccgcggtggccgcgctgccggtgccgcgcgtggtgtggctgatggtgccggccggcgaaaccgtcgaccagaccctgggtcagctgactccgcacctggccgagggtgacatcgtcatcgacggcggcaactccaactaccaggactcgatccgtcgcgccaaggcgctggccgaagacgacctgggctacgtcgactgcggcaccagcggtggcgtgtggggcctgcaggaaggctacagcctg…	MDIAMIGLGRMGANMAQRLHRGGHRVVGYDPGEGARQRAAEAGLEVVDSLAAAVAALPVPRVVWLMVPAGETVDQTLGQLTPHLAEGDIVIDGGNSNYQDSIRRAKALAEDDLGYVDCGTSGGVWGLQEGYSLMVGGEAAVVEQIAPLLRTLAPAEDRGWGRVGPSGAGHFTKMVHNGIEYGMMQAYAEGFALMERKQEMELDLAQVAEVWRHGSVVRSWLLDLSTEALKRNPSLDGIAPYVEDSGEGRWTVAEAIALDVPAPVITLSLLERLRSRESNSFTDRLLSAMRNEFGGHAIKKS
NODE_10_length_192847_cov_62.973222	fig|6666666.970237.peg.178	peg	NODE_10_length_192847_cov_62.973222_188044_187001	188044	187001	-	Oxidoreductase				atgcgccccgacctgcaactggccctgatcggctacggcctcgccggccgtgtcttccacgcaccgctgatccagcacacacccggcctggtgctgcacagcatcgtcagttcgcagcgagacacgttgctgcgcgcgttcagtgacgtgcacgtgcgtgccacgccgcaggaggtgttcgacgacccggcggtggatgccgtagtgatcgccacgcccaatgaacagcacgcgccgctggcgatcgcagcgctggccgccggcaagcacgtgctggtcgacaagccgttcgcgctggatgtcgctgaagccgaagccgttctggctgcggcacgcgatgccggacgcatcgccaccgtcttccagaaccggcgcttcgatgccgacttcctcacgctg…	MRPDLQLALIGYGLAGRVFHAPLIQHTPGLVLHSIVSSQRDTLLRAFSDVHVRATPQEVFDDPAVDAVVIATPNEQHAPLAIAALAAGKHVLVDKPFALDVAEAEAVLAAARDAGRIATVFQNRRFDADFLTLQALLADGTLGDIAECHVHFDRYRPQVRDRWREQDGPGSGLWYDLGPHLLDQMLVLFGWPEAIDADLAVQRDGGSAIDYFHAVLHYPRHRAIVHSGSLVAAPTPHFSVHGSKASWIKHGLDVQEAQLRRGVAPGAPGWGIDPRHGELVRCDAEDNVQRSTVDNLPGDYRRLYAQFAAAMHGDGEATVDPVQALQLMRLLQAGMDSAREGRRIALG
NODE_10_length_192847_cov_62.973222	fig|6666666.970237.peg.179	peg	NODE_10_length_192847_cov_62.973222_188216_188599	188216	188599	+	hypothetical protein				atgagcaatacgacccgcacgctgattgcctccgccctgacgctgggcctggcgctgtcctcctcggccgcattcgccaaggatccggccgcgaagagcccgccgaccagcgcgcacccggcgacccatgctgatcgccacgattccaacgagccggtgaccgatacctggatcaccaccaaggtgaaggccgacctgctcgccagcagcaacgttccgggtaccgaaatcaaggtggaaaccgtgaacggcgtggtcagcctgagcggtgccgtagcgagccaggccgagaaggacaaggccgtcaccaccgccaagggcatcaagggcgtgacccgcgttgatgcagccgcattgaaggtcagcgctgccgccaagcgctga	MSNTTRTLIASALTLGLALSSSAAFAKDPAAKSPPTSAHPATHADRHDSNEPVTDTWITTKVKADLLASSNVPGTEIKVETVNGVVSLSGAVASQAEKDKAVTTAKGIKGVTRVDAAALKVSAAAKR
NODE_10_length_192847_cov_62.973222	fig|6666666.970237.peg.180	peg	NODE_10_length_192847_cov_62.973222_188834_190651	188834	190651	+	Two-component system sensor histidine kinase				atggcgctggttttcagtgacgacatctgggaccgctggcggttgccggccctggcgctggcggccgcagcgatcatcgtggtgccgtggttgaccctgcgcaaactgcagcaggacaacgagcaggcaatggcctgggtcaaccatacccaggcggtgggcgtggccctgcagcagctccaggctgatgtgcgcgacgtcgaatcggccgcattgacgctgtccaagggcgtggacgcacccgggctgcgtgagcgcatggccgcagccaacgacattcccggtcgcttggccgaactggggcggatgacccgcgacaaccccgaccagctgatccgcatcggccgtatcgaatcgatgctggaaggacggatggcgcttgcccgcgagctggccaga…	MALVFSDDIWDRWRLPALALAAAAIIVVPWLTLRKLQQDNEQAMAWVNHTQAVGVALQQLQADVRDVESAALTLSKGVDAPGLRERMAAANDIPGRLAELGRMTRDNPDQLIRIGRIESMLEGRMALARELARSEPNSDQRELVKDLSTRYPIRGLVEELQASEQQLLTLRAEQAARQRKQTELVSWSSLVIQLGLLGLVLWLLQRQIGRRLHAERQSLRSAARAASVLQTVREPIVLLDRDLRVQLHNPAFAELYGLQDERADGLLLEGVGDGAWKDAVVRQRLSDVLLRGRELWDFEHEQRTADGMARYMLLNARRMPLPDTDDEVVLLTVSDVTMQRAVQLRVEELNRQLEGKVAQVSEVNRELEAFSYSVSHDLRAPLRHVAGFSDKLSRHLGDA…
NODE_10_length_192847_cov_62.973222	fig|6666666.970237.peg.181	peg	NODE_10_length_192847_cov_62.973222_190648_191088	190648	191088	+	Two-component transcriptional response regulator, LuxR family				atgaccactttgcgcaccattcttctcgccgaagacagcccggccgacgccgaaatggcgatcgacgccctggaagaggcgcgtctggccaaccccatcgtgcacgtcgaggatggcgtggaagtgatggactacctgttgcgccgtggtgccttcgccaaccgcgaggaaggcctgccggcggtgctgctgctggacatcaagatgccgcgcatggatggcctggaagtgctgcggcagatccgcgaacacgaagagctcaagcgcctgccggtggtgatcctgtcgtcctcgcgcgaggaaagcgatctggcccggagctgggacatgggcgtgaatgcttatgtggtcaagccagtggacgtggaccagttcttcggcgccgtacagacgctgggc…	MTTLRTILLAEDSPADAEMAIDALEEARLANPIVHVEDGVEVMDYLLRRGAFANREEGLPAVLLLDIKMPRMDGLEVLRQIREHEELKRLPVVILSSSREESDLARSWDMGVNAYVVKPVDVDQFFGAVQTLGKFWALINQAPELE
NODE_10_length_192847_cov_62.973222	fig|6666666.970237.peg.182	peg	NODE_10_length_192847_cov_62.973222_191093_192604	191093	192604	+	Histidine kinase/response regulator hybrid protein				atgcccttgaccggtcccgccctgggggcgctgcgcatcctgctggtggaggactcaccggaagatgccgagctgatgtccgaacagatgctcgatgcgggcctggaggcccgcttcgagcgtgtcgagagcgaggccgaactgcgccaggcactggccgcgttccagccggacatcgtgctgtccgacttgagcatgccggggttttccggtgatgacgcgctgcgcatcgtgcgcgatacctcgccggaagtacccttcatcttcgtctccggcaccatgggtgaggagaatgcggtggcggcgctgcagaagggcgccaatgactacatcatcaagcaccagccggcgcgcctgccgtcggcggtggcacgtgcgatccgcgatgcacgcagcgcg…	MPLTGPALGALRILLVEDSPEDAELMSEQMLDAGLEARFERVESEAELRQALAAFQPDIVLSDLSMPGFSGDDALRIVRDTSPEVPFIFVSGTMGEENAVAALQKGANDYIIKHQPARLPSAVARAIRDARSATERARVETELMRAQRLESLSLLAAGLSHDLRNILQPLLIMPDLLKARTDDPQLHHLADVIAECGRRGHEMAESMLSFVRGSRKPSERIEIDGLFDAVALLLRSNVPDAVRLELQVQDEGLVVDANYTELQQVMLNLALNAIQAMPNGGRLSLTASHAGHRDGVDWMHIRVADEGIGMDADTLSHLFNPFFTTKADGTGLGLISCKRIVEGAGGSIHVSSQPGQGTCFELRLPMHEAIDGSEPIEQLVALGSGQSILVVDGEATRLS…
NODE_10_length_192847_cov_62.973222	fig|6666666.970237.peg.183	peg	NODE_10_length_192847_cov_62.973222_192817_192680	192817	192680	-	hypothetical protein				atgccggccagcggccggcactacctggcatcagcccagcgcttcggccgctgcgcggatgaccagctgcatctgctgcggctggaacaggcggtggacgccctgccacgcttcccttgggaaactgccgagcggtag	MPASGRHYLASAQRFGRCADDQLHLLRLEQAVDALPRFPWETAER
NODE_11_length_165888_cov_60.046553	fig|6666666.970237.peg.184	peg	NODE_11_length_165888_cov_60.046553_1326_166	1326	166	-	Inner membrane transport protein YdhP				atgaattccagagccgccttgctggcgcttgccgtcggcgccttcgccatcggaaccaccgagtttgcgccgatgggcctgctgcccgtcatcgccgacggcgtgggcgtgggcattcccactgccggcatgctgatcaccgcttacgccgtgggcgtgatgctgggcgcaccggtgatgaccctgctgatgggacggttcggcaagcgcactgcgctgatgctgctgatgtcgatcttcgtggtcggcaacctgctctcggcactggccccgaactacggcctgctgttgctgtcgcgcctggtcaccagcctcaaccacggtgccttcttcggcatcggtgcggtggttgccgccagcctggtgccgaaggacaagcaggccgccgccgtggccacc…	MNSRAALLALAVGAFAIGTTEFAPMGLLPVIADGVGVGIPTAGMLITAYAVGVMLGAPVMTLLMGRFGKRTALMLLMSIFVVGNLLSALAPNYGLLLLSRLVTSLNHGAFFGIGAVVAASLVPKDKQAAAVATMFMGLTIANIGGVPLATWVGQQLGWRLSFAGTAVLGLIAITALGFALPASAPGPRPDVRRELKAILQPQVLLAMGTTVLGAGAMFTLYTYVAPVLTELTGASNTFIAMSLALIGIGFTFGNGIGGRMADWSLDGATRILLAVLAVLMFVLPLAFMHHATAALGVLLFGAATFAIVPPLQIRVMQAASEAPGLASSINVGAFNLGNAVGAALGGAVISSGLGYAAIPVAGGLLAASGLLLAWLGRPRTAVAEAC
NODE_11_length_165888_cov_60.046553	fig|6666666.970237.peg.185	peg	NODE_11_length_165888_cov_60.046553_2300_1551	2300	1551	-	Integral membrane protein TerC				atgtcctttgagttcctcgccgaccccaatgcctgggtaaccctgttcacgctcagcgcgctggaaatcgtgctcggcatcgacaacctggtgttcatttccatcgcggtcagcaagctgccggaagagcgtcgcccgttcgcacgcaagctcggtatcgccgtggcctgcatcacccgtatcggtctgctggtgtcgctggcgtatctggcgcacatggcggccaacctgttcacggtggccggcatgggcatctccatccgtgacctggtgctgatcgtcggtggcctgttcctgatcatcaagggctgcatggagatcaaggaactgatcagcggcggcgaggatgaagatccgagcaccaccaaggcctcggccgtgttcggctacgtgatcgcg…	MSFEFLADPNAWVTLFTLSALEIVLGIDNLVFISIAVSKLPEERRPFARKLGIAVACITRIGLLVSLAYLAHMAANLFTVAGMGISIRDLVLIVGGLFLIIKGCMEIKELISGGEDEDPSTTKASAVFGYVIAQIAVIDIVFSLDSVITAVGIADHIPVMVAAILLSVLVMLLAANPLGRFIDANPTVKMLALAFILMIGAVLILDGLDVHVPKPYIYAAMGFSVLVEWLNLLMRRRAREHNVPGAGNW
NODE_11_length_165888_cov_60.046553	fig|6666666.970237.peg.186	peg	NODE_11_length_165888_cov_60.046553_2729_2334	2729	2334	-	Diacylglycerol kinase (EC 2.7.1.107)			idu(1);Riboflavin_synthesis_cluster idu(1);Glycerolipid_and_Glycerophospholipid_Metabolism_in_Bacteria	gtggctgatcagttcggccatctgccgcgcggcccgcgccgcatcttccaggccgcccgctggtcctggcagggcctgcgcgccgcctggctgcacgaatcgtcgttccggctggaggtctacctgctgatcctgctggcgccggtcgcggtctggctggggcagacgccggtcgagcgtgcgctgatgatcggttcgatgctgctggtgctggcgatggaactggccaactcggcgatcgaggcggtgatcgaacgttacggcagcgaaatccacgagttggctggccgcgccaaggacatgggctcggcggcggtgttcgtgctgatgatgaacgtgctgttgtgctgggccctggtcgtggttccacacgcgctggccggcagctacggctga	MADQFGHLPRGPRRIFQAARWSWQGLRAAWLHESSFRLEVYLLILLAPVAVWLGQTPVERALMIGSMLLVLAMELANSAIEAVIERYGSEIHELAGRAKDMGSAAVFVLMMNVLLCWALVVVPHALAGSYG
NODE_11_length_165888_cov_60.046553	fig|6666666.970237.peg.187	peg	NODE_11_length_165888_cov_60.046553_2796_2912	2796	2912	+	hypothetical protein				gtgcacaggaataggcagatggccgccattttgccacaaggccgccagccgcatcccggcgccggcccggtgaatggaccgccaggggcaagccccggcccgccccagcttctatga	MHRNRQMAAILPQGRQPHPGAGPVNGPPGASPGPPQLL
NODE_11_length_165888_cov_60.046553	fig|6666666.970237.peg.188	peg	NODE_11_length_165888_cov_60.046553_2942_3643	2942	3643	+	hypothetical protein				atgtcccgtcgccgtacctgcctgctgatgctgggcctgctgaccgccgcaccgctggcccaggccctgggcccgaccacgtcgccccgggtacccgaacaggtctccaacgtggcctgggccggcgacatggcccggttcgccagcgccgaccaggccaacccgccgccccgcggtggcatcgaattcatcggcagctcctccatccgcttctgggagagcctggccaccgacttccccggccagcctgtattcaaccgcggtttcggcggctcggaagtgcgtgacagcacctggtatgccggccagatcgtggtgccgtatgcgccgtgcaaggtgttcttctacgccggtgacaacgacctcaacagcggccgcaccccgacccaggtgcgcgac…	MSRRRTCLLMLGLLTAAPLAQALGPTTSPRVPEQVSNVAWAGDMARFASADQANPPPRGGIEFIGSSSIRFWESLATDFPGQPVFNRGFGGSEVRDSTWYAGQIVVPYAPCKVFFYAGDNDLNSGRTPTQVRDDVVAFVQRVHRDLPKTKVEYLSIKPSPSRAHLLPAINEANTLIKAALAKLPNTGFTDIYTPMLGADGQPDAKLFREDMLHMTPAGYAIWTRALAPKVNCN
NODE_11_length_165888_cov_60.046553	fig|6666666.970237.peg.189	peg	NODE_11_length_165888_cov_60.046553_5226_3955	5226	3955	-	Two-component system sensor histidine kinase				atgccgcacggcctgccgcgcaagatccgtatcgccttcatcctgcaggcagtgttggccagcctgggcatcctgctgggtgcgtggctggtctcgctggtgatcaagcacagcctggtgggcgctgccctgcgcgaagaggcggcgtactactggacgctgcacgaagcgtccccggtgcagccaccgcccaatacccagaacatccgcggctacctgctggaaagcgggcagtcggcactgtcgttgccggccaacctgcgcaatctggagcccggcttccacgaactgcccaaggacgaccagctggtgctggttgatgtgcgcccggctggccgcctgtacctggtgttcctgcgctcgcgcgcagagatgctggcgttctggttcggcatcgtg…	MPHGLPRKIRIAFILQAVLASLGILLGAWLVSLVIKHSLVGAALREEAAYYWTLHEASPVQPPPNTQNIRGYLLESGQSALSLPANLRNLEPGFHELPKDDQLVLVDVRPAGRLYLVFLRSRAEMLAFWFGIVPVLLTLLAVYGASWVTYRASKRLVSPVNWLARRVSRWDPGHPEAADLEPNKLPADMQGETRQLAAALHSLANRVSAHVARERNFTRDASHELRTPLTVIRVASDMALGDESLQPRLRRSLQRIQRAGRDMEAVIDAFLILAREADVEPQIELFDVNDIVRYEVDNANELLGARPVSVHLHSDGPVQLHAPPRVLQVVVSNLVRNACSYTDEGRIDVHVHNDRVVVHDTGIGMSPEALSRAFEPFYRAEPSRPQGTGLGLSIVRRLC…
NODE_11_length_165888_cov_60.046553	fig|6666666.970237.peg.190	peg	NODE_11_length_165888_cov_60.046553_6096_5383	6096	5383	-	Two-component transcriptional response regulator, OmpR family				atgcgtcagacgaaggagacctccggcttggtgctggtggtcgaagacaaccgcaacatctccgagatgatcggggaatacctggaaggtcgcggcttcgaagtcgactatgcacaggacggcctggatggctaccgcctcgcggcggagaacagctatgacgtcgtggtgctcgacttgatgttgccgcgcctggatggcatcgaagtgtgccgtcgcctgcgcaacgatgcgcgcaagtccaccccggtgctgatgctcacggcacgcgacacgctggacgacaagctcaccggcctgggtttcggtgccgatgactacctgaccaagccgttcgcgatccaggagctggaagcccgcctgcgcgcgctgatccgtcgcgaacgtcgccaggtcggt…	MRQTKETSGLVLVVEDNRNISEMIGEYLEGRGFEVDYAQDGLDGYRLAAENSYDVVVLDLMLPRLDGIEVCRRLRNDARKSTPVLMLTARDTLDDKLTGLGFGADDYLTKPFAIQELEARLRALIRRERRQVGSEVLKVADLVLDPVSMRATRAGTELQLSPIGLRLLTILMRESPRVVTRQEIEREIWGNGLPDSDTLRSHLYNLRKIIDKPFDRPLLHTVQSAGYRIADIAQPMA
NODE_11_length_165888_cov_60.046553	fig|6666666.970237.peg.191	peg	NODE_11_length_165888_cov_60.046553_6828_6184	6828	6184	-	Arylesterase precursor (EC 3.1.1.2)				atgcgcaagacgggatggagccggcgagccggcgcgatgatggtgctgctgctagggttcctgctgttgccggggctggcctgtgccaaaggtccggccggcaccgtgctggtgctcggcgacagcctcagtgctgcccacaatatccctgccgacgccggctgggtcagcctgctgcagcagcgggtcaggcagcagtcgaaaaccccggcgcgcatcgccaacgccagcatgagcggcgagaccaccgccggcgcactcacccgcctgccggccctgctggcgaaggaaaagccgaccgtggtagtgatcgcccttggcggcaacgatgcactgcgcgggctgaccccggcgcaggtgcaggacaacctgggaaagatggtgcaggccagccagaag…	MRKTGWSRRAGAMMVLLLGFLLLPGLACAKGPAGTVLVLGDSLSAAHNIPADAGWVSLLQQRVRQQSKTPARIANASMSGETTAGALTRLPALLAKEKPTVVVIALGGNDALRGLTPAQVQDNLGKMVQASQKAGAKVLLLGIDVPPNYGPAYRQRLAAAYRALATQYKVPLLPFLLEGVALQPGMMQADGLHPTAQAQPKVLDNVWPLLRPLL
NODE_11_length_165888_cov_60.046553	fig|6666666.970237.peg.192	peg	NODE_11_length_165888_cov_60.046553_6910_7557	6910	7557	+	ABC-type antimicrobial peptide transport system, ATPase component				gtgcagggcccggagggtgaagtccacatactggacaacatcaccctgacggtccatgaaggcaccagcgtggccatcgtcggcgcctccggttccggcaagaccaccctgcttggcctgctggccgggctggacctgcccagtcgcggccgcatcgcgctggctggccaggacctgtcggcgctggacgaggaggcccgcgcccagctgcgcgcgcgtgagatcggcttcgtgttccagagtttccacctgctgccggcgctgaccgccgccgagaatgtcgcgctgccgctggaactggccgggcgcgaagaccgggcgcgggtcgatgaagtgctggcccaggtcgggctggcccatcgcgcccgccactatccgcgccagttgtcgggcggcgag…	MQGPEGEVHILDNITLTVHEGTSVAIVGASGSGKTTLLGLLAGLDLPSRGRIALAGQDLSALDEEARAQLRAREIGFVFQSFHLLPALTAAENVALPLELAGREDRARVDEVLAQVGLAHRARHYPRQLSGGEQQRVALARAFVTRPRILFADEPTGSLDHATGQHISDLLFELNAGSGTTLVLVTHDLRLAQRCQYIHRIDDGRLLPVERGAQA
NODE_11_length_165888_cov_60.046553	fig|6666666.970237.peg.193	peg	NODE_11_length_165888_cov_60.046553_7554_10070	7554	10070	+	ABC transporter, fused permease protein				atgaacctgctgcggcacgcgtggcgcgcactgcgccgcgaggcgctggccggcgacctgctgaccgtgttcgccgcactggtgctgggcgtggcggtgatgaccgcggtcggcacgctggtgaaccgggtcaacctggcactgaccggcagcgcggcggagatgctcggcggcgacctcggcatcgccgggcgcgatggcccgccgcaggcattcgccgacgaggcgcagcggcgtggactggccttcacccgcatcgccagcttcggcagcgtgctgttcaacggtgatgccagccagatggccagcatcaaggcggtgcaggcgggctatccgctgcgtggcacgctgcgggtgcgcagcacgcccggtggcgcgctgatcgccaacgccggcatg…	MNLLRHAWRALRREALAGDLLTVFAALVLGVAVMTAVGTLVNRVNLALTGSAAEMLGGDLGIAGRDGPPQAFADEAQRRGLAFTRIASFGSVLFNGDASQMASIKAVQAGYPLRGTLRVRSTPGGALIANAGMPPKGQAYADPRLLQGLGLKAGDDLEFGAGTLRIAGIIEAEPDAGGDLLTLSPTLLVNRADVEGTGLLGPGSRINYRLMFAGSADQVAALRQWLLPQVKGLRLLSVDDTQRGVRQAFDLAGRFLGLSALLAVLLAGVATALAANRFALRRIDQVAILRCLGARQRDILLGLALQLLMLAVPACALGIGLGMAAQEGLVQVLGSLVPQRLPLPEAMPALTGAGIGLLLLFGFGLPPLLRLRGVPPMRVLNRSFAALPPASLLAYVAAL…
NODE_11_length_165888_cov_60.046553	fig|6666666.970237.peg.194	peg	NODE_11_length_165888_cov_60.046553_10559_10149	10559	10149	-	hypothetical protein				atggtcgttccagaacgccagatgttcgatacctatctgtccgatccgcaggtctacgatcgtcttgagcagcatatccacgaccacttcatgacgggaatcaacgcggcaagcctgcgcattgaagacttccgcagcccgcactacaacacgttcttcgtcgatggcactaaggatcgcgatgccaacccgatcttctccgccaagcacctgcccagcggcaacatcgttcgtatcgtcatttttgacagcccgcctgaatacagcgaagtccgtaagcgggtaggggataacgaggagaaggacgagctctgcctgttcataacgcttctgggcgtgcagcgcgcgatgagcacgaccgtggcctgggcccagcaacaggcgtccatcatcccggcc…	MVVPERQMFDTYLSDPQVYDRLEQHIHDHFMTGINAASLRIEDFRSPHYNTFFVDGTKDRDANPIFSAKHLPSGNIVRIVIFDSPPEYSEVRKRVGDNEEKDELCLFITLLGVQRAMSTTVAWAQQQASIIPATRQ
NODE_11_length_165888_cov_60.046553	fig|6666666.970237.peg.195	peg	NODE_11_length_165888_cov_60.046553_12021_11095	12021	11095	-	hypothetical protein				atgaagctccagacagccagcgccatgctgctgctcgccgccagcggcgtggccagcgcgcagccctccgatatcgcccgcgaccacgacagcatcctcgccatgcagggtgagtacaccgtggacttcgccttcgacgagaccgtgctgctgaagccgggctacgagcgtgcaccggcgatgcgcagcggcggcagtgaagtggtcatcgtggtcgaggacaccccgaagcgcatcgtgctgcagcacctgctgctggatgaaaagagcggccacatcaccaagcactggcgccaggactgggtgtacgaagcaccgaaccgtttcgagttcagcgccgaccagacctggaaggtgcgcagtattccgtcggcggtgaaccagggcgcctggacccag…	MKLQTASAMLLLAASGVASAQPSDIARDHDSILAMQGEYTVDFAFDETVLLKPGYERAPAMRSGGSEVVIVVEDTPKRIVLQHLLLDEKSGHITKHWRQDWVYEAPNRFEFSADQTWKVRSIPSAVNQGAWTQCVYEVSDAPRYCGTGTWTYTNNVPSWTSDLSWRPLPRREYTKRSDYNALAVVNRHTLTPNGWTHEQFNTKVQRNADGSQVEIAREFGFNDYVKTTEVDFTPARNYWKATAGYWAKVRQRWDGFLTQAPGVHLKTRIDGMAMIIPLFTQAEEIQSGKKVKDKQIDEVFAKYVEKAQ
NODE_11_length_165888_cov_60.046553	fig|6666666.970237.peg.196	peg	NODE_11_length_165888_cov_60.046553_12694_12095	12694	12095	-	hypothetical protein				atgagccgagccttgtccgcacgcaggaatgactccatcgccgcgccgaacagcgcggcctggccgaccccggcacagctggccacgctcggcaccgtgttgtgcctgtaccacgccgacggcaacgagctgggcggctggcgccaggccgtacgcgtacacgcctgccagggcgtggacagcgagggcctgcgcgaaagcctgtgcttccttgatggacgcggccgctgcgtgtggcgcctgtacctgctgcccgacagcgatttcctggcctgggaccgtctggtcgcggcgctgccgccgggaccggaacacgacagcgaggcgagcgttggcgaacgcctgtggcggcgcctggccggccatcttggcggccagcgctggcgcctgtgcgcgctg…	MSRALSARRNDSIAAPNSAAWPTPAQLATLGTVLCLYHADGNELGGWRQAVRVHACQGVDSEGLRESLCFLDGRGRCVWRLYLLPDSDFLAWDRLVAALPPGPEHDSEASVGERLWRRLAGHLGGQRWRLCALRLHAADDGRTLAASLSTLSSLGAATARRIARLEGAEGELAIDDCCCADAARRPAPQIPGDLPLIRL
NODE_11_length_165888_cov_60.046553	fig|6666666.970237.peg.197	peg	NODE_11_length_165888_cov_60.046553_14942_12699	14942	12699	-	outer membrane hemin receptor				atgacccgccataccgccctttgccttgctgtctggatggcgctgccgctgtccgcccacgctgctgccactgctgcccccgatgcgcgcgaattcgatcgggtgcaggtcaccgccacccgcaccgagcgggcgctgagcgacgtggcggccacggtggatgtcatcgaccgtgagcagatggaccggcacctggtgcaggacatcaaggatctggtgcgctacgagccgggcctgtcggtcacccgcagcgcgacccgcttcggcctggatggtttccgcatccgtggcctggacggcaaccgcgtgcgcatccagaccgacggcatcgtcatgccgacccggttcgacatcggttcgttcgccagttccaaccgcaacttcaccgacctcgatacg…	MTRHTALCLAVWMALPLSAHAAATAAPDAREFDRVQVTATRTERALSDVAATVDVIDREQMDRHLVQDIKDLVRYEPGLSVTRSATRFGLDGFRIRGLDGNRVRIQTDGIVMPTRFDIGSFASSNRNFTDLDTLKRVEIVRGPASSLYGSDALGGVVAFVTKDPADYLKGGKNSYFGLKFGYDGEWKGLLGGATAAFGGDHWSGLVNVNHHQGQETDNKGTVRSDNDTRTAANPQDRDGRSLLSKLVYAPSEDQRFRLTVEGNEDTTDTNVLSAIASVAPRPGAMAAATGMKSHDTQKRNRVSFAHEMDALDQPFADSLHWQVYAQNSETRQQTDETRTDGTRRHRVFSFDQHAYGLQAQFNKAFATGSVEHALTYGFEGTRTEIRQKRDGYQVSKAGV…
NODE_11_length_165888_cov_60.046553	fig|6666666.970237.peg.198	peg	NODE_11_length_165888_cov_60.046553_15296_15096	15296	15096	-	Hemin uptake protein HemP/HmuP				atgctcatgaatgctcaacctgtactgctgcgccccgaaacactgaccctccgcgatcgtccggtccgcgtcgttccgccggaagaggtcatcgacagcgaagccctgctcaagggccgtcgtgaaatcctgatccagcacggcgaccgcttctatcgcctgcggcacaccagcaacgacaagctgatcctgaccaagtaa	MLMNAQPVLLRPETLTLRDRPVRVVPPEEVIDSEALLKGRREILIQHGDRFYRLRHTSNDKLILTK
NODE_11_length_165888_cov_60.046553	fig|6666666.970237.peg.199	peg	NODE_11_length_165888_cov_60.046553_16566_15595	16566	15595	-	Voltage-gated potassium channel beta subunit				atgcaataccgtcgcctgggctccaccggcctgccgatttccgccctttccttcggcgcctgggtgaccttcggtgaccagatcccgcgtgatgaggcccgcaacctggtggccgccgcctgggatcatggtgtcaacttcttcgacaacgccgagggctatgccaacggccgtgccgaacaggtcatgggtgacgtgatcgccgacctgcgcctgccgcgcgacggtttctgcgtgtccagcaaggtgtttttcggcagcgccaaggacccgcggccgacccagcgcgggctgtcgcgcaagcacgtgaccgacgcctgccacgctgcactcaagcgcctgcgggtggactacctggacctttactactgccatcgcccggatccggacgcgccgatc…	MQYRRLGSTGLPISALSFGAWVTFGDQIPRDEARNLVAAAWDHGVNFFDNAEGYANGRAEQVMGDVIADLRLPRDGFCVSSKVFFGSAKDPRPTQRGLSRKHVTDACHAALKRLRVDYLDLYYCHRPDPDAPIAETVHAMDTLVRQGKILYWGTSEWSAVQIQQALDIAEARNLQGPSMEQPQYNLLHRERVEVEYAPLYAGAGLGTTIFSPLASGLLTGKYDQGIPADARLGREGMEWLQDLVLGADAGARLGQVRRFSEVARALGHAPATLAIAWCLRNPNVSSVILGASRVSQLLQNLQALDVLEQVDAAGWAQVEAVFA
NODE_11_length_165888_cov_60.046553	fig|6666666.970237.peg.200	peg	NODE_11_length_165888_cov_60.046553_16760_18058	16760	18058	+	nucleoside transporter				atggtcgaaggtttgggcaggatcggcttcggcctgttcgggttggcggtgctgatcggcatcacctggttgttttccaataacaagcgcgcggttgactggaagctggttgccaccggtatcaccctgcagatcgccttcgcggcgctggtgatcctggtgccgggcgggcgcgacgtgttcgacgcgctgggccacggcttcgtcaaggtgctgagcttcgtcaacgagggttccggtttcatcttcggctcgttgatggacaccaagaattacggcttcatcttcgccttccaggtgctgccgaccatcatcttcttctcggcgctgatgggggtgatgtaccacctgaacatcatgcaggcgatcgtgcgcgtgatggcgtgggcgatcaccaag…	MVEGLGRIGFGLFGLAVLIGITWLFSNNKRAVDWKLVATGITLQIAFAALVILVPGGRDVFDALGHGFVKVLSFVNEGSGFIFGSLMDTKNYGFIFAFQVLPTIIFFSALMGVMYHLNIMQAIVRVMAWAITKVMRVSGAETTSVCASVFIGQTEAPLTVRPYIARMTQSELLTMMIGGMAHIAGGVLAAYVGMLGGGDPAQQAFYAKHLLAASIMAAPATLVVAKLLIPETGTPLTRGTVKMEVEKTSSNIIDAAAAGAGDGLKLALNIGAMLLAFIALIALLNAPLTWIGEVTGLAAQIGKPTNLSTIFGYLLAPIAWVIGTPWADATTVGSLIGQKVVINEFVAYTELSQIVNGQVAGVSLSSEGRLIATYALCGFANFSSIAIQIGGIGGLAPER…
NODE_11_length_165888_cov_60.046553	fig|6666666.970237.peg.201	peg	NODE_11_length_165888_cov_60.046553_18084_19049	18084	19049	+	Ribokinase (EC 2.7.1.15)			isu;D-ribose_utilization isu;Deoxyribose_and_Deoxynucleoside_Catabolism	atgagcagcagtgtcgttgtcgtcggttccttcaatgtcgatcacgtgtggcggtgcgagtcgctgccggcaccgggcgcgaccattgccggccgctacagcaccggccccggtggcaagggcttcaaccaggccgtggcggcctgccgcgccggtgccgagacgcacttcgtgtgcgcgctgggcgacgacgccggtggcgccaccgcgcgcgaactggcggcgcaggatggtttcggcctcatcgccgaagccagcagcgaaccgaccggcaccgccggcatctacgtcgatgcccgtggccgcaacaccatcgtgatcggcccgggtgccaacgctgcgctgagcaccgacttcctgcaacagcagcaggccctgttgaccggcgccagggtggtg…	MSSSVVVVGSFNVDHVWRCESLPAPGATIAGRYSTGPGGKGFNQAVAACRAGAETHFVCALGDDAGGATARELAAQDGFGLIAEASSEPTGTAGIYVDARGRNTIVIGPGANAALSTDFLQQQQALLTGARVVLVQLESPVQTIEAALATAREAGVTTVLNTAPADAPSTIGLLKLADVITPNETEFAALLGRHVGERVDANDVAALDGASLHALCRKLVGNGTVVVTLGSVGVFVSHADENLRGDTQPYYRVGAEQVQAIDTTGAGDAFNGALAASLAQVADAPFARHVRFANQFAGRSTEKEGAAAAMPRFTPADAEAK
NODE_11_length_165888_cov_60.046553	fig|6666666.970237.peg.202	peg	NODE_11_length_165888_cov_60.046553_19975_19061	19975	19061	-	Mobile element protein				atgtttgggatcgggatcgatgtgagcaaagccacgctggatgtggccgtccatggagagcagtttcgccaattcagcaacgacaagcgcggctttgtgcgcttgattcggtggctgaagacgtggccgatcaagcaggtcgttcttgaggcaagcgggggttacgagcgtgctgctctggatgtattgcacgccgctggcctgccgatggtacgaatcaatccggcgcgtgcacggcgatttgcccaaggcacgggccgtgccgccaagaccgatcggctcgatgcgacagtgctggcacagatggcccatttgttgccgctgacccgctacgtaccgcctgctccttggcagcagcgtctggctgaatttgcgcaatgccgcaggcaactggtgcag…	MFGIGIDVSKATLDVAVHGEQFRQFSNDKRGFVRLIRWLKTWPIKQVVLEASGGYERAALDVLHAAGLPMVRINPARARRFAQGTGRAAKTDRLDATVLAQMAHLLPLTRYVPPAPWQQRLAEFAQCRRQLVQMRVSEMQRLRRLIDPDLIAMKQRHIAQLSDDLKQLDKAIAEQLEGQPGWKNIGALKGVGPILISTLACELPELGSLGSKAIASLVGLAPMNRESGTWQGQRRISGGRAVVREALYMAALTAIRYEPRLRAFYAGLKAKGKASKVALVAVMRKMLVILNARKRDAEVALGCP
NODE_11_length_165888_cov_60.046553	fig|6666666.970237.peg.203	peg	NODE_11_length_165888_cov_60.046553_21469_20249	21469	20249	-	Arabinose efflux permease				atgtcctccctcgattccgctgcggccgctgtccacgcaaacgcccgcgcacgcctttcggttgtcctgctggcggtgtccgccttcgtcatcgtcaccaccgagttcctgatcgtcggcctgttgccggcgctggcgcgcgaccttggcctgggcatcgcccgcgccgggcagctggttaccttgttcgcgttcaccgtgatgctggccgggccaccgttgaccgcgctgctgtcacacgtcggccggcgccgcctgttcgtggccatcctgctgttgttcgcgggttccaacgcgctggccgcgatggccacgcagccgtggctgctggcgctggcgcgggtgctgccggcactggccctgccggtgttctggggcaccgccagtgagactgctgcg…	MSSLDSAAAAVHANARARLSVVLLAVSAFVIVTTEFLIVGLLPALARDLGLGIARAGQLVTLFAFTVMLAGPPLTALLSHVGRRRLFVAILLLFAGSNALAAMATQPWLLALARVLPALALPVFWGTASETAAQLAPAGQGGRAVARVYLGITAAMLFGIPVGTLAADALDWRGSFWLLAALSLLMAGALALWMPDTVAGPRRALGEQARVLRQPQLLGDVLLSVLVFTAMFAAYTYLADVLERLMQVPAAQVGWWLMGFGAVGLIGNALGGRWVDRAPLGATLVFCAVLALGMLASVGLAGHGTFVLIALALWGVAHTALFPLCQVRVMRAAPQAQALAGTLNVSAANAGIGLGALLGGGAIERFGLASLGVVAAAVALLAIVAGLLLRWLARSRSST…
NODE_11_length_165888_cov_60.046553	fig|6666666.970237.peg.204	peg	NODE_11_length_165888_cov_60.046553_21562_22479	21562	22479	+	Transcriptional regulator, LysR family				atgcttcccaccgagcgcctgcgcggcatcgaggccttcgtcgccaccgccgatgccggcagcttcactgccgccgccgaacgcctgcacctgaccagttcggcggtgggcaagaccatcgcgcggctggaggcacgcctgggcgcgcggttgttcgagcgcagcacgcgccgccttcgcctgactgaggccggtgagggcttctaccgcacctgcgtgcgggtgctgggcgagctggccgatgccgagtcggtgctggtctcgcacgcagacgcgcccgtgggccgcctgcgggtggatgcgccggccaccttcgggcgcctcaaagtctggccgttgctgctgcagctggccgccgagtttccacagttgcatccgcaggtgaccttcagcgaccgc…	MLPTERLRGIEAFVATADAGSFTAAAERLHLTSSAVGKTIARLEARLGARLFERSTRRLRLTEAGEGFYRTCVRVLGELADAESVLVSHADAPVGRLRVDAPATFGRLKVWPLLLQLAAEFPQLHPQVTFSDRFSDLAEDGVDLAVRIGGPEPLPATLGSRLLGYECLRFCASPAYLLRHGQPRSAAELAGHDGVLFGRADGSIGPWQVADGRQRSTPLQARARLVVGGAEAQVAAVEAGFGIAQLATWLVDDALARGSLVSILPSLDCRGLPLRLLWPQGRQRLPRVDVALDRLGAGLQIDPPR
NODE_11_length_165888_cov_60.046553	fig|6666666.970237.peg.205	peg	NODE_11_length_165888_cov_60.046553_22589_23020	22589	23020	+	hypothetical protein				atggacggattcccctggttgctggttgccgccgccggtagtgccatcgcagccttgctgcatatcggctgcattgccttcggcgccgcgtggtacaggtacttcggtgctggccagcgcatggtccggctggcacaggccgggcattggtggccaccgctgatgaccgccggcatcactgccgtgctggtggcctggacgctgtacgcactggcagccgcgggctggcattcgccgctgccggccagccgtctggtcctgtcgggtatcgccctgctgttgctgctgcgcgcggcgatgggcttcgggttggcgttgttccgcccgggatacaacggcgcacgtttctggatagtcagttcgctggtctgcttgggtctgggcctggcctttgcgctt…	MDGFPWLLVAAAGSAIAALLHIGCIAFGAAWYRYFGAGQRMVRLAQAGHWWPPLMTAGITAVLVAWTLYALAAAGWHSPLPASRLVLSGIALLLLLRAAMGFGLALFRPGYNGARFWIVSSLVCLGLGLAFALGARQAWETLG
NODE_11_length_165888_cov_60.046553	fig|6666666.970237.peg.206	peg	NODE_11_length_165888_cov_60.046553_23234_24307	23234	24307	+	tRNA-dihydrouridine synthase DusB				atgaggtcggtgccgatcggcctgaaccggaccgcgcccgacgcggccgtaccgccgcgcgcgccctacaatgggcgcatgcagatcggcccgtacaccattgcccccaacgtcgtgctggcgcccatggccggcgtcaccgacaagcccttccgccttctgtgcaaacggctgggcgcgggtctggccgcctcggaaatgaccatcagtgatccgcgcttctggaacacgcgcaagtcgatccaccgcatggaccatgacggcgaaccggccccgatcagcgtgcagatcgccggcaccgagccgcagcagctggccgaggccgcgcgctacaacgtcgaccacggcgcgcagatcatcgacatcaacatgggctgcccggccaagaaggtgtgcaac…	MRSVPIGLNRTAPDAAVPPRAPYNGRMQIGPYTIAPNVVLAPMAGVTDKPFRLLCKRLGAGLAASEMTISDPRFWNTRKSIHRMDHDGEPAPISVQIAGTEPQQLAEAARYNVDHGAQIIDINMGCPAKKVCNAWAGSALMRDEQLVARILEAVVNAVDVPVTLKIRTGWDCDHRNGPLIARIAEDSGIAALAVHGRTRDQHYTGQAEYATIGEIKAALRIPVIANGDIDSPQKAAYVLKETGVDAVMIGRSAQGRPWIFREVAHYLATGEELPPPSLAEVRDILLGHLHALHAFYGEPQGVRIARKHLGWYAKDRPENAAFRAVVNRAEDPASQIALTTEYFDRLIAGEPALPSAA
NODE_11_length_165888_cov_60.046553	fig|6666666.970237.peg.207	peg	NODE_11_length_165888_cov_60.046553_24365_25192	24365	25192	+	SAM-dependent methyltransferase				atgaccccgccgatttcctccccgacctatctgcacgggttttccggcaccgagcagcagcgcctgatgacccaggcccggctgctggaatcgagcatcttcggccagatcgactacagcggcgcgcggcgcctgctggaagtcggcagcggcgtgggcgcacagaccgagatcctgctgcgccgcttccccgagctgcacgtgaccggcgtggacctgagcgaaacgcagctggccaccgcgcgcgagaacctggcgcgcacgccgtggtgcagcgaccgctataccctgcagcaggccgatgccagtgagctgccgttcgaggcacgcagcttcgacgcggcgttcctgtgctgggtgctggagcacgtgccgtcacccgcacgtgtgctgagcgaa…	MTPPISSPTYLHGFSGTEQQRLMTQARLLESSIFGQIDYSGARRLLEVGSGVGAQTEILLRRFPELHVTGVDLSETQLATARENLARTPWCSDRYTLQQADASELPFEARSFDAAFLCWVLEHVPSPARVLSEVRRVLAPGSPVYITEVMNASFLLDPYSPHIWRYWMAFNDFQYDHGGDPFVGAKLGNLLLAGGFRDVHTEIKTIHLDNREPARRKTMIAFWEQLLLSAADQLLQAGSVDEETVEGMRREFRLVQNDPNAVFFYSFVQGRATVY
NODE_11_length_165888_cov_60.046553	fig|6666666.970237.peg.208	peg	NODE_11_length_165888_cov_60.046553_25354_27180	25354	27180	+	hypothetical protein				atgagtgacagcggccgaacgcctttctccgcccatgatgtgaacctgccgggcgggctcccgcccggccagacgcgtctgctcgccgggatcatcgcgctgttgtgcattctctacgtcgcattcgcactgacgccttcttcctactcgctcgcctacgagtatctgggcctggcgccacagcagcccttgctcggcaccgcgcgctacatccgcaccgacgaatggatggtgttcacgccgtacatccagatcgcggtcaacaacgacttcgggcaggtcaatgcgcacccgccgtaccacgaatcactgcgcaccttccaggcgctgccgctgctcgactggggcctgctgttcaagccctaccactgggcgttcttcgtgttgccagcagcgaac…	MSDSGRTPFSAHDVNLPGGLPPGQTRLLAGIIALLCILYVAFALTPSSYSLAYEYLGLAPQQPLLGTARYIRTDEWMVFTPYIQIAVNNDFGQVNAHPPYHESLRTFQALPLLDWGLLFKPYHWAFFVLPAANAYSFFFMFMAMAFLSGWALFLRQLRMPVPAAVLVSATLFFAPFVQVWWTSNAGAFALAPWAAVAWLGISHRALRIAASAYALAAWLISVSYPPFIISSVLALAVLILAVRRDALTLPRLIDAGIAGALALAVFIGYFHDIIPIVRNTVYPGQRQSAGGGVGLTSLFAHAFPNLMTYRFAPLPLFKASNDCEIAVLGSLLPLFTLVLADGTRLREWARSHRSSVLALAAGVLLIACWIFLPVPVLVGKLTGLSMVPPARALLAFGLL…
NODE_11_length_165888_cov_60.046553	fig|6666666.970237.peg.209	peg	NODE_11_length_165888_cov_60.046553_27177_28187	27177	28187	+	Glycosyl transferase, family 2				atgagtccgatgaccaccattacgccctccgcatccacgccggctcggatcgccgtgatcatcccctgctacaaagtgacccgccacgtgctgtccgtcctcgcggcgatcgatgatgcggtaacggcgatctactgcgtggatgatgcgtgccccgacggcagcggccgcctgatccaggccgaagccaacgacccgcgtatcgccgtgctgttccatcagcacaacctgggcgtcggcggcgcgatcaagaccgggtaccgcgcggccatcgcagatggcatggacattctggtgaaggtcgatggcgatgggcagatggacccggcgctgctgatggactttgtcgcgccgatcgccgacggccatgccgactacaccaagggcaaccgattctgg…	MSPMTTITPSASTPARIAVIIPCYKVTRHVLSVLAAIDDAVTAIYCVDDACPDGSGRLIQAEANDPRIAVLFHQHNLGVGGAIKTGYRAAIADGMDILVKVDGDGQMDPALLMDFVAPIADGHADYTKGNRFWNLTHIRRMPPVRRLGNLLLSFMTKASSGYWQVFDPTNGYTAIHAKVASHLKLEAVSDRYFFETDMLFRLNTVRAVVQDVAMDAHYGDETSNLRIGRILGEFSFKHLRNTLKRIAYNYFLRDLSIASLELIAGSSLLAFGGLFGLYHWVRSAQADVATPVGTIMIAMVALISGLQFLLAFVGFDIANVPRQVLNRSIKLNRQPQ
NODE_11_length_165888_cov_60.046553	fig|6666666.970237.peg.210	peg	NODE_11_length_165888_cov_60.046553_29304_28246	29304	28246	-	hypothetical protein				atggattccctgacccagatcgtacttggtggcgccgtcgccgctgccattgctccgcccggccatcgccgtgcggcactgctggccggtgccgcgctcggtactctgccggacctcgacgcgctgtggctcggcttaaccgccaccgacccggtggcgagcatgatcgagcaccgcagcttcagccattcgctgctggtgctgccctgggtggcggcactgatctggtggttgttcaagcgcttcggcaacggccgcgtcgcgcagtcaccggtgcgctggttctgggcgatccagctggcgctggtcacccatcccgtgctggatgcgttcaccgtctacggcacccagttgtggtggccgctgcgcccacacccgaccatgggttccagtgtcttc…	MDSLTQIVLGGAVAAAIAPPGHRRAALLAGAALGTLPDLDALWLGLTATDPVASMIEHRSFSHSLLVLPWVAALIWWLFKRFGNGRVAQSPVRWFWAIQLALVTHPVLDAFTVYGTQLWWPLRPHPTMGSSVFIIDLGYTVWLLLGCVLAWFGRARPWAGKVLGVALLVSSGYLGWGLIAKAQVDRAAQQSLAAMGLGDAPRFSVPMPFNTLLWRVVAMTPNGYVVGDRSLVADHGPMQFEGHASNVQALREAGSIPAVQQLTWFNRGFMRAQVVDGRLVLSDLRMGLEPDYTFNFAVAEQVDGRWRPITPEQVRTDYSSPAARADAGRRLAAMWQRIWHEPAASGTGAAHP
NODE_11_length_165888_cov_60.046553	fig|6666666.970237.peg.211	peg	NODE_11_length_165888_cov_60.046553_30244_29444	30244	29444	-	Ser/Thr protein phosphatase family protein, UDP-2,3-diacylglucosamine hydrolase (EC 3.6.1.-) homolog				atgagcgtgctggcgaacctgtcgccgcaccggcgcgcagtgttcgtctccgacgtgcacctgggttcacgtcattgccatgccaccgaactggcacgttttctctcgcagctgcgctgtgagcgtctgtacctggtcggcgacatcatcgacctgtggtggatggcccatcgccgtgccaactggcggcagtcgcacagcgaggtcatccaggccctgcacgcgctgcgccgtgccgggaccgagatcgtctacatccccggcaaccacgatgcctcgctgcgccaggtgtgcgggctgatgctgccagcgatgcaggtgcgccgccgcgccatccatgtgaccgccgatggccgtcgcctgctggtcgcgcacggggacgagtacgacggcgtgacc…	MSVLANLSPHRRAVFVSDVHLGSRHCHATELARFLSQLRCERLYLVGDIIDLWWMAHRRANWRQSHSEVIQALHALRRAGTEIVYIPGNHDASLRQVCGLMLPAMQVRRRAIHVTADGRRLLVAHGDEYDGVTHFGGLQEKFGDWLYYRILTGNQALNAVRRRLGMRYWSLSEFLKKRSGAAERYIERFVQAGLDDVRRRGLDGIVCGHIHRAALIERDGLVYANDGDWVESLTALAEDHDGALRLLDHNGQTLVELQGARLSQAA
NODE_11_length_165888_cov_60.046553	fig|6666666.970237.peg.212	peg	NODE_11_length_165888_cov_60.046553_31956_30241	31956	30241	-	Putative hemolysin				atgcaggaacttgaacagcgtctccagcaacgctttcccgattggttccatggccgtcgtggccaactggcgcggccattgcttcgcagcgtcgggcgctggtcgcggttggaccagatcgaagctttcctgcagcgcagtgcaggattgcgtggattcggcttcgtcgctgccgggctggagttcatcgatggccagtaccaggtggacccggccgctctggcgaagatcccggccaccggccgcctgctgatcgttgccaaccacccttccggggcactggacgcgctggcactgctggacgcggtcggccgcatccgccgcgatgtgcggatcgtggccaacgacctgctgggggcgatcgcgccacttcaggacctgctgttgccggtgcgcatc…	MQELEQRLQQRFPDWFHGRRGQLARPLLRSVGRWSRLDQIEAFLQRSAGLRGFGFVAAGLEFIDGQYQVDPAALAKIPATGRLLIVANHPSGALDALALLDAVGRIRRDVRIVANDLLGAIAPLQDLLLPVRILGGKAQRGSLHAVEEALAAEQCVIVFPAGEVSRLSLRGIRDGRWQRGFVRFARAAGAPVLPVRVEARNSALFYGASTLFKPAGTALLAREMFTRRGRPLRLSIGEPMQLGKGGDPGAQLLAVRRALYALGRNGAAGDAAAVAGPEPLASPVPPSQVAAGIAAATQLGQTADGKQILLATCSTDSPLLLELGRLRELTFRQVGEGTGRSRDLDDYDPRYEHIVIWDAAAQRIAGAYRIMRGAHALARHGLSGLYSASLFRYSDDAIT…
NODE_11_length_165888_cov_60.046553	fig|6666666.970237.peg.213	peg	NODE_11_length_165888_cov_60.046553_32280_33491	32280	33491	+	S-adenosylmethionine synthetase (EC 2.5.1.6)			isu;Methionine_Degradation isu;Methionine_Biosynthesis	atgtccagctatctcttcacctccgagtcggtctccgaaggccatccggacaaggttgccgaccagatctccgatgcggtgctggacgcgatcctgacccaggaccggcgcgcccgcgtggcctgcgagaccatggtcaagaccggcgttgccatcgtggccggtgaaatcaccaccagcgcctggatcgacctggaagccctgacccgcaaggtcatcacggacatcggctatgacagctccgacgtcggcttcgacggcgccacctgcggcgtgctgaacctgatcggcaagcagtcgccgcacatcgcccagggcgtggatcgcaagaagccggaagaaatgggcgctggcgaccagggcctgatgttcggctatgccaccaacgagaccgacagc…	MSSYLFTSESVSEGHPDKVADQISDAVLDAILTQDRRARVACETMVKTGVAIVAGEITTSAWIDLEALTRKVITDIGYDSSDVGFDGATCGVLNLIGKQSPHIAQGVDRKKPEEMGAGDQGLMFGYATNETDSYMPAAIHLSHRLVEQQAKIRKKKNSPLSWLRPDAKSQVTLRYENGVVSAIDAVVLSTQHAPGIKQKDLIEAVREEIIKPVLPAKWLHKGTKFHINPTGKFEIGGPVGDCGLTGRKIIVDTYGGWARHGGGAFSGKDPSKVDRSAAYAARYVAKNVVAAGLADRCEVQVSYAIGVAEPTSISVTTFGTGKISDDKIEKLIRKHFDLRPYGIIKMLDLIHPMYQQTAAYGHFGRKPKEFSYLNGEGETVNATAFSWEKTDRAAALRAD…
NODE_11_length_165888_cov_60.046553	fig|6666666.970237.peg.214	peg	NODE_11_length_165888_cov_60.046553_33607_34158	33607	34158	+	thioesterase superfamily protein				atggcctccggaaacaatcgcgcggttgccgatacaatccgccgcatgtcgaccgaactgaaaacccaccagctgtccatgaccgtgctgatgtcgccggaaatggccaatttctccggcaaggtccacggtggtgcgatcctgcgcctgctcgaccaggtcgcctacgcctgcgccagccgttacgccggcagctacgtagtcaccctgtcggtggaccaggtgatgttccgccagcccatcgcggtgggcgaactggtcagcttcctggcctcggtgaactacaccggcacctcgtcgatggagatcggcatcaaggtggtggccgaggacatcctcaagcgcagcgtgcgccacgccaacagctgcttcttcacgatggtggcggtggacgaggaa…	MASGNNRAVADTIRRMSTELKTHQLSMTVLMSPEMANFSGKVHGGAILRLLDQVAYACASRYAGSYVVTLSVDQVMFRQPIAVGELVSFLASVNYTGTSSMEIGIKVVAEDILKRSVRHANSCFFTMVAVDEEGRPTPVPPLQPATSDEKRRQAAAQIRRQLRQEMEQRHLELLASNPPSPEE
NODE_11_length_165888_cov_60.046553	fig|6666666.970237.peg.215	peg	NODE_11_length_165888_cov_60.046553_36981_34246	36981	34246	-	Phosphoenolpyruvate carboxylase (EC 4.1.1.31)			isu;Fermentations:_Mixed_acid isu;Pyruvate_metabolism_I:_anaplerotic_reactions,_PEP	ttgaccgaggcctgtgcgtcgccgatgaacgagtaccgcagcagcatcgagtttgcttctcccgatcttccgcttcgcgatgatgtgcgccggcttggcgcactggtcggcgacctgctggtcgaacaggtgtcggccgcgtttcttgatgacgtcgaggacgtgcgtacccgtgccatcgcccgccgcgagaaccaggcgccgctgtcggagctggccgatggcctggccgggcgcacgccgcagcaggccgagaccatggtgcgggcgttcagcacctacttccaggtggtcaacatcgccgagcgcgtgcatcgcatccgccgccgccgtgactaccagcgcgccggtaccgcgggtgcgcagccggatggcctgcaggatgcactgcagcacctg…	MTEACASPMNEYRSSIEFASPDLPLRDDVRRLGALVGDLLVEQVSAAFLDDVEDVRTRAIARRENQAPLSELADGLAGRTPQQAETMVRAFSTYFQVVNIAERVHRIRRRRDYQRAGTAGAQPDGLQDALQHLKAQGVGLDELAQWLPRIDIEPVFTAHPTEAVRRALLEKEQLMVASLVDNLDGQRTPGEAAADAARFRMALTASWQTTDSSPVRPTVDDEREHVGFYLVQVLYRVIPVLYESLQQALRDTYGEELPLPRLLRFGTWVGGDMDGNPNVDAHTIRNTLDAQRQAVLGRYQKELLQLASLLSQSTERVGVSDALQARVAQYQQLLPQVQSRPRHADMPYRLLNDRMRARLQATLDDGGGAYAGPAELIDDLQLILDSLRANRGEHAGGFA…
NODE_11_length_165888_cov_60.046553	fig|6666666.970237.peg.216	peg	NODE_11_length_165888_cov_60.046553_39646_37130	39646	37130	-	hypothetical protein				atgagcatgcacgcgcgccgcacacggcgctggaccggcctggtcctgtcgatgggactgctggcagtggccccactggcctgggcggcagcgccgcagcccgcggccgcacaggcccagggcgtcaacggctacgaactgccgtcggccgcgctgcaggcggtggtggacgcgccccgtgcgccctcgttgtacctgtcgccgcgccgcgacgtggccgcgatgatgcagatgccgtcgctgccgtcgatccaggtggtggcgcagccggaactgaagctggccggcctgcgcatcaacccgcgcacgttctccgacagccgcttcagcttcggcgagaagctgtggctgatgaacgtggccgatggcaaggaacggcagatcagcggcctgccggcc…	MSMHARRTRRWTGLVLSMGLLAVAPLAWAAAPQPAAAQAQGVNGYELPSAALQAVVDAPRAPSLYLSPRRDVAAMMQMPSLPSIQVVAQPELKLAGLRINPRTFSDSRFSFGEKLWLMNVADGKERQISGLPAKLSIASVTWSPDQKWLAFNQVDAGSGANELWLVDVAGGRARRLVAGLNTVIGSGYQWLPDSRGLVVFTRPANLGAAPAADGIPTGPAVQQTSQGGGVVSIRTYQDLLKNEADARQFDYYATTQPMEVSLDGSTRAIGAAGIFMGFSVSPDGRFVLRQPVQRPYSYVVPVDSFPRRIEVIDRASGKLVHTVAVRPLVEGLPTGNDAEVTGVRDIRWRGDADATLVWAEAQDGGDPNRDAKVRDAVLMQAAPFDKPPVTLAQLGSRLA…
NODE_11_length_165888_cov_60.046553	fig|6666666.970237.peg.217	peg	NODE_11_length_165888_cov_60.046553_39859_39722	39859	39722	-	hypothetical protein				atgctcgcatctagccgggcgccgttgttacaaagccaccttaccgagcctggccgggcctcgtgggatccggtcgcagcgcccctcggcaggggagaacccccattatatcgcggccccggcgtgacatccggatga	MLASSRAPLLQSHLTEPGRASWDPVAAPLGRGEPPLYRGPGVTSG
NODE_11_length_165888_cov_60.046553	fig|6666666.970237.peg.218	peg	NODE_11_length_165888_cov_60.046553_39887_41332	39887	41332	+	Adenosylhomocysteinase (EC 3.3.1.1)			isu;Methionine_Degradation isu;Methionine_Biosynthesis	atgaacgctgttgccaagaccttctccaccgaaggtgactacaagatccgcgatatcacgctggccgactggggccgcaaggaactggacatcgccgagcacgaaatgccgggcctgatgtcgatccgccgcaagtaccaggccgagctgccgctgaagggcgtgcgcgtgaccggctcgctgcacatgaccatccagaccgcggtgctgatcgagaccctgaaggacatcggcgccgacgtgcgctgggcctcgtgcaacatcttctcgacccaggaccacgccgctgccgccatcgccgccaccggcaccccggtgttcgcctggaagggcgagaccctggaagagtactgggactgcaccctggacgcgctgaccttcaccctggccgatggcacc…	MNAVAKTFSTEGDYKIRDITLADWGRKELDIAEHEMPGLMSIRRKYQAELPLKGVRVTGSLHMTIQTAVLIETLKDIGADVRWASCNIFSTQDHAAAAIAATGTPVFAWKGETLEEYWDCTLDALTFTLADGTLTGPELVVDDGGDVTLLIHKGYELENGSDWVNTPSASHEEQVIKNLLKRVAKERPGYWGRVVKDWKGVSEETTTGVHRLYQLAQAGTLLIPAINVNDSVTKSKFDNLYGCRESLADGLKRAMDVMLAGKVAVVCGYGDVGKGCAASLRAYGARVIVTEIDPICALQAAMEGYEVNTIESTLGRADLYVTTTGNKDIIRIEHLSAMKDQAIVCNIGHFDNEIQVDALVSFAGIKHVNIKPQVDKYIFPNGNAIFLLAEGRLVNLGCA…
NODE_11_length_165888_cov_60.046553	fig|6666666.970237.peg.219	peg	NODE_11_length_165888_cov_60.046553_41534_42007	41534	42007	+	Cys-tRNA(Pro) deacylase YbaK			isu;tRNA_aminoacylation,_Pro	atgaccccggccatcaacctgctcaagcgcgagaaaatcgcccacaccgtgcgcagctacgtgcacgacgcccacgccgaatcctatggcggcgaagccgtggacaagctcggcctcgatccggcccaggtgttcaagaccctgctggccagcaccgagacacacgaactgctggtggcgatcgtgccggtggccggccagctggacctgaaggcactggccgaagccgccggctgcaagaagtgcgagatggccgccgccgatgccgcgcagcgcgcgaccggttacctggtcggtggcatcagcccgctcgggcagaagaagcgcctgcgcaccttcctggacgccagcgccgaagcgctgcccagcctgcatgtcagcgccggtcgccgtggcctg…	MTPAINLLKREKIAHTVRSYVHDAHAESYGGEAVDKLGLDPAQVFKTLLASTETHELLVAIVPVAGQLDLKALAEAAGCKKCEMAAADAAQRATGYLVGGISPLGQKKRLRTFLDASAEALPSLHVSAGRRGLEVELAPADLLRLTTGNYAAIGKSR
NODE_11_length_165888_cov_60.046553	fig|6666666.970237.peg.220	peg	NODE_11_length_165888_cov_60.046553_42007_42492	42007	42492	+	hypothetical protein				atgcgctggccgtggtctgcagcgccgataccccggctcgacgatgcacaggccgatgtgctgctgcaggacctgttgtcgcgcgacgcaacgcgcatcaccgatgccgcccgcgtcgtcgcacgactgttcagtgcctcatcgttggacgcgttgagcgcacatgtggatctgatcgaacaacgctgccagggcatcgcgcttggcggcatgctgatcagcaaccaggcgtatctgaaggccgccctgcgtcggctgcgttactggcgtgcacgcgagggttgcctgtgcgcgctcaaccccggctacccgttcttcgatccccgtcgcctgattgaacaaggacagatgcagctgctctcggtggaagaggctgagggctgctggggcgactgccac…	MRWPWSAAPIPRLDDAQADVLLQDLLSRDATRITDAARVVARLFSASSLDALSAHVDLIEQRCQGIALGGMLISNQAYLKAALRRLRYWRAREGCLCALNPGYPFFDPRRLIEQGQMQLLSVEEAEGCWGDCHAVACTQCGQHWQAIDREYHYPWWEWKAA
NODE_11_length_165888_cov_60.046553	fig|6666666.970237.peg.221	peg	NODE_11_length_165888_cov_60.046553_43125_42568	43125	42568	-	hypothetical protein				atgtccatcgtcctcaccgatttcgcccgtccccgcctgttcccgcgcgtgccgcgtggcaacaccatccaggactgcaccgccgagcagttcgaggcacacctcaatgcgcatgcgccgctgaaggtgctggatggctacgcgccgttctgcaagctgttcgtctacgagaactggaccagcacgcgctgcctgaccgtaccgatcaccgaggccaaccgccacctgctgcgcagtggttacgaagcgcgcaaccgcgaggaactaccggtgctggtgcgctggttcgagggcgtggaatcaccgcgtgcgagctacctggtggtgatcctgtacagcgccgggcagctggccagggaaggctcgccgatcgaggccgactggggcatcgtcggctgc…	MSIVLTDFARPRLFPRVPRGNTIQDCTAEQFEAHLNAHAPLKVLDGYAPFCKLFVYENWTSTRCLTVPITEANRHLLRSGYEARNREELPVLVRWFEGVESPRASYLVVILYSAGQLAREGSPIEADWGIVGCIYTAEPEEVPMAPITMMRNALGVDEGGSGVPLDREAYRRSVEFWENNANWRP
NODE_11_length_165888_cov_60.046553	fig|6666666.970237.peg.222	peg	NODE_11_length_165888_cov_60.046553_43263_44780	43263	44780	+	Amidohydrolase				atggatgcagcacgcgcgttgtcccgttccgcccgccgtcggcgatggccgatcgtcctggccaccctcctgctggcgccgccattgctgttcgccgccgcactgctctggccgctgtcggcacctccgttgcccgagccgggcaacagccgcgtgatcgtcaacgcgcgggtggtggacgtggcgcgcggccaggtcagcgaacccaccaccgtgacagtgcgccacggcaccatcactgccattggggaagatccgcaggacgcgcggcttcccgtgctcgacgccggcggccgctggctgctgcccggtttctgggacatgcacacccatgcactgcaattgtcgccgcagctgcagttcccgctgatgctggccaacggcatcaccggcacccgc…	MDAARALSRSARRRRWPIVLATLLLAPPLLFAAALLWPLSAPPLPEPGNSRVIVNARVVDVARGQVSEPTTVTVRHGTITAIGEDPQDARLPVLDAGGRWLLPGFWDMHTHALQLSPQLQFPLMLANGITGTRDMMDCPQTTDPLIACVADKRHWTAQAIAGQQVAPRFVQIASFYFEDPSLTPEAAAARARTYSARGVDALKVYNRLRADTYQRLATEAQQLRRPLVGHLPKAVPLDDAVQAGQRSFEHAHLFVRHCFDNAAAWRGGTLDGEDPIVLAERMVASYQPTLCNKAFALMQASGAAFVPTHVTREEDARASDPAFVDDPRLAYLDPLSRWAWRDDLQATAARYPGRRGQDALKTYFEHGLALTGAAHRAGVTVLVGTDTGLGGFRYHDELQ…
NODE_11_length_165888_cov_60.046553	fig|6666666.970237.peg.223	peg	NODE_11_length_165888_cov_60.046553_45518_44787	45518	44787	-	Two-component transcriptional response regulator, LuxR family				atgagtggcgtgctgcgtgtgttgatcgttgatgatgcacggctggcgcgccaggagctgcgcacgctgttgtcggcgctgccttgggtgcagtgcgtgggcgaggccgacgatgtgcccgctgcacgcgaggcgatcgccacactggcgccggacctggtgctgctggatgtgcagatgccctccggcagcggcttcgatgtgctggatgggctggagacggtgccggcggtggtcttcgttactgcctacgacacctacgcagtgcgcgccttccaggccaacgcgctggactatctggtgaagccggtcgaggcgccgcgcttgctggaagcgttgcagcgggcgcgccagcgcgaggtggtggcgggcgaaacgccggagccgcgcagcacgctg…	MSGVLRVLIVDDARLARQELRTLLSALPWVQCVGEADDVPAAREAIATLAPDLVLLDVQMPSGSGFDVLDGLETVPAVVFVTAYDTYAVRAFQANALDYLVKPVEAPRLLEALQRARQREVVAGETPEPRSTLGAQDQVFVREGERCWFVAVSEIRRLVVDGNYTRLWFRDQNALLTRSLSALEARLPPELFFRANRNTLVNLRRIRGVTPNIADGYDLALDDGSEVEVSRRQARELRERMAL
NODE_11_length_165888_cov_60.046553	fig|6666666.970237.peg.224	peg	NODE_11_length_165888_cov_60.046553_46561_45515	46561	45515	-	signal transduction histidine kinase, LytS				atgccggattcctcctcgacggtacgcttctggctgctcaatgcgctggtgtgggcgctctatggcgttgccggaatcggcctgcgccaggcctatttcagcgatgccggaagcgcaggcgtgttgatcacgctgggcctggcgttggccctgttcgggtgcagcggtgccatccgcgcgctggcgctgcgtgccgagtggtgggcgcgcggcacggccgggctgttgctgcggctggcgctgtcggtggcattgggcgcggcagtggcgcagctgctggtgaacatcgcgctgcactcggcgctggcctggaactgggtgagcctggggcggcagacggccgacttcagccccaaggcgctgctgctctactggtacaccactgcggtgatgctggcc…	MPDSSSTVRFWLLNALVWALYGVAGIGLRQAYFSDAGSAGVLITLGLALALFGCSGAIRALALRAEWWARGTAGLLLRLALSVALGAAVAQLLVNIALHSALAWNWVSLGRQTADFSPKALLLYWYTTAVMLALWAALWAGLHSLRRIRSAELARLRAEAERSALERDALRARLNPHFMFNALNNLRALILEDPERARDMVTHLSRTLRQALAHNRSEQVTLAEELAVVDDYLAIEAVHFEQRLQVNRQIDADALQAQLPAMALQLLVENAIKHGIASRPGGGEVQIRATLDNDVLRLQVDNPLGGASEPAHGHGVGLAYLRAQLGTQGSFMLQPVGDRMQALLEIPQ
NODE_11_length_165888_cov_60.046553	fig|6666666.970237.peg.225	peg	NODE_11_length_165888_cov_60.046553_47512_46586	47512	46586	-	Hydrolase, alpha/beta fold family				atgaagatcttcctggcactctggtacgcaatgaaggccctggcccggctggcgatgatcggcatggcgatggccgtgctcggttccggctcggcgcatgcggcggcggccaccggcaccggcaaggtgcaggtcgaggtggtcggcaagggccgtccgctgctgatgatccccggcctgaacagcagcgccgaggtctggcgcgagacctgcctggcgctgaaggacgtgcagtgccatctggtgcagctgccgggctttgccggcgctgcgccagccgacccgcgcccggccgaattcctgccggccatgcgcgggcagctgcttgcctacctgcatgaccaacagctgggcccggtggtggtgatcggccacagtcttggcggcctgctggggctg…	MKIFLALWYAMKALARLAMIGMAMAVLGSGSAHAAAATGTGKVQVEVVGKGRPLLMIPGLNSSAEVWRETCLALKDVQCHLVQLPGFAGAAPADPRPAEFLPAMRGQLLAYLHDQQLGPVVVIGHSLGGLLGLQMAQAEPKAVSALVVVDALPFLPAARDPNATADSVLPMADQLRKGMLAADAAQWQAQLKAGLPGMTRDPQRQAELGRWGEASDRQTTADAMHAVMTTDLRDSIASITAPTLVLGSWAGYQPMGGTEDSTRAVFQAQYAKLQGVQIAMSAQGFHFLMWDDPRWLRGQVQAFLDHHH
NODE_11_length_165888_cov_60.046553	fig|6666666.970237.peg.226	peg	NODE_11_length_165888_cov_60.046553_47716_48543	47716	48543	+	5,10-methylenetetrahydrofolate reductase (EC 1.5.1.20)			idu(1);One-carbon_metabolism_by_tetrahydropterines idu(1);Methionine_Biosynthesis idu(1);5-FCL-like_protein	atgaccgccatcagcttcgagttctatccgcccaagaccgacgaacagcgcagccagctggaccgtgctgcggccaagctgaaggactacgcccccgaatacgtgtcgtgtaccttcggcgccggtggctcgaccctgagctatacctccgagaccgtgcgccacctcaaccagcaccatgggttcgatgccgcgccgcacctgtcgtgcgtgggcggcacccgccaggagatccgcgaactgctcaagctgtaccgcgccatcggctgccgtcgcctggtcgcgctgcgcggtgaccttccctcgggcatgggcttccccggcgacatgcgctacgccgccgagctgatcgacttcatccgcaccgagcacggcgatgcgttccacatcgaagtgggc…	MTAISFEFYPPKTDEQRSQLDRAAAKLKDYAPEYVSCTFGAGGSTLSYTSETVRHLNQHHGFDAAPHLSCVGGTRQEIRELLKLYRAIGCRRLVALRGDLPSGMGFPGDMRYAAELIDFIRTEHGDAFHIEVGAYPETHPQATDALADLKHFKAKIDAGADAAITQYFFNPDAYFHFVDEVRRLGVQVPITPGIMPIANFSQLRRFSEQCGAEIPRWIGRKMQAYGDDAESVRAFGTEVVARLCQRLIEGGAPGLHFYTLNLAKPTTSVLKLLQG
NODE_11_length_165888_cov_60.046553	fig|6666666.970237.peg.227	peg	NODE_11_length_165888_cov_60.046553_48584_49168	48584	49168	+	hypothetical protein				atgatccggctttccttcctgctgttgctgctgccgctatgcgtactgtcgagcgtcgcccacgcacagtccacgcgcctgaaccgctgcaccgatgcgcagggccagagcgtgtataccgaccggccctgcgacagcgtgggtgcacggtcacggctgccgccgccctccccgaccggcaataccgcagcgcgcgacacgctgggtgcacgctgcccgcgccggctgagcgagctcgtggacgcattgcgcaacggcatcctcagcaacgacgtcaatcggctgtcttcactgtacctgtggggttcggtgtccgacgcgggcgcccagcgcattctcggccaactggaatcgttggcgcggcggccgctggtggacgtggtgccggtgtatccgcgg…	MIRLSFLLLLLPLCVLSSVAHAQSTRLNRCTDAQGQSVYTDRPCDSVGARSRLPPPSPTGNTAARDTLGARCPRRLSELVDALRNGILSNDVNRLSSLYLWGSVSDAGAQRILGQLESLARRPLVDVVPVYPRQDQVAVPEEGQSPAAQGSDPEPPAVRHPVGLRLEQTLPGSVARASTVLGLRRQYGCFWITL
NODE_11_length_165888_cov_60.046553	fig|6666666.970237.peg.228	peg	NODE_11_length_165888_cov_60.046553_50176_49220	50176	49220	-	Mutator MutT protein (7,8-dihydro-8-oxoguanine-triphosphatase) (EC 3.6.1.-) / Thiazole tautomerase TenI-like domain				atgccttcccccacccgatcgatccatgtcgtggccgccgtcatcaccgacgcccgtggccgcgtgctgctcaaccgccgtaccgagaaccgcgacatggccggcctgtgggagtttcccggcggcaaacgcgaatccggcgagacctccgaacaggcgctggtgcgcgagctgcgcgaggaactgggcatcgaggccgatgtcggcgagtggctgatggatgtgccgcagcgctatccggacaagcacctgaccctggaggtgcgccatgtgcgcagctggaaggggacgccgcgcgggcgggagggccaggcaatcacctgggtggcgccggacaagctgggccgctattcaatgccaccggccgacctgccggtggtggctgccctgcgccagccc…	MPSPTRSIHVVAAVITDARGRVLLNRRTENRDMAGLWEFPGGKRESGETSEQALVRELREELGIEADVGEWLMDVPQRYPDKHLTLEVRHVRSWKGTPRGREGQAITWVAPDKLGRYSMPPADLPVVAALRQPDSYLITPAPADDEGGLQDWHEQLQRVVAAGQQRIQLRLPTAHPQRQAMVEQAVRAHRRSGVQWLLNRDIELARALGVGVHLGSEQLLQLSQRPLPEGKLVAASCHDLQQLQAAQQLGCDFAVLGPVQATASHPDAVPLGWDAFAELRAQVSLPIYALGGMGRGHVAEARRHGGQGIAAIRGLWPE
NODE_11_length_165888_cov_60.046553	fig|6666666.970237.peg.229	peg	NODE_11_length_165888_cov_60.046553_53011_50279	53011	50279	-	Protein translocase subunit SecA				atgatcaacagcctgcttacccgcgtatttggcagtcgtaacgaacgacagctgcgccagctcaaccgcatcgtcgccaagatcaatgcgctggagccggagatcgagaagctttccgacgagcagcttcaggccaagacgccggagttcaagcagcgcatcgccgatggtgaagccctggacaaggtgctgccggaagccttcgcggtctgccgtgaagccggccgccgcgtgctgggcatgcgccactacgacgtgcagctgatcggcggcatggtgcttcacctgggcaagatcgcagaaatgcgcaccggtgaaggcaagaccctggtggcgaccctgccggtgtacctcaacgcgctggaaggcaagggcgtgcacgtggtcaccgtgaacgac…	MINSLLTRVFGSRNERQLRQLNRIVAKINALEPEIEKLSDEQLQAKTPEFKQRIADGEALDKVLPEAFAVCREAGRRVLGMRHYDVQLIGGMVLHLGKIAEMRTGEGKTLVATLPVYLNALEGKGVHVVTVNDYLARRDAAQMGKLYNWLGLSVGVVYPGMPHSDKREAYAADITYGTNNEFGFDYLRDNMALSKADRYQRGLHYAIVDEVDSILIDEARTPLIISGPADDSPELYIRVNRVVPHLVKQEAEDGEGDFWVDEKGKQVHLSEAGMEHAEQLLVEAGILNGETEGLYAAQNLTVVHHLNAALRAHAIYQRDVDYIVRDGEVVIVDEFTGRTLAGRRWSDGLHQAVEAKEGVPVQRENQTLASITFQNLFRMYKKLSGMTGTADTEAFEFQS…
NODE_11_length_165888_cov_60.046553	fig|6666666.970237.peg.230	peg	NODE_11_length_165888_cov_60.046553_54270_53314	54270	53314	-	Peptidase, M23/M37 family				atggcattcaaaaagatcgtaatcaaaacgcgtgaaggacaggccaagtcgtcgccgatcgcgcgtttgcggttctatttcgaggaccgcccccgcgccctgctgggcagcgtgctcggggtaggctgcattatcggccttgctggcggcattggcgccagcgcgctgaatgattcccggctgcaggccaaggtcgagcgccaggatgcggaactggccaaggtcaagcgcgacgcgcagacccaggtcaacgcgctggcggcacgcctcggcgagctgcaggcgcaggctacccgcctgaacgcccttggcgaacggctgacccagatgggcaagctggaagacggcgagttcgacttcaacgagacgcctggcctcggtgacggcgatgccggcggc…	MAFKKIVIKTREGQAKSSPIARLRFYFEDRPRALLGSVLGVGCIIGLAGGIGASALNDSRLQAKVERQDAELAKVKRDAQTQVNALAARLGELQAQATRLNALGERLTQMGKLEDGEFDFNETPGLGDGDAGGPTSDIPVKDVNADLQVLEQRFAASGRQLSVMESLMFDHQLQQNAVPSRMPIRNSYVTSGFGTRADPFGRGAATHKGMDFHAKVGDPVMAVAEGVVSFAGVKGGYGNVVDVDHGNGYVTRYAHNSRLVVKAGDLVRAGQEVAKAGSTGRSTGAHVHFEVWENGNVVNPRKFLGDGGNTPVGRISRG
NODE_11_length_165888_cov_60.046553	fig|6666666.970237.peg.231	peg	NODE_11_length_165888_cov_60.046553_54283_54732	54283	54732	+	Zn-ribbon-containing, possibly RNA-binding protein and truncated derivatives			isu;DNA_replication_cluster_1	atgtctgagccgaaatccagcgttcgccccgcgtcagtgccgaagccggcgctggatgcggtgatggcggacaaaagcgggaacccgctgcggcgtgccttgtggctcgacgcgctggaccgtcagttgcgcccccagttgccgccacctctgcgcagccgttgccggctggccaatgtggacggggaacacctcgtttttctcgtcgagtccccggtctggcatgccaagttgcggcttgccgaagcccagttgctcgacgcggcccgttccatcgggctgaaggccaccagggtgaccatcaagactgcgtctcccactcccacgcgctccccagcgctcgacaaccggaatggaccccacgcagtttcagccgccacgcacaaagggctacgcgac…	MSEPKSSVRPASVPKPALDAVMADKSGNPLRRALWLDALDRQLRPQLPPPLRSRCRLANVDGEHLVFLVESPVWHAKLRLAEAQLLDAARSIGLKATRVTIKTASPTPTRSPALDNRNGPHAVSAATHKGLRDALACLQDVPSKPKKRS
NODE_11_length_165888_cov_60.046553	fig|6666666.970237.peg.232	peg	NODE_11_length_165888_cov_60.046553_55926_55015	55926	55015	-	UDP-3-O-[3-hydroxymyristoyl] N-acetylglucosamine deacetylase (EC 3.5.1.108)				atgatccagcaacgcaccctcaagaacacgatccgcgccaccggcgttggcctgcacagcggcgacaaggtctacatgaccctgcgcccggcaccggtcaaccatggcatcgtgttccgccgcgtggacctggacccggtggtggaagtgccggccaaggccgagctggtcaccgaagtgaccctgtgcaccggcctgacctgcaacgacgccaagatccagaccgtcgaacacctgatgtcggcgctggccggcctgggcgtggacaacatcattgtcgaactgtcctcggccgagctgccgatcatggacggttcggccggcccgttcgtgttcctgctgcagtcggcgggcatcgtggaacaggatgcgtccaagcgcttcatccgcgtgctgaag…	MIQQRTLKNTIRATGVGLHSGDKVYMTLRPAPVNHGIVFRRVDLDPVVEVPAKAELVTEVTLCTGLTCNDAKIQTVEHLMSALAGLGVDNIIVELSSAELPIMDGSAGPFVFLLQSAGIVEQDASKRFIRVLKTVEVTEGDKVARFSPYEGYKLGFTIQFDHPMIPAKQSRQEIEFSTLAYTKEISRARTFGFMRDLEYMRERNLGLGGSMDNAIVLDEFRVLNEDGLRYADEFVRHKILDAIGDLYLAGGQVLGAYEGFKSGHALNNKLVRALMADATAWEWVSFDSPATPDPVEYATPAYA
NODE_11_length_165888_cov_60.046553	fig|6666666.970237.peg.233	peg	NODE_11_length_165888_cov_60.046553_57354_56119	57354	56119	-	Cell division protein FtsZ				atggcgcattttgaactgatcgaaaagatggcacccaatgcggtgatcaaggtggttggcgtgggcggcggcggcggcaatgccgtggcgcacatggtcaactcggcggtggacggcgtggagttcatcaccgccaacaccgactcgcaggccatcaagaattgcggtgccaagctgcagctgcagctgggtaccaacgtgaccaagggcctgggcgcaggcgcgaacccggaagtcggccgccaggccgcgctggaagaccgtgagcgcatcatggacgccctgcagggcgcggacatggtgttcatcaccgccggcatgggcggcggcaccggcaccggcgctgcaccggtggtggcgcagctggccaaggagatgggcatcctgaccgtggccgtg…	MAHFELIEKMAPNAVIKVVGVGGGGGNAVAHMVNSAVDGVEFITANTDSQAIKNCGAKLQLQLGTNVTKGLGAGANPEVGRQAALEDRERIMDALQGADMVFITAGMGGGTGTGAAPVVAQLAKEMGILTVAVVTKPFPFEGRRRMQVALKGIEELSQHCDSLITIPNEKLITVLGRNATMIQAFRAANDVLQGAVQGIADLIVRPGLINVDFADVRTVMSEMGLAMMGTGTARGDDRAQAAAESAIQNPLLDDVNLAGANGILVNITAGADFTMAEFDEIGRTIDGFASEDATVVVGTVLDPDMQDEVRVTVVATGLNRVSASKAQRPGERAPIKLVRNATTGQPEFGDFDNGGDAVSKAVGGMGLGLRRASSDTAAASAPSAPSSSAPAAAELPNDY…
NODE_11_length_165888_cov_60.046553	fig|6666666.970237.peg.234	peg	NODE_11_length_165888_cov_60.046553_58760_57525	58760	57525	-	Cell division protein FtsA				atgaatcgcaagggtgacaaatcgctgatcgttggcctggacatcggcacctccaaggtggtggcgctggtgggcgagtattcgccgggcaacccgatcgaagtgatcggcatcggctcgcacgagtcgcgcggtttgaagcgcggcgtggtggtggacatcgaatcgaccgtgcagtcgatccagcgcgcggtggaagaagccgagctgatggccggctgcgagatccgctcggtgtacgcctcgatctccggcaatcacgtgcagtgcaagaactcgccgggcatcgtgccgatccgcgacggggaagtgacctggggcgacctggatcgcgtactcgatgcggccaaggcggtggcgattccggccgaccagaagatcctgcacgcgatcccgcgc…	MNRKGDKSLIVGLDIGTSKVVALVGEYSPGNPIEVIGIGSHESRGLKRGVVVDIESTVQSIQRAVEEAELMAGCEIRSVYASISGNHVQCKNSPGIVPIRDGEVTWGDLDRVLDAAKAVAIPADQKILHAIPREYVLDDSQEGIRNPVGMTGVRLEVHAHLVVCAQSAAANISKCVQRCGLQVDDLVLSSLASSVAVLTADERELGVVLVDMGAGTTDIAVFVQGAICHTASLPIAGDHVTNDIAHMLRTPTPEAEQIKVRYACALAQLATAEESIQVPSVGDRPPRRMPRHSLAQAVQGRYEEIFEMVQAELRRSGFEELVRAGMVLTGGASKMEGVVELAEEMLQMPVRVGIPQHVTGLGEVVGNPVHATGVGLLLMGSQIEHPRRPSLPTGRAGSM…
NODE_11_length_165888_cov_60.046553	fig|6666666.970237.peg.235	peg	NODE_11_length_165888_cov_60.046553_59506_58757	59506	58757	-	Cell division protein FtsQ				atgaacgcggtgctgcgcatcttcgtctggctgttggcgctgtcggtggttgcactgccggtggtggccgtggtcaatggctgggtcggcgccgagcgctggccgctggcgaagctgcgcgtgcatggcgagttcaagcgggtaccggccgaacagctgcagcaggtgctgctgccgtatgcgcgcgccgggttcttcgcggtcaagctgcaggatgcccaggacgcactggaaaagctgccgtgggtggaaagcgcacgggtacgcaagcagtggccggatgtgctggaagtaaccctggtcgagcacaagccgttcgcgcgctggggcaacgaccgcctggtttccgagcagggcaagctgttccccacgccgaagaagctggccgaccttgcgctg…	MNAVLRIFVWLLALSVVALPVVAVVNGWVGAERWPLAKLRVHGEFKRVPAEQLQQVLLPYARAGFFAVKLQDAQDALEKLPWVESARVRKQWPDVLEVTLVEHKPFARWGNDRLVSEQGKLFPTPKKLADLALPELDGPDSQTEEVMKLYSDSRALFAPAGVDVRRVTMDARGSWSLVLSNGTEVVVGRDDARSRMQRFVKVLPQLNRQDAPIERADLRYTNGFTLSWGTPATPAKAPATPARSTQERT
NODE_11_length_165888_cov_60.046553	fig|6666666.970237.peg.236	peg	NODE_11_length_165888_cov_60.046553_60465_59503	60465	59503	-	D-alanine--D-alanine ligase (EC 6.3.2.4)				gtgagcgcgctgaccttcccgccgctgcgcgtgagcgacccggctgtattcggtcgcgtcgccgtgctgctcggcggcacttccagcgaacgcgaggtgtcgctggattccggccgcaacgtactggaagcactgcagtcgcgcggtgtcgatgcgttcgcggtggacggcattccggcgctggccaaggcgctggctgccggcggcatcgaccgtgtgttcaacatcctgcacggccacaacggtggtggtgaggacggcatcgtgcagggcctgatggacgccttcggcgtgccgtacaccggctcggacgtgctgggctctgcgctgagcatggacaagatccgtaccaagcaggtgtggttgtcgctgggcctgccgaccccgcaataccgcaag…	MSALTFPPLRVSDPAVFGRVAVLLGGTSSEREVSLDSGRNVLEALQSRGVDAFAVDGIPALAKALAAGGIDRVFNILHGHNGGGEDGIVQGLMDAFGVPYTGSDVLGSALSMDKIRTKQVWLSLGLPTPQYRKVDASNVHALAAELGLPVVVKPANEGSSVGISRVTDDAGLDEAVALAARYDGQLLMEQMVVGDELTVAILGDVALPSIRIVPKGQWYDYNAKYIAEDTQYLCPGLDGGDEEEIRRIALAAFRAAGCRGWGRVDVMRDRSSGRFFLLEVNTAPGMTSHSLVPKAAGQAGISFDELVWRVLEQTLEASHA
NODE_11_length_165888_cov_60.046553	fig|6666666.970237.peg.237	peg	NODE_11_length_165888_cov_60.046553_61898_60462	61898	60462	-	UDP-N-acetylmuramate--L-alanine ligase (EC 6.3.2.8)				atgatccgccgcctgcacgacaccaacgacctggtgcgcgcgttcccgcgcgtgcatttcgtcggcatcggcggcaccggcatgagcggtatcgccgaagtgatgctgacgctgggctatgaagtgtccggctcggacaacgccgacaacgtggcgacccgccgcctggccagcctgggtgcgcgcatcatgcgcggccactcggcggccaacgtgctgggcaccgactgcgtggtggtctccagcgccatccgcgaagacaacccggaactgatggaagcgcgcagccagcgcattccgatcatgccgcgtgcggccatgctggccgagctgatgcgcttccgtcgcggcatcgccgtggccggtacccatggcaagaccaccaccaccagcctcacc…	MIRRLHDTNDLVRAFPRVHFVGIGGTGMSGIAEVMLTLGYEVSGSDNADNVATRRLASLGARIMRGHSAANVLGTDCVVVSSAIREDNPELMEARSQRIPIMPRAAMLAELMRFRRGIAVAGTHGKTTTTSLTAAVLSEGGLDPTFVIGGQLLAAGANAKLGGGQWLVAEADESDGSFLRLNPLMSIITNIDADHLENYGNDFARVQAAFAEFLQRLPFYGLAVLCIDDPEVAALAARTPRHVMSYGMSPQADVRAENVVQEGARMRFTLRLPQGTSQEVVLALPGRHNVLNALAAAAVGWQLGVAPDAIARALEGFAGVGRRFNDLGEVTTASGAKVRIIDDYGHHPSELEAVFAAARGGWADKRLVVAFQPHRYSRTRDQFDKFAAVLSSVDALVLS…
NODE_11_length_165888_cov_60.046553	fig|6666666.970237.peg.238	peg	NODE_11_length_165888_cov_60.046553_63027_61939	63027	61939	-	UDP-N-acetylglucosamine--N-acetylmuramyl-(pentapeptide) pyrophosphoryl-undecaprenol N-acetylglucosamine transferase (EC 2.4.1.227)				atgagcaaagccaccgacaacgtgcgcccggtgatgatcctggccggtggtaccggcggtcacatcttccccggcctggccgtggcccgcgtgctgcgcgcgcgcggcgtgccggtcacctggatgggcgccgacggtgcgatggaaacccgtctggtaccgcagcacgacattccgatcgacacgctggccatcaccggcctgcgcggcaagggcaagctggccctgctgggcgcgccgtggcggctgatgcgcgcgctgcgcgcggccggcatgatcatccgcaagcgccagccgcgtgcggtggtggccttcggtggattcgcctccggtcccggcggcatggccacgcgcctgcatggcctgccgctgatcgtgcatgagcagaaccgcgcaccg…	MSKATDNVRPVMILAGGTGGHIFPGLAVARVLRARGVPVTWMGADGAMETRLVPQHDIPIDTLAITGLRGKGKLALLGAPWRLMRALRAAGMIIRKRQPRAVVAFGGFASGPGGMATRLHGLPLIVHEQNRAPGLTNRILSRYARRLLTGFPGTFAKGEEFVGNPVRAEIAAIAPPEQRFADRQGPLRVLVVGGSQGARALNTGVPQAIAALGAGVPVQVRHQSGEKMHAEAVEAYAKAGVQAEITPFIADMAEAFAWADLVVCRSGASTLAELCAVGVGSVLVPFPAAVDDHQTRNAEYLVERGAAVLLKQDGTLADGIAALLRDLSENPARRMQMAQAARALAKVDAAERIADIILEEAV
NODE_11_length_165888_cov_60.046553	fig|6666666.970237.peg.239	peg	NODE_11_length_165888_cov_60.046553_64343_63024	64343	63024	-	Peptidoglycan glycosyltransferase FtsW (EC 2.4.1.129)				atgaacgacctgtcccgccaggcaactcgccttgaagccatcgaaggcagctacgacaagtggctgctgggcgcgatcatcgcgctcaccggcgtgggcgtggtgatggtggcgtccagctcgatcgccttgatgagcagtccgttctactacctcaaccgccacctgatcttcctggcggtgggtatcgtgctggcggtcatcgccgcccgcactgaactgaagtccatcgagcagtacaaccagatgctgctgctgggctgcttcgtgctgctgctggcggtgttcgcaccgggcctgggcagcacggtcaacggtgcgcgccgctggatcaacctgggcatctccaagttccagacggtcgaagcggtgaaagtgctctacatcgtctggctgtcc…	MNDLSRQATRLEAIEGSYDKWLLGAIIALTGVGVVMVASSSIALMSSPFYYLNRHLIFLAVGIVLAVIAARTELKSIEQYNQMLLLGCFVLLLAVFAPGLGSTVNGARRWINLGISKFQTVEAVKVLYIVWLSSYLVRFRDEVNATWPAMLKPLGVAGALVVLLLLQPDFGSSTLLLAITAGMLVLGGVNMPRMSMPVIIGLVGMSALAIIEPYRMRRITSFLDPWADQQGDGYQLSNALMAVGRGEWTGVGLGNSVQKLYYLPEAHTDFIFSVTAEEFGFLGTCVIVALYALLVGRTFWLGMRCVEMKRHFSGYIAFGIGLWISMQTFVSIGVNLGILPTKGLTLPLISSGGSSVLMTCVAMGLLLRVSYELKRAERRQAVRIGGTEDAAAEPSDEPA…
NODE_11_length_165888_cov_60.046553	fig|6666666.970237.peg.240	peg	NODE_11_length_165888_cov_60.046553_65430_64345	65430	64345	-	Phospho-N-acetylmuramoyl-pentapeptide-transferase (EC 2.7.8.13)				atgttgtatgaactggctcgatggttgcagcagttggagagcctgttcgggctgttcaactaccagacgttccgcgccatccttgccgcgctgacggccctgttcctgtcgctgtggcttggcccggcgatgatccgcaagcttgcccagttcaagggcggccagccgatccgcaaggacggtccgcagacccatttctccaaggccggcacgccgaccatgggcggttcgctgatcctgctcaccatcaccctgtcggtgctgatgtgggccgacctgcgcaaccgctacgtgtggctggtgctggcggtgatgctgtgcttcggcgccatcggctggtatgacgactggatcaagatcgtccgccgcgacccgaacggcctgaagtcgcgctggaaa…	MLYELARWLQQLESLFGLFNYQTFRAILAALTALFLSLWLGPAMIRKLAQFKGGQPIRKDGPQTHFSKAGTPTMGGSLILLTITLSVLMWADLRNRYVWLVLAVMLCFGAIGWYDDWIKIVRRDPNGLKSRWKYLLQSIFGLAAGLFLFYTADVPAALTFYIPMFKSVALPLAGIGFVAIAYFWIVGFSNAVNLTDGLDGLAIMPTVLVACALGVFAYASGNVVFANYLQIPQIPGAGELVIICAAIAGAGLGFLWFNTYPAMVFMGDIGALALGAVLGTIAVITRQELVLVIMGGVFVIETLSVMIQVASFKLTGKRVFRMAPIHHHFELKGWPEPRVIVRFWIISVVLVLIGLATLKVR
NODE_11_length_165888_cov_60.046553	fig|6666666.970237.peg.241	peg	NODE_11_length_165888_cov_60.046553_66814_65420	66814	65420	-	UDP-N-acetylmuramoyl-tripeptide--D-alanyl-D-alanine ligase (EC 6.3.2.10)				atgaagcgcaccctgctttcgctgatcgcacactgggccggcggcgagatccacggcgacgacgtggccatcgatgcggtcagcaatgacacccgcagcctcggcccgggcagcctgtatgtggcgctgcgcggcgaacgtttcgacggccatgactttgccgccgacgcgcaggcgcgcggtgccagcgcactgctggtcgagcgcctgctgccgatcgaactgccgcaggtgctggtggccgacagcgaactggcactggcgaagatcgccaccggcatgcagcgcgaccgcggcaccgaggtgttcgcgatcaccggcagcaacggcaagaccagcgcgaagagcctgctgctgtcgatcctgcagcaggtggcacagcacgcccacaaggtggtc…	MKRTLLSLIAHWAGGEIHGDDVAIDAVSNDTRSLGPGSLYVALRGERFDGHDFAADAQARGASALLVERLLPIELPQVLVADSELALAKIATGMQRDRGTEVFAITGSNGKTSAKSLLLSILQQVAQHAHKVVYANPGNRNNEIGLPLAVIDAPEDADYAVYEMGAGKPGDIAYLTDIARPRYALVNNIAPAHLERMGSLLGVAVTKGAIYAALPADGVAVINVDDAYGRWFEQHFVGTPPRCRVLRYGLEHTAEVTARDIRAGAQGSQFTLVAPSGEARVVLGLPGRHNVSNALAAASLALAAGVDLALIATGLAEAQPVPGRQIAHQLRNGAVLVDDSYNANPGSLAAAIDALAAAPEEGWLVLGDMRELGPDGEALHAQAGIRARAAGLKRLYALG…
NODE_11_length_165888_cov_60.046553	fig|6666666.970237.peg.242	peg	NODE_11_length_165888_cov_60.046553_68319_66811	68319	66811	-	UDP-N-acetylmuramoyl-dipeptide--2,6-diaminopimelate ligase (EC 6.3.2.13)				atgagtccttcgatgttgctttcgcagttgcttccggacgttgcccttgcagggcacgaccccgttctgaccggcctggtgctggacagccgcgccgtgcgtcccggcaatgccttcgtcgccatcgccggtttcggcgcgcatggcctgggctttgtcgagcaggcccgcgccgccggtgccagcgtcatcctgtttgaaccgccggcgcctgtcgaactgccggcaccggccgacgcgatcgccgtgccgggcctgcgcgcacgcatgggtgcgatggccgaccagttccatggcgcgccgtcgcgggcgatggcgatggtcggtgtcaccggcaccaacggcaagacctccaccgtgcagctgctggcccaggcctggcacctgctcggtacgccc…	MSPSMLLSQLLPDVALAGHDPVLTGLVLDSRAVRPGNAFVAIAGFGAHGLGFVEQARAAGASVILFEPPAPVELPAPADAIAVPGLRARMGAMADQFHGAPSRAMAMVGVTGTNGKTSTVQLLAQAWHLLGTPSGSIGTLGAGLYGAVEPTGFTTPLVLQMHALLAQLRDAGARAVAMEVSSHALDQGRVDAVHYDVAVFTNLTRDHLDYHGDMASYGAAKARLFHRPGLKAAVINLDDAFGRHLFAGLPAGVQPIGLSSRGATDASVRAEALQLDGRGIAFELVIDGQRAAVQSPLLGRFNVDNLLAVAGTLHAQGQPLPRIAEVLSALQPIRGRMNRLGGEDGLPTVVVDYAHTPDALEQALDSLHGHLHGALFCVFGCGGERDTGKRPQMAAIAER…
NODE_11_length_165888_cov_60.046553	fig|6666666.970237.peg.243	peg	NODE_11_length_165888_cov_60.046553_70160_68316	70160	68316	-	Cell division protein FtsI [Peptidoglycan synthetase] (EC 2.4.1.129)			isu;CBSS-83331.1.peg.3039 isu;Flagellum_in_Campylobacter	atgagcaaggccggccgcaaccgcccgcgcaatgccttcaacctgcgccagcgcctgcgctgggtcgcgctcgcgctcggcctgtgctcggtgtcgctggtcggccgcgcggcctacgtgcagatcatcaacagcgacttctaccagcgccagggcgaggcccgttacctgcgcgagctgccgatcaagacctcgcgcggcatgatcaccgaccgcaacggcgagccgctggcggtatccacgccggtcgcctcgatctgggtcaatccgcaggacctgctgcgttcgcccgagcgcatcccggagctggcccaggcggtcggcatgtcggtggatgagctgagcagccgcctgtcgcagaagtcggacaaggaattcatgtacctgcgccgccggatc…	MSKAGRNRPRNAFNLRQRLRWVALALGLCSVSLVGRAAYVQIINSDFYQRQGEARYLRELPIKTSRGMITDRNGEPLAVSTPVASIWVNPQDLLRSPERIPELAQAVGMSVDELSSRLSQKSDKEFMYLRRRINPDEAEKVVALKIPGVAAQREFRRFYPQGEAMAHVLGFTNIDDRGQEGLELAFDEWLRGKAGAKRVIRNRKGETVESDLLRAAEPGKDLTLSIDRRIQYLAFKELRNALVANKAAGGSMVIMDVTTGEILAMVNLPTYNPNSLTGALPDARRNRAVTDLVEPGSTMKPLTIATALQAGAVTKDTIIDTNPGYMTLGRFTIRDVPRNNGVLNVTGVITRSSNVGAAKVAAKMPDQVFYDGVRRFGYGSVPHSGFPGESGGVVLRPAR…
NODE_11_length_165888_cov_60.046553	fig|6666666.970237.peg.244	peg	NODE_11_length_165888_cov_60.046553_70420_70157	70420	70157	-	Cell division protein FtsL			isu;Stationary_phase_repair_cluster	atgagccggctgctgctgatcatcctgttggcctcgaccgtggcctcggcgatcggcgtcgtgttcgtgcgtcaccgtcaccggcagacgttcatcgagctgtcgcgcgccgaacgcaagcgcgatgacatcaacctcgaattcggccgcctgcagctggagcaggcgaccctggccgaggccaaccgcgtggaccgcattgcccgcgagaagctcggcatgaagttccccgaggccgccgacatcgtggtggtgcggccatga	MSRLLLIILLASTVASAIGVVFVRHRHRQTFIELSRAERKRDDINLEFGRLQLEQATLAEANRVDRIAREKLGMKFPEAADIVVVRP
NODE_11_length_165888_cov_60.046553	fig|6666666.970237.peg.245	peg	NODE_11_length_165888_cov_60.046553_71385_70417	71385	70417	-	16S rRNA (cytosine(1402)-N(4))-methyltransferase (EC 2.1.1.199)				atgcgcccagaagcgcagaccggtcaccttccggtgtcgcagtcgccggcggtgcacctgccggtcctgtacacccaggtccttgaaggcctgagggtgatcgaaaacggacgttatctggatggcacgttcggtcgtggcggtcatgcacgtggcgtgctcacccagctcggtcccgaggggcgcctgctggtcatggacaaggatccggaagccatcgccgttgccgagcgcgatttcgcgccggacccgcgcgtgtccatcttccgtggcagcttcgcccagctgctgcagtgggatgcgacggccgaaggcctggacggcgtgctgttcgacctgggcgtgtcgtcgccgcagctggacgtggccgaacgtggcttcagcttcggcaaggacggc…	MRPEAQTGHLPVSQSPAVHLPVLYTQVLEGLRVIENGRYLDGTFGRGGHARGVLTQLGPEGRLLVMDKDPEAIAVAERDFAPDPRVSIFRGSFAQLLQWDATAEGLDGVLFDLGVSSPQLDVAERGFSFGKDGPLDMRMDPDSGESAAQWINRVEEREIADVLWTYGEERQSRRIARAIVARREKQPFSRTAELAELIASVMPRGKDKIHPATRSFQAIRIHINRELADLEAGLDAAVERLKPGGRLAVISFHSLEDRIVKQYMNRLAKAPPANRRLPEAVAFVPTLDLIGGAIKATDEELAANPRARSAVLRVAQKREADA
NODE_11_length_165888_cov_60.046553	fig|6666666.970237.peg.246	peg	NODE_11_length_165888_cov_60.046553_71846_71400	71846	71400	-	Transcriptional regulator MraZ				gtgttccagggcgagacggccatcacagttgacgataaagggcgcatggcggttcccaccgcttaccgcgacctcgtcgcgcgcgccagcaacaaccgtctcgtgctgacctacaacccgttcgaagccggctgcctgtggctgtatgcagagtcggaatgggagcgggtccgcgacgacgtcatgtccaagcccaacacccagcgcgtcgtgcgcctgttgcagcagaagctggtcggctcggccgcccatctggagctcgacggcaacggtcgcatcagcatccccgccagccaccgcggtgcggtgggcattgagaagaaggcggtattgctcggtatgggcgacaagttcgaattgtggagcgagcaggcgcatcgggccctgatccagcagacg…	MFQGETAITVDDKGRMAVPTAYRDLVARASNNRLVLTYNPFEAGCLWLYAESEWERVRDDVMSKPNTQRVVRLLQQKLVGSAAHLELDGNGRISIPASHRGAVGIEKKAVLLGMGDKFELWSEQAHRALIQQTLSDEDLGDGLLDLKL
NODE_11_length_165888_cov_60.046553	fig|6666666.970237.peg.247	peg	NODE_11_length_165888_cov_60.046553_72145_72912	72145	72912	+	Uncharacterized NRDE family protein				atgcacaatgaggccatgtgcctgctcgctcttggctggatgcaccacccgcgctggcggctggtaatgaccggcaaccgtgatgagttccacgcccgcccgaccgcggcgctggccccctggcaggatgagacctccgtcatcggagggcgcgacctgcgctccggcggtggctgggccggcgtcggcgccggcggccgcatggccgtggtcaccaatgtccgtgatccgctggccgcacagaccggcccgtcccggggtgcactggtggccgacttcctgcgcggccgcgactccgccgccgtgcatatcgaccggctggccaccgtggcgggcgcgtatgcacccttcaacctgctgctggccgatggcgacagcctggagtacctcggcaaccac…	MHNEAMCLLALGWMHHPRWRLVMTGNRDEFHARPTAALAPWQDETSVIGGRDLRSGGGWAGVGAGGRMAVVTNVRDPLAAQTGPSRGALVADFLRGRDSAAVHIDRLATVAGAYAPFNLLLADGDSLEYLGNHPAERQSLGPGVHGMSNGALDAPWPKTRRLMDALSAWLKAGDEDLAPLWAALADEHRPADSDLPDTGIGLERERWLSPAFIRGDDYGTRASTVLLIDADGHGEIHERRFGPQGAANGQSHVIF
NODE_11_length_165888_cov_60.046553	fig|6666666.970237.peg.248	peg	NODE_11_length_165888_cov_60.046553_73230_73709	73230	73709	+	FIG00919029: hypothetical protein				atgcgccgtaccctcatcctgctcgccacccacctgctcaccctcggcctgggcttcggcctgggcatctacctgctgccgatcctgatcgctcccgatgacccgccggtcgcgaaggtgcaggcggcaatgggcgacgcccgctaccacaccaccttccgtcacgacctcaagggcagcgacgcggtgcactgggccgaaggcaaggtcagcgtcagcgcccgccaggtcgcgttcgacggcaagatgggcccggggccggactacaaggtctacctggtccgcgactttgtcgacaacaagaccgatttcctgaagatcaaggcgcaggcccagcgcatcggcgaggtgaagaccttcaaccgcttcctggtggaggtgcctgcgaacgtggacgtg…	MRRTLILLATHLLTLGLGFGLGIYLLPILIAPDDPPVAKVQAAMGDARYHTTFRHDLKGSDAVHWAEGKVSVSARQVAFDGKMGPGPDYKVYLVRDFVDNKTDFLKIKAQAQRIGEVKTFNRFLVEVPANVDVDEYTTVVVWCERFEQFISAGQYRTPG
NODE_11_length_165888_cov_60.046553	fig|6666666.970237.peg.249	peg	NODE_11_length_165888_cov_60.046553_74453_75055	74453	75055	+	Protein co-occurring with FIG00645039: hypothetical protein with HTH-domain				atgggaaacgccgaggccaacgcacgaaagctgttgcgacgcgcaggcaccctgcgcgcccgcgagctggtgaccgccgggatcgcccgcgcccagctgacccgactggtcgaggccggtgcgctgatccggctgtctcgtggcgtctacgcgttggcggaaagaaacagtgacgacaccgatgatggactgcggatcattgccgaacgcctgccgcacccccgtctgtgcctgttgagtgccctgcgcctgcatggcctgaccacccaggcgccattcgaacgctgggtctccatcggcaacagcgaccgcgttccgcggatcgattggccgcccctccgagtggtccgcatgtcggcaaagaccctcaacgcggggctggaagagcgtcgcgtaggc…	MGNAEANARKLLRRAGTLRARELVTAGIARAQLTRLVEAGALIRLSRGVYALAERNSDDTDDGLRIIAERLPHPRLCLLSALRLHGLTTQAPFERWVSIGNSDRVPRIDWPPLRVVRMSAKTLNAGLEERRVGKHLIYVSNVAKTVVDCFKFRNLVGLDVAIEALRDALHSRATTPDALMEYARICRVARLMRPYLDALA
NODE_11_length_165888_cov_60.046553	fig|6666666.970237.peg.250	peg	NODE_11_length_165888_cov_60.046553_75145_75921	75145	75921	+	FIG00645039: hypothetical protein with HTH-domain				gtgctggaccggttcgccgttgagcgcctgctctaccgactctccgcttcccgataccgcgaccagttcctgctgaagggcgccatgttgtttgcagtgtggttcgacgcgccccaccgtcccacgcgggatgccgattttctgcgattcggctctgcagatcccgaccatctgctgcacatcgcacggtcgctctgtgcaataccggacgacgacggcctatgcttcgacccgggcagcatcgccatcgaggccacccgcgaagaagcggagtatgaggggttgcgaatccgcctgaccgcacatcttggccgctcgcgctgccacgtacagtgggacgtggggtttggcgatgcggtgactcccccaccgccggaaatcgcctacccggtgatgctg…	MLDRFAVERLLYRLSASRYRDQFLLKGAMLFAVWFDAPHRPTRDADFLRFGSADPDHLLHIARSLCAIPDDDGLCFDPGSIAIEATREEAEYEGLRIRLTAHLGRSRCHVQWDVGFGDAVTPPPPEIAYPVMLDGFPLPCLHVYPRETVFAEKLEAIAALGIANSRMKDFFDLLALVREDAMDRPHLVAAIGATFDRRGTPAPPPLPYGLTQSFAADTQKQTQWRAFLRRNRLIAPDLSSVIAEIADYLDTLDTTVQS
NODE_11_length_165888_cov_60.046553	fig|6666666.970237.peg.251	peg	NODE_11_length_165888_cov_60.046553_76893_76075	76893	76075	-	16S rRNA (cytidine(1402)-2'-O)-methyltransferase (EC 2.1.1.198)				atgagtgtgccaaccctgtacgtcgtcgccaccccgatcggcaacctggccgatctgagcccgcgcgcgcaggaggtgctgcgctcggtggcggccatctgtgccgaagacacccgccgcagcggccagctgctgtcccattttggcatccagcaaccgctggtggccctgcacgaacacaatgaagaggccctggcccagcgcttggtctcgcgcctgcaggcgggcgagtcgctggcgctggtgagcgatgccggtaccccgctggtcagcgatcccggcttccgcctggtgcgtgccgcgcgtgcggcgggcatcaaggtcagcccgattcccggtgcctgtgctgccatcgccgctttgagcgtggcgggcctgcccagtgaccgcttcagcttc…	MSVPTLYVVATPIGNLADLSPRAQEVLRSVAAICAEDTRRSGQLLSHFGIQQPLVALHEHNEEALAQRLVSRLQAGESLALVSDAGTPLVSDPGFRLVRAARAAGIKVSPIPGACAAIAALSVAGLPSDRFSFEGFLPAKASGRRDRLQALAGEVRTMVFYESSHRIAESLADMAAIFGGERPAVLARELTKLFETVLDGDLAGLLAKVEADENQRKGEFVVMVQGAGDDEEAQLAHGRRVYAKLSEHLPPSTAAKLAAELTGAPRKALYGS
NODE_11_length_165888_cov_60.046553	fig|6666666.970237.peg.252	peg	NODE_11_length_165888_cov_60.046553_76975_78708	76975	78708	+	LppC putative lipoprotein				atgaacaagcccgccgcacggatctccgccctgtcgttgtcgttgtcgttgtcgctgatgctgatggccggctgtgccaccaccagcctgaccagcgcgcccgaatcgccggcccagagccaggcgctggcgctgatcgaccagggcaagccgcgcgacgccgcactgcagctggaaggcctggctgccaccctgcgcggcggagcccgcgccaatgccctggccgatgcggcctgggcctggcacctggccggcgacagcgcccgcgcgcgcagcctgctgggccagctcaccgcccgccagctgaccggcgccagcctgcagcgctaccagttgaccagtgccgagctggcgctggccgacaagcagccggggcaggccctggccctgctgaaggac…	MNKPAARISALSLSLSLSLMLMAGCATTSLTSAPESPAQSQALALIDQGKPRDAALQLEGLAATLRGGARANALADAAWAWHLAGDSARARSLLGQLTARQLTGASLQRYQLTSAELALADKQPGQALALLKDHGDNVLPALRTRWYLARATALQGTGDAFGAATERARAHASLTGSARSENQAAIAGLLGTLDDATLRSRAAALPANDPLYNFAGRALIARGLPLPRPFDRDGAAQFDTSKRPPAMSDGYRPPAKLAVLLPLSGRLATAAQPVRDGLLAAYYGETRRRPDINFIDTAGTPAGALAAYDKAVASGADFVVGPLGRDEVDAVYGRKQLQVPVLALNRGKDAPPAGSAGFSLAPEDDGIVAAEYLRGRERGKALVINSADDTGRRAAAAFA…
NODE_11_length_165888_cov_60.046553	fig|6666666.970237.peg.253	peg	NODE_11_length_165888_cov_60.046553_78671_79066	78671	79066	+	UPF0102 protein YraN				atggcggccggccgatgccgatcgtcggtggtcgctgagcgcagccaacgtggctcggcggtggaagccgccgccgagcagcatctgcaacaggcgggactgcagccgcgtgcgcgcaacgtgcgctatcgcggcggtgaactggacctggtgatggacgatgccggcaccgtggtgttcgtggaagtgcgctatcgcgcgcgatcggatttcggtggcggtgccgcttcggtggatgtgcgcaagtgccgacgcctggcgcacgccgcgcagctgtacctgcaggacaacccggcgctggccaatgcaccctgccgttttgatgtggtcgacgccaccggcgagccgccgcagctgcggtggctgcgtgatgcgttccggctggatgattgctga	MAAGRCRSSVVAERSQRGSAVEAAAEQHLQQAGLQPRARNVRYRGGELDLVMDDAGTVVFVEVRYRARSDFGGGAASVDVRKCRRLAHAAQLYLQDNPALANAPCRFDVVDATGEPPQLRWLRDAFRLDDC
NODE_11_length_165888_cov_60.046553	fig|6666666.970237.peg.254	peg	NODE_11_length_165888_cov_60.046553_79177_79755	79177	79755	+	Inner membrane protein YbcI				atgccttcgatcatcacccatgctgctctgccgctggcgctgtggtgcgccgcggatcgtggccgcattccggcatggctgctggccgccggtgtggtcgccgcgatgctgcccgatgccgatgtactggcctttgccctgcatattccctatgccgatgcgttcggccatcgcggtgccagccattcgttgttgtttgccggggtgttggccgcattggcggcgttgtggtctgcattgtgccaacccaggttggcacctaccaaggcgcggccaacggtggcatcgaccatgcaagccaccgtgttcgtcttcatctgcgcggccagccatcccctgctcgacgccatgacctccggcggccttggcgttgccctggcctggccgtggagcgaacag…	MPSIITHAALPLALWCAADRGRIPAWLLAAGVVAAMLPDADVLAFALHIPYADAFGHRGASHSLLFAGVLAALAALWSALCQPRLAPTKARPTVASTMQATVFVFICAASHPLLDAMTSGGLGVALAWPWSEQRFFAPWRPIRVSPFAPQFFSARGIATLLSELRWVWLPLAGAVVAWKLIQPAPAAPRDLS
NODE_11_length_165888_cov_60.046553	fig|6666666.970237.peg.255	peg	NODE_11_length_165888_cov_60.046553_79752_81137	79752	81137	+	D-lactate dehydrogenase				atgagtactgccctgcccgccgcattgattgccgaactgtctgccctgctgggcgcggagggctggcgcatggatgacaacgcgctggaggcgaacgcgcaggacaactcgtggcgccaccagcgccccgctgccgtcgcgctgcccgccagcgtcgaacaggtgcaggcactggtgcgtgcctgtcgcgtgcatggcgtagcgctggtcgcgcgcggcgccggcaccggcaccaccggtgcagccgtgccgttgccgggcagcatcgtgttgtcgttcacccgcatggaccgcatcgtggagatccgtgccggtgatcgctgcgccgtggtgcagcccggcgtgctcaatggaacgctgcagcaggcgctggcgccacatggcctgttctgggcaccg…	MSTALPAALIAELSALLGAEGWRMDDNALEANAQDNSWRHQRPAAVALPASVEQVQALVRACRVHGVALVARGAGTGTTGAAVPLPGSIVLSFTRMDRIVEIRAGDRCAVVQPGVLNGTLQQALAPHGLFWAPDPSSAEICSVGGNLACNAGGPRAVKYGTSRDNVLGLVAVTGTGEVIRCGGAYTKDSTGYDLTHLLVGSEGTLALIVEATLKLTPLPVSQAGLRVLYRDADAAAAAVSRLMSQPVVPTRLEFMDARSLELLRLNGADVPEAGAMLLVEADGDHDTLPYLLQALASAAEGDGMIELDVAMEGRARDQLWAARKALSPALRTVAPGKINEDVVVPVSRIPELVAGVQALARDYTLTIVTFGHAGNGNLHVNILYHPDDADENARAHAAL…
NODE_11_length_165888_cov_60.046553	fig|6666666.970237.peg.256	peg	NODE_11_length_165888_cov_60.046553_83240_81240	83240	81240	-	O-antigen acetylase				atgctgccggatcgctcgctactgaccacgcgcatgtcccctcccgaacgttcccacaacgccgccatcgatggcctgcgtgcattggcggtgctggccgtcgtggtcttccacaccaatgcggcgtggttgcccggcggtttcaccggcgtggatctgttcttcgtggtgtccggcttcgtgatcagccagtcgctggcctcgcgcgccaatgcgtcgctgggcgcaatgctgcttgatttctaccggcgccgcgtgctgcgcttgttgccggcgctgctggtgatgctgatggcgacctttgtgctgtcggcgctgttcattccccgcgcgtggcgcaacgagcagttcgaccagaccggctgggccgcgctgatcggcttcagcaacatcgtgctg…	MLPDRSLLTTRMSPPERSHNAAIDGLRALAVLAVVVFHTNAAWLPGGFTGVDLFFVVSGFVISQSLASRANASLGAMLLDFYRRRVLRLLPALLVMLMATFVLSALFIPRAWRNEQFDQTGWAALIGFSNIVLAGQQDDYFSPGVELNPFLHTWTLGVEEQFYLVFPLLFFVWLRGRERWPWSRWLLPVLTLLSLAWAGWQAQTAPAAAFYLLPARFWELAAGALLYQWMRTRTPGQNGDAVAVAGLALLGAGVVIAPQLAMPVPGVLATVAGTLMLLASVSAPGTSRIGRALGCAPLAYLGRLSYSLYLWHWPLLVLLRWTCGLHGAALWLYPVLLLAVSAASYHFIERPLRSAAPLLRLAPAKVLAMGLPVVALCGAGAWATVEYHEQISLSVTRDG…
NODE_11_length_165888_cov_60.046553	fig|6666666.970237.peg.257	peg	NODE_11_length_165888_cov_60.046553_84015_83512	84015	83512	-	FIG01112966: hypothetical protein				atgatcgatcagtaccgtcatctgccggccatgcttgcattgctgatggccgcatcgccggccagcagccagacactttccatcagtggccgagtgttgccgggtacctgtgcgctggccacccccgccatcacgctcgacagcgtcaaggccgatgcactcaatgtgggcaacaacaatctcaagaccagcaatctgaatttcaccggatgcatcggcgtcaccaaggcactgctttcctttgatgggaccgctgcggagggcgatgccctgcggtggaaaaacacggcgacgagcgagcccgccaagggcctttccattgtgctgctggcaggcgcgagcggatcgacacctctgaagaagggagacaaggacattcctgtcatagtgactggagcg…	MIDQYRHLPAMLALLMAASPASSQTLSISGRVLPGTCALATPAITLDSVKADALNVGNNNLKTSNLNFTGCIGVTKALLSFDGTAAEGDALRWKNTATSEPAKGLSIVLLAGASGSTPLKKGDKDIPVIVTGATASYTLRAGYYLPSTSGINAGSVQTEITITATYQ
NODE_11_length_165888_cov_60.046553	fig|6666666.970237.peg.258	peg	NODE_11_length_165888_cov_60.046553_86498_84012	86498	84012	-	hypothetical protein				atggcattcgctctttcgggactggcgttacctgcccacgcggagaccgaaacgggccttgaattcagtgacggcttcctcgtgggtgggcgaaccatcgatatgcgtcgctatgtgcgcggcaaccccatgcccgcaggcgactaccgcgttgatgtgctggtcaacggccagtacctgcagacacgcgacatcaccttcgtagcgggcgacgaccctgaccgggcgggtgcctgcctgtctgcggatctgctgcgggagctggaactgcaggccacctatcgaatggcgctggagcgggcaacgggttgtatcgacctgccgtccgtgatcgcgggggcaacagtgacattcgacagcggcacgctgcagctgctgatctccgtgccgcaggctgca…	MAFALSGLALPAHAETETGLEFSDGFLVGGRTIDMRRYVRGNPMPAGDYRVDVLVNGQYLQTRDITFVAGDDPDRAGACLSADLLRELELQATYRMALERATGCIDLPSVIAGATVTFDSGTLQLLISVPQAAQARAARGLVPVELRDPGINALFVDYSASHGRSAGVDRSHLGLRMGANIGSWRFRHRTAFNHARGQVRRTTINSYAQRDIPGWNSQLLLGEGNTSGQLFDSVPFTGVRIASDERMLPDSLRGYAPVVRGIADSSAVVRIEQDGVVIHEVNVAPGPFAIDDLYPTNFGGDLQVIVMEADGRQQQFTVSFSAVPQALRAGTSRSSVTAGALRGRHVLQRLGFAEATHAHGLNNRLTALGGLQLAEGYGAGLLGVAVNTPVGALGMDVTH…
NODE_11_length_165888_cov_60.046553	fig|6666666.970237.peg.259	peg	NODE_11_length_165888_cov_60.046553_87388_86585	87388	86585	-	hypothetical protein				atgctgaccctggtctgcgacgcaggtgaaacgcagatggaggagctgcttcagctgaccggaatgaagtacgttcgcgacgtgccctgggggagccgcgcgattgccgcctacgaaatggattccacctcgcccttgttggccttcagctacagctatggtggctgcgaaatatccgatcccgaatgcccgatcgaggaggtcgaggaaggtggcgttccgctgcgcgacggtgttccgagccggtactcgctgaatggagcaagaaagaacgtcaccgtgcaggtcatcgcgttctcacggggcggaccaatgcacgacgtggcccgccggcctgcgggctccctgcgcacgacgtctggcggcacgggtgggttccatcgtttcaaccttggtttc…	MLTLVCDAGETQMEELLQLTGMKYVRDVPWGSRAIAAYEMDSTSPLLAFSYSYGGCEISDPECPIEEVEEGGVPLRDGVPSRYSLNGARKNVTVQVIAFSRGGPMHDVARRPAGSLRTTSGGTGGFHRFNLGFRFRAQTCAVTPQNVDLDPVDAVTLQRNGSAGEKSFNVRVSCAASGRRLVLELVDVHDPASTSNTLKAAPGSTANGVAVQILSGGNPVRMKAPWTHGAASGSALPVPFSARYLRTTGTLRTGSIRGEATLLADYY
NODE_11_length_165888_cov_60.046553	fig|6666666.970237.peg.260	peg	NODE_11_length_165888_cov_60.046553_87755_88270	87755	88270	+	FIG01112715: hypothetical protein				atgccccttcaaacgcaactgctgtgcggggccttcctggccctgacgattccctccctggcccacgccgagcgcctggaaatcaccggatcgctggaaacgtccacctgtacggtcggcacgaccggtggcgcgatcaccgtgccgatgggcaaggttgatcttgtctcggtgaacgcggcaacacgtgcaggccagaagaacttcaccatcaaccttgactgcagcggctccggtgccgcgcagaaggttggcgtccgcttcggtggtacgcagcatgacagcaccggcaatctcgcactgacagcggcctcgacagcacgcaacgtcggggttgcgctgtatgacgcggacgacaatcaccagcgcatcggtgatgacccgacgcggtggctgacg…	MPLQTQLLCGAFLALTIPSLAHAERLEITGSLETSTCTVGTTGGAITVPMGKVDLVSVNAATRAGQKNFTINLDCSGSGAAQKVGVRFGGTQHDSTGNLALTAASTARNVGVALYDADDNHQRIGDDPTRWLTIAAGGSGQLTYSAWYASPSQNAQAGQANASGDFVVLYD
NODE_11_length_165888_cov_60.046553	fig|6666666.970237.peg.261	peg	NODE_11_length_165888_cov_60.046553_88327_89049	88327	89049	+	chaperone protein EcpD precursor				atgaaattctcattcctttcggggctgtccgcgttgctggctgccctattcgcccttcccggccaggccgccgtgacactgcagggaacccgcatcgtgcacgatgccgccaagggccgcgatgtcacagtgaaagcgagcaacgtcggcgagcagcctgccatgacccaggtctggatcgacgatggcgacagccacgcacgaccggaagatgtacgcacgcccttccggctgacgccggccgaaccgcgcctgctgctgtcacagcatgcccaggcatttcgcatcacctatgcaccgcgcccctcggatccgccggtgcccatggatcgcgagtcggtgttctacttcaatctgttggacataccgcccaagccttccggaactgcagaccgcaac…	MKFSFLSGLSALLAALFALPGQAAVTLQGTRIVHDAAKGRDVTVKASNVGEQPAMTQVWIDDGDSHARPEDVRTPFRLTPAEPRLLLSQHAQAFRITYAPRPSDPPVPMDRESVFYFNLLDIPPKPSGTADRNLLQFAVRTRVKLFHRPAGLPGNARDAAAALLWSGDGDGLQVRNPSAYHVSLSSLTLADGRSVEVDMIAPGAQVRYALPDGAVIPASVSFTWLDDYGTPRDSEARVER
NODE_11_length_165888_cov_60.046553	fig|6666666.970237.peg.262	peg	NODE_11_length_165888_cov_60.046553_90125_89163	90125	89163	-	Thiamine-monophosphate kinase (EC 2.7.4.16)			icw(2);Riboflavin_synthesis_cluster isu;Thiamin_biosynthesis isu;5-FCL-like_protein	atgtccctggccgaattcgccctcatagaccgtatccgcgcccgcaccctcgagcgcgacgacatcctgctcggcatcggcgatgacgctgcgctgctgcagccgcgggccaacgaacagctggtggtcaccgccgacacgctcaacagcggtgtgcatttcccggtggaaacccgggccttcgacattggctggaagaccttggcggtcaacctgtcggacctcgccgcgatgggcgcgcgcccggcgtggtgcacgctggcgctgtccctgccggaagcctctgaagactggatcgaggccttcgccgatggcttcttcgccctcgccgaccagcatgacattgcactgattggtggcgataccacgcgtggcccgctgtcgctgtcggttactgcg…	MSLAEFALIDRIRARTLERDDILLGIGDDAALLQPRANEQLVVTADTLNSGVHFPVETRAFDIGWKTLAVNLSDLAAMGARPAWCTLALSLPEASEDWIEAFADGFFALADQHDIALIGGDTTRGPLSLSVTAMGQVGRGQALRRDRAQVGDDIWVSGTLGDAAGALRLWQQGALNLATATLLADYESLRLRLLRPTPRVTLGLRLRAFAHAAVDVSDGLLADLGHIAARSNVAAHVDADSLPISHALRELLGRDDARDCALRGGDDYELCFTAAADQRDALHYLAESLDLPLTRIGRIAEGQGVHVDGEAADGGYQHFA
NODE_11_length_165888_cov_60.046553	fig|6666666.970237.peg.263	peg	NODE_11_length_165888_cov_60.046553_90807_90328	90807	90328	-	Transcription termination protein NusB			isu;Riboflavin_synthesis_cluster isu;Transcription_factors_bacterial	atgaacaagaacacccagggcaagccctccggtaaacccgtccgccgcgatggcgtcgacccggtgctgcgctcgcgcgcacgccgtcgcgccgtgcaggccatctacgcctggcagatctctggcggcaacgcccagtcgctgatcgcccagttcgcccacgagcaggcccgtgaaatcgccgacctggcgtatttcgaggcgctgctgcacggtgtgctcgacaaccgtcgtgatattgacgaagccctcggcccgtacctggaccgtggcatcgaggaagtggacgcgatcgagcgcgcggtgctgcgcctggccggctacgagctgcgttatcgcctggacgtgccgtaccgcgtggtgatcaacgaagccatcgaatcggccaagcgctttggt…	MNKNTQGKPSGKPVRRDGVDPVLRSRARRRAVQAIYAWQISGGNAQSLIAQFAHEQAREIADLAYFEALLHGVLDNRRDIDEALGPYLDRGIEEVDAIERAVLRLAGYELRYRLDVPYRVVINEAIESAKRFGSEHGHTYVNGVLDRAAVEWRKVESGH
NODE_11_length_165888_cov_60.046553	fig|6666666.970237.peg.264	peg	NODE_11_length_165888_cov_60.046553_91271_90804	91271	90804	-	6,7-dimethyl-8-ribityllumazine synthase (EC 2.5.1.78)			icw(1);Riboflavin_synthesis_cluster icw(1);Riboflavin,_FMN_and_FAD_metabolism	atgagccactacgaaggcgatcttcgcactcccgaatcggcgcgcttcgccatcctggccagccgctggaacgcccgcatcaccgatacgctggtcgccggcgcccgccagagcctggccggcaacggcatcgccgaagccaacatcgacgtgatccgcgtgccgggtgcctgggagctgccgctggtggccgcgcgcctggccgccgcccatgaacacgccgccatcctcaccctgggctgcgtgatccgtggcgacacccgccactacgaacacgtggccgaccgctgcgccgaaggcctgatgcgcgtgcagctggacttcggcgtgccggtgctgaacggcgtgctggcggtggaacgcgttgaagacgccgaggcccgcgcaggcggcagccac…	MSHYEGDLRTPESARFAILASRWNARITDTLVAGARQSLAGNGIAEANIDVIRVPGAWELPLVAARLAAAHEHAAILTLGCVIRGDTRHYEHVADRCAEGLMRVQLDFGVPVLNGVLAVERVEDAEARAGGSHGNKGEEVALAALEMVNLLEQLP
NODE_11_length_165888_cov_60.046553	fig|6666666.970237.peg.265	peg	NODE_11_length_165888_cov_60.046553_92530_91430	92530	91430	-	3,4-dihydroxy-2-butanone 4-phosphate synthase (EC 4.1.99.12) / GTP cyclohydrolase II (EC 3.5.4.25)			icw(3);Riboflavin_synthesis_cluster icw(4);Riboflavin_synthesis_cluster icw(2);Riboflavin,_FMN_and_FAD_metabolism icw(2);Riboflavin,_FMN_and_FAD_metabolism icw(1);riboflavin_to_FAD idu(1);Molybdenum_cofactor_biosynthesis	atgaatttcgcccctattccggaaatcctggaagacatccgcctgggccgcatggtggtcatcgtcgatgacgaggaccgcgagaacgaaggcgacctgatcatggccgccgagctggtcaaggccagcgacatcaacttcatggtcacccacgggcgtggcctggtgtgcttgccgctgaaccgtacccgcgccgccgatctgggcctggcgccgatggtgcaggccaataccgcgcagttccagaccaacttcacggtcagcatcgaggccgccgagggcgtcaccaccggcatttcggcacacgaccgcgcccataccatccgtaccgcggtgaagcccaacgccaagccgtcggacctgcaccagccgggccacattttcccgctgatcgcccag…	MNFAPIPEILEDIRLGRMVVIVDDEDRENEGDLIMAAELVKASDINFMVTHGRGLVCLPLNRTRAADLGLAPMVQANTAQFQTNFTVSIEAAEGVTTGISAHDRAHTIRTAVKPNAKPSDLHQPGHIFPLIAQPGGVLTRAGHTEAAVDMAMLAGLEPAGVLVEILNPDGSMARRPELEVFAREHGLKMGSIADLIAYRLATEKTVERVDEREIDTEFGPFKLVTYRDRIAHDLHFALVRGTPDAETPTLVRVQVENPLADLLHWRRDDFGVAATDALRAIDAEGAGVMVVLQAPRDGEALLARLRQQPAPVVPGKDKDVSQWRRNGAGAQILSDLGLGKLRVLGTPRRQIGLAGYGLEVVETVTL
NODE_11_length_165888_cov_60.046553	fig|6666666.970237.peg.266	peg	NODE_11_length_165888_cov_60.046553_93153_92527	93153	92527	-	Riboflavin synthase eubacterial/eukaryotic (EC 2.5.1.9)			icw(5);Riboflavin_synthesis_cluster isu;Riboflavin,_FMN_and_FAD_metabolism isu;riboflavin_to_FAD	ttgtttactggaatcatcgaaggcgtcggtcgtctggccgctcgcgaacccatcggcggcgatgtccgcttcaccttcaatgtcgggaatctgccgttcgacaacgtgcagatgggcgagagcatcgccatcaacggtgtctgcctcaccgtcatcgcattcgacgtcagcagcttccaggccgatgcctccaccgagaccctgggcctgaccacgctgggccagctcggcgagggtgcggtcatcaacctcgaacgcgccatgcgcccgaccgatcgtctcggcggccatctggtcagcggccacgtcgatggtctcggccaggtgctgtccatccacgaagacgcgcgtgcccagcgctggcgcttcgccgcgccggcctcgctgcgccgctacatc…	MFTGIIEGVGRLAAREPIGGDVRFTFNVGNLPFDNVQMGESIAINGVCLTVIAFDVSSFQADASTETLGLTTLGQLGEGAVINLERAMRPTDRLGGHLVSGHVDGLGQVLSIHEDARAQRWRFAAPASLRRYIAKKGSICVDGVSLTVNEVDDEGFEVALIPHTVANTAFSAAGVGSAVNLEIDLVARYVERLISVPANGQHPQGDAA
NODE_11_length_165888_cov_60.046553	fig|6666666.970237.peg.267	peg	NODE_11_length_165888_cov_60.046553_93561_94181	93561	94181	+	hypothetical protein				atgcgcaagatcctgatcgtggccgccctgctggccgccgccccgttcactgcgtcggccgacgccctgagctacacctacgttgaaggtggctggacgcaggtcaaggttgacgacaacgcactggacgacccgaaggtcgacggcggctacctgcgtggttcggtcgcgctggccgaacaggtctacgtgttcggcggctggtcgcgtaccagcaagacccgccattacggcgaagattcgctgaagctggaactcaaccagccggagctgggcattggttaccacatgccgtggtccgatcgcgtggacttcaccgccgatgccgcctgggtgcgtcagaacgccgaatcgaccctgcgctatgacggcgtgcgttaccacggcaaggaccacacc…	MRKILIVAALLAAAPFTASADALSYTYVEGGWTQVKVDDNALDDPKVDGGYLRGSVALAEQVYVFGGWSRTSKTRHYGEDSLKLELNQPELGIGYHMPWSDRVDFTADAAWVRQNAESTLRYDGVRYHGKDHTNLGRVTMGIRGKPSRMTEAWAKAGYMDGGNNFKGTWVGTVGGQINFTRTWGLVGEISGYRDVTQYSVGVRASF
NODE_11_length_165888_cov_60.046553	fig|6666666.970237.peg.268	peg	NODE_11_length_165888_cov_60.046553_94335_95219	94335	95219	+	hypothetical protein				atgaagaccttcacccgtaccctgctggccagcgccctgctgtgcgccccgctgatggccggcgccgcatcggcccagctgacccccgagcaggccttcgacctgtacgcgcgcaccctgctggaagatgacgcggctgctacccgcacgctcaacgatgcgctgaaacccgcctttgaaggccaggacgcggtgaccccgaccccgggcgcactggccaaggccctggccgaaccgtggcagaccgtgctggccagcgccggtgacaagaccggcgctgcggccactgaagcgctgtacgccaaggccctgcgcgattcaaagtgccgcgcgaccaagagcgtggtcgaagacaacgaatacgttgaagaccagaagctggcgcgcatcagcttcagc…	MKTFTRTLLASALLCAPLMAGAASAQLTPEQAFDLYARTLLEDDAAATRTLNDALKPAFEGQDAVTPTPGALAKALAEPWQTVLASAGDKTGAAATEALYAKALRDSKCRATKSVVEDNEYVEDQKLARISFSCQVPDLGKVRPLFAASLAADASPASRKQFTDAYTQALQSGARVPVSGTFTLYPAKDNGYWYSGNFDDLVGTVAGALAPFEDWMQDVQAASAPKVTGVPGCDLLLQQHRACVAKIAPDQISGVDAMAEELKTKAQVQSAEAMTQECKALRPIAEMMWTDECR
NODE_11_length_165888_cov_60.046553	fig|6666666.970237.peg.269	peg	NODE_11_length_165888_cov_60.046553_95292_96260	95292	96260	+	hypothetical protein				atggacaggcctgggggcggggggcattctcccccgccccgtcccgatggaatcaccgtgcaccgccctcttctctgcctgcttgccctgggcatgcacctgcctttggcaactgcccgcgacagaaccccggaagacgtcgtttcccagcatctgcaggccatgcatgaacgcaacgacttcgcactgcagatgcttgtccagaagcagcaggccgaccggaccggtgcaaccagtgatctcttcaatgctccgcccatggcggagttgctggcgacctggacgaggaacatcgagcgccatgtcgatccgatcgacggcgtggattcgccacatcttgtctgggcgctgcaggttctggccaacagccgatgcaagccctaccgaagcgaggcatgg…	MDRPGGGGHSPPPRPDGITVHRPLLCLLALGMHLPLATARDRTPEDVVSQHLQAMHERNDFALQMLVQKQQADRTGATSDLFNAPPMAELLATWTRNIERHVDPIDGVDSPHLVWALQVLANSRCKPYRSEAWHSLTEGMQVADVHFSCRVGDVERLRYLSEATVFDGGEQSEQRFWRAYIETLRDGPFHEIVGTTRVVSTTREPAWHSEKSRHPNEDFPSGRVEHDIYVVLTEALIAQPRHLDRAGTRDAIAQMTGIVECDDLLQQHRRCMARIAPQELKGVSDLATTLSKRRQQIPEAELLQQCMALRPAMQALWTHECH
NODE_11_length_165888_cov_60.046553	fig|6666666.970237.peg.270	peg	NODE_11_length_165888_cov_60.046553_96316_96729	96316	96729	+	hypothetical protein				atggtcaatgctgttgctctcttccaccggggcaaccgcatgaaacatcgtacagggtcgaccacggtcatgctgctggcgctgatggtgtgtgggcaggccgaagcgcacaggcccaagaccttcatcatccgcccatcggttgccttcgagtcgaaccagctacgcgacagggacatcgatgcacagctgagcgaagacgacgactgccgtgcattcctgatataccacgatgaatgtgcgccgacggtattgccggacgagtacgacgacggcatcagccggcgcaggctgcggtcgaagtcaacgcaactgacgggggaagcgctcggtgcctactgccgggacctgcacatgctgtggaagcagcaatgggcagagcagtgccccgccgacgag…	MVNAVALFHRGNRMKHRTGSTTVMLLALMVCGQAEAHRPKTFIIRPSVAFESNQLRDRDIDAQLSEDDDCRAFLIYHDECAPTVLPDEYDDGISRRRLRSKSTQLTGEALGAYCRDLHMLWKQQWAEQCPADEDEGT
NODE_11_length_165888_cov_60.046553	fig|6666666.970237.peg.271	peg	NODE_11_length_165888_cov_60.046553_97840_96755	97840	96755	-	Diaminohydroxyphosphoribosylaminopyrimidine deaminase (EC 3.5.4.26) / 5-amino-6-(5-phosphoribosylamino)uracil reductase (EC 1.1.1.193)			isu;Riboflavin_synthesis_cluster icw(1);Riboflavin_synthesis_cluster icw(1);Riboflavin,_FMN_and_FAD_metabolism icw(1);Riboflavin,_FMN_and_FAD_metabolism	atgagcatcccgttctccgtcctcgaccacctgcacatggccaacgcactgcgcctggccgagcgtgctgcctataccacccgccccaacccaatggtcggttgcgtcatcgcccacggcgaacgcgtggtcgggcagggctggcatcagcgcgccggcggtccgcatgctgaagtgttcgccctgcgcgaggccggaagcgaggcgcgtggtgccaccgcctacgtcaccctggagccttgtgcgcactacgggcgcacaccgccgtgcgcgctggccttgatcgaagcgggcgtgtcgcgcgtcgttgccgcgatgcgcgatccgttcccgaaggtcgatggtggtggcttcgatctgctgcgcaatgccggcatcgaggttgccgaaggactgatg…	MSIPFSVLDHLHMANALRLAERAAYTTRPNPMVGCVIAHGERVVGQGWHQRAGGPHAEVFALREAGSEARGATAYVTLEPCAHYGRTPPCALALIEAGVSRVVAAMRDPFPKVDGGGFDLLRNAGIEVAEGLMATQARELNKGFLSRVERNRPWLRVKLAASVDGRTAMADGSSKWITGPAAREDVQHWRARAGAILTGADTVLADDPMLTARLADTEVMPPLRVVLDSRLRSLECSRVREGGAPTLYLHDAAVSAPDAADAEFASVPCVEGRLDLGAVLALLAERGINEVHTEAGATLAGALLRGGWVDELLLYQAPTLLGDNGRPLLAGLGIDAMDQQRRLRVVDQRQVGEDIRLLLRP
NODE_11_length_165888_cov_60.046553	fig|6666666.970237.peg.272	peg	NODE_11_length_165888_cov_60.046553_98480_97959	98480	97959	-	Ribonucleotide reductase transcriptional regulator NrdR			isu;Ribonucleotide_reduction	atgcattgccccttctgccaacatgccgatacccgggtcatcgactcgcgcgtctccgaagacggcgcgacgatccgccgtcggcgtgaatgcgaagcctgcggcgagcgcttcagcaccatggaaacggttgaactgaagctgccggcgatcatcaagagcgatggcacccgcgaagccttcgaccagcgcaaggtccgcgctggtttcgaccgcgcactgcagaagcgtgcggtggccgaagacaagatcgaagcggcggtgcgggcggtggttcaccagctgcgcatcagcggcgagcgtgaagtgccttcgatcaaggtcggcgagttcgtcatgaacgaactgcgcaagctcgatcatgtcggctatgtgcggtttgcttcggtctatcgcagc…	MHCPFCQHADTRVIDSRVSEDGATIRRRRECEACGERFSTMETVELKLPAIIKSDGTREAFDQRKVRAGFDRALQKRAVAEDKIEAAVRAVVHQLRISGEREVPSIKVGEFVMNELRKLDHVGYVRFASVYRSFEDVADFREEIEKLERDLPSSTEQLQLLGDVIALTKKKKG
NODE_11_length_165888_cov_60.046553	fig|6666666.970237.peg.273	peg	NODE_11_length_165888_cov_60.046553_99066_98617	99066	98617	-	hypothetical protein				atggatgagcagcagcacaaacgatggatggggatagcaggcctgctggtgggcctgcccaccgcggcggcaggaggcaccggggcagtattggggttgatggtcgtgctggatggcaagtatctgactggcgatgagcactcgctgttgctgctctggtcatcggccggagtgctcggcctgctgtcctggatgtggctgagcggcctcttcctgtggcgtggtcgcgcaggcctgcatcaggcgccggtggtcgcatggattggcctggtgctgggaatactggccgcgctgggtgtcgtcgccgccacgctgtatttcaccttcaaggaaggggagatctcgaccttgggctttctcgggtttggcccactgctgctggtgctggccgcgcacctg…	MDEQQHKRWMGIAGLLVGLPTAAAGGTGAVLGLMVVLDGKYLTGDEHSLLLLWSSAGVLGLLSWMWLSGLFLWRGRAGLHQAPVVAWIGLVLGILAALGVVAATLYFTFKEGEISTLGFLGFGPLLLVLAAHLLWLRWGGNTPASGPAG
NODE_11_length_165888_cov_60.046553	fig|6666666.970237.peg.274	peg	NODE_11_length_165888_cov_60.046553_99510_99094	99510	99094	-	hypothetical protein				atggatgagcgccgcctcaagtacctgtatgccgcgttggcggtactgctcggcctgcccggcctggcgatgggcggcgcggtcgcggtgatgttcctggttgttggcgtgcaatccttcggcggcaaccgctcccccgatctggtgccactgctgtggggcctggccggcgtggcgggttgcctggcctggctgtggctcagcgccggctacctgctgcagggccgggccggcctgcaggtgcgcgcgatctggtggtggctgctgctggccggtgggctggcagcgctgccggttctctggatgaccgcatggttcggcttccagcaggggggcgccgcgttggaactactgctgctggggccgtcgatgctggtaccggccgccatgctggtgtgg…	MDERRLKYLYAALAVLLGLPGLAMGGAVAVMFLVVGVQSFGGNRSPDLVPLLWGLAGVAGCLAWLWLSAGYLLQGRAGLQVRAIWWWLLLAGGLAALPVLWMTAWFGFQQGGAALELLLLGPSMLVPAAMLVWLKRRA
NODE_11_length_165888_cov_60.046553	fig|6666666.970237.peg.275	peg	NODE_11_length_165888_cov_60.046553_99990_99517	99990	99517	-	FIG01111179: hypothetical protein				atggatgagcgccgcctcaagtatctgtacgtggtgctggccgcgctgttcggcctgcccagccttttcgcgggcggcgtcggtgcctgcatcgccctggtcatgggggtgatcggcctggtctcgctggatgctgacaagctgtggttcgctgccgtcatgtgcgtctggggaacggccgcgcttgccggcctggtggcctgggtcgcgctcagcgtcatctggttgcgtgatggactgcagggcctgcgcacggcctcgccacgctggtggtggttgctgggcatgggcgtgctggcgggcctgccgttgctgggattggcgatatataccttctccgggttgggcccggcggtggtgagcggtctcttcgcagggccgtcgctgctggtgcccacc…	MDERRLKYLYVVLAALFGLPSLFAGGVGACIALVMGVIGLVSLDADKLWFAAVMCVWGTAALAGLVAWVALSVIWLRDGLQGLRTASPRWWWLLGMGVLAGLPLLGLAIYTFSGLGPAVVSGLFAGPSLLVPTGMLMLLRARADTVDVPPVRARASE
NODE_11_length_165888_cov_60.046553	fig|6666666.970237.peg.276	peg	NODE_11_length_165888_cov_60.046553_101310_100057	101310	100057	-	Serine hydroxymethyltransferase (EC 2.1.2.1)			isu;Glycine_and_Serine_Utilization isu;Serine_Biosynthesis isu;Glycine_Biosynthesis isu;5-FCL-like_protein	atgttcccgcgtgacgtccgcatcgaatcctacgatcccgaactggccaaggccatcgccgctgaaacccagcgccaggaagaccacgtcgagctgatcgccagcgagaattacaccagcccggcggtgatggaagcccagggcagccagctgaccaacaagtacgccgaaggctacccgggcaagcgctactacggtggctgcgaatacgtggacatcgccgagcagctggcgatcgaccgcctgaagcagctgttcggcgccgactacgcgaacgtgcagccgcacagcggttcgcaggccaaccaggccgtgtacttcgcgctgctgcagccgggcgacaccatccttggcatgagcctggcccacggcggccacctcacccacggtgccaaggtg…	MFPRDVRIESYDPELAKAIAAETQRQEDHVELIASENYTSPAVMEAQGSQLTNKYAEGYPGKRYYGGCEYVDIAEQLAIDRLKQLFGADYANVQPHSGSQANQAVYFALLQPGDTILGMSLAHGGHLTHGAKVNASGKLFNAVQYGVNDQGLIDYDEVERLALEHKPKMVVAGFSAYSQVIDWARFRAIADKVGAYLFVDMAHVAGLVAAGVYPSPLEHAHVVTSTTHKTLRGPRGGIIVAKGADEDLVKKLQSIVFPGIQGGPLMHVIAGKAVAFKEALEPGFKAYQQQVVKNAQAMANTLIARGYKIVSGGTQNHLMLVDMIGKDVSGKDAEAALGKAHITVNKNSVPNDPRSPFVTSGLRLGTPAVTTRGYVEQDCVDLANWIADVLDAPNDDAVI…
NODE_11_length_165888_cov_60.046553	fig|6666666.970237.peg.277	peg	NODE_11_length_165888_cov_60.046553_101971_101498	101971	101498	-	hypothetical protein				atgcgcatcaatcgagtaatggccagtgccgtggcctctgtgctggcactgggcgccgtggccccggcattcgccgacaacgaccatcgccgcgaccacgaccgccgtgaatggcgcgaggatcgccgtgagtggcgccaggagcgccgcgactgggagcgcgaccgccgcgaggcccgtcgcgactgggaacgcgaccgtcgcgactggcatcgcgaccatgaccgctattaccgcccggcaccgccgcgcgtggtctatcgtccggcctacggcccgggctatggctggaaggtcggccaccgctatcgcgactactaccgcggcccgatctacgtggtgaacgactacccgcgctacaacctgcgtcgcccgccctacgggcaccagtggatccgc…	MRINRVMASAVASVLALGAVAPAFADNDHRRDHDRREWREDRREWRQERRDWERDRREARRDWERDRRDWHRDHDRYYRPAPPRVVYRPAYGPGYGWKVGHRYRDYYRGPIYVVNDYPRYNLRRPPYGHQWIRDDRGNMLLVAIATGVIAQYVLSSR
NODE_11_length_165888_cov_60.046553	fig|6666666.970237.peg.278	peg	NODE_11_length_165888_cov_60.046553_102224_103888	102224	103888	+	Energy-dependent translational throttle protein EttA				atgtcctcgcaatacatctacaccatgaaccgcgtgtccaaggtggtcccgcccaagcggcagatcatcaaggacatctcgctgtccttcttcccgggcgcgaagatcggcctgctgggcctgaacggcgccggcaagtccaccgtgctgaagatcatggccggcgtggacaccgatttcgagggcgaggcccgcccgcagccgggcatcaaggtcggttacctggcgcaggaaccggaactggacccgaccaagaccgtgcgtgaagcggtcgaggaaggcgtgggcgaagtgctgcaggcccaggccgcgctggaagcggtgtacgccgcctacgccgaggaaggcgccgacttcgacgcgctggccaaggaacaggagcgcctggaggcgatcctg…	MSSQYIYTMNRVSKVVPPKRQIIKDISLSFFPGAKIGLLGLNGAGKSTVLKIMAGVDTDFEGEARPQPGIKVGYLAQEPELDPTKTVREAVEEGVGEVLQAQAALEAVYAAYAEEGADFDALAKEQERLEAILAAGDAHTLENQLDVAADALRLPPWDAIVGKLSGGEKRRVALCRLLLQKPDMLLLDEPTNHLDAESVEWLEQFLARYTGTVVAVTHDRYFLDNAAEWILELDRGRGIPWKGNYTDWLTQKDERLKQEDNQEKARQKAIQKELEWSRQNAKGGRTKGKARLARLEELQSVDYQKRNETNEIFIPPGERLGNAVMEFKNVSKKFGDRLLFDNLSFLVPAGAIVGIIGPNGAGKSTLFKMITGQEKPDTGEIVVGPTVKLSYVDQSRDAL…
NODE_11_length_165888_cov_60.046553	fig|6666666.970237.peg.279	peg	NODE_11_length_165888_cov_60.046553_104052_105368	104052	105368	+	Xanthine/uracil/thiamine/ascorbate permease family protein			isu;Purine_Utilization	atgtccctgttcgagcgcctgttccagctgcagcagcacggcaccaccgtgcgcaccgagctgctggccggtgtcaccaccttcctgacgatgtcctacatcgtcttcgtgaaccccgagattctcggcaccaccggcatggatgcgggcgcggtgttcgtggccacctgcctggccgccgcactgggttcggcggtgatggcgctggccgccaacttcccggtcggcatggcaccaggcatgggcctgaacgcgttcttcgccttcaccgtggtcggcgccgccggcctgccgtggcagcaggcactgggtgcggtgttcatctcaggcctggtgttcctggtgctgtcgctgaccggagtacgcgcgtggctggtgtcgggtattccctcatcgctg…	MSLFERLFQLQQHGTTVRTELLAGVTTFLTMSYIVFVNPEILGTTGMDAGAVFVATCLAAALGSAVMALAANFPVGMAPGMGLNAFFAFTVVGAAGLPWQQALGAVFISGLVFLVLSLTGVRAWLVSGIPSSLRSAIVAGIGLFLAIIALQKSGVIVGNEDTLVALGPLNTAPPLLALAGFLLIAVLEARRIRGAILIGILAVTGAGWALGDVQYQGLVSLPPSLAPTFLQLDLPGLLHHDGGAPIAVLLQVVLVFVLVEVFDATGTLYGVVGRAGLLKLPGAQKRFGRALLADSTAIVAGSMLGTSSTTAFAESASGVQVGGRTGLTALVVSALFLAALLFSPLAAMVPSYATAPALLFVAGLMLRELVEVDWSDLTESVPAALCALAMPFTYSIANG…
NODE_11_length_165888_cov_60.046553	fig|6666666.970237.peg.280	peg	NODE_11_length_165888_cov_60.046553_105593_105414	105593	105414	-	hypothetical protein				gtggaaggtgaaccccgcgccgggtggtgccggccgctggccggcatcgcgcccaaggtggcaggtgaatcaccacccggtagtgccggccgctggccggcatcgcgcccaggctggcaggtgaatcaccacccggtagtgccggccgctggccggcatcgcgccccggatggcaggtga	MEGEPRAGWCRPLAGIAPKVAGESPPGSAGRWPASRPGWQVNHHPVVPAAGRHRAPDGR
NODE_11_length_165888_cov_60.046553	fig|6666666.970237.peg.281	peg	NODE_11_length_165888_cov_60.046553_105620_106624	105620	106624	+	hypothetical protein				atggttcggcccgaccttcccgcggatccgtcttcgccgttgcgccgccggctgctgcgcgcggcggttctggcgccgttggccgctaccctcgccaccctgcccggctgctcgctgccggtgcaggtggatggcaccttcctgcagccgtggcgcagccacctgcagtggcgcctggccgactggcagcgatccttgaagcttgcgcatacgctgggctgccgtcagctggtgctgcagtggactggcatcgtcggtggcagcgacggcgactggtcgctgcccgacggtagcctgcagcagctgttcaccgcggccagcgagaacgacatccgcatccgcgtcggcctgcccttccagcaacgctggtggcaggcgatcgctgccgacgacgccacg…	MVRPDLPADPSSPLRRRLLRAAVLAPLAATLATLPGCSLPVQVDGTFLQPWRSHLQWRLADWQRSLKLAHTLGCRQLVLQWTGIVGGSDGDWSLPDGSLQQLFTAASENDIRIRVGLPFQQRWWQAIAADDATLQAFLADSLAHARSWLAQAPWAQQPAFEGWYLPYELEQYHWADPARQQWLAQWLHRLVQAASARGGDCAISCYFSRLQTDGNLVMLWQAVLAQATLRPMVQDGVGVAGAGNVQQLQPLLDHFHAHGIGFDAIVELFRELPGGPADGSGFKGETADAARVQRQLAWARASGAQHVLVYALEPWLTQDTPQAAALRRRWGLPQ
NODE_11_length_165888_cov_60.046553	fig|6666666.970237.peg.282	peg	NODE_11_length_165888_cov_60.046553_109437_106618	109437	106618	-	Bacteriophage N4 adsorption protein A			isu;CBSS-83333.1.peg.566	atgaagaccacgctgctgtccactgtcatcaccgtggcattggccacggccgccgcgccggtgctggcacagaccgatgcaccactgccattgtccggtgccgcctaccgcatcgccgagcaggcgtttgccgcctatgaacgtggcgattaccccgcggcctaccggcagtccagcgaagcgatccggttgcgcccggacgtggtgcggctgcgcctgctgcagatctatgcgctgcagaaactggggcggggtgccgaggcgcagcagcaggcacgtcgtgcactggatgcggggttgaaggatccggccttgccggcgctggccgctgcacccaggacgagcacaggtgcggcgcgtaccggagcggtaccgcgtgcacccgcaacggtgaccgac…	MKTTLLSTVITVALATAAAPVLAQTDAPLPLSGAAYRIAEQAFAAYERGDYPAAYRQSSEAIRLRPDVVRLRLLQIYALQKLGRGAEAQQQARRALDAGLKDPALPALAAAPRTSTGAARTGAVPRAPATVTDRNSRQAYMLATEAYAAYDAGHMGVAASKAEQAFRQQPQQGAWALLWVAALEAQQQPGQADAAIGTALQLGAPNVEELRARRVALGRQRALLLAQQAYQSLSAGENAAAIEQAHAAVELAPDVASYRLLLITAQLQGDQLADAERSADQALQADGQDLNARVMRGYLRQRQGNTVLANEDFDTALAAPGSAMQQRNVRLLAVDAALAAGDRLRAAALLAPLQAAVPAGEGDARSQQLLQQGIEQRSRAIRSSRELPRIGAEAYLAPV…
NODE_11_length_165888_cov_60.046553	fig|6666666.970237.peg.283	peg	NODE_11_length_165888_cov_60.046553_111581_109434	111581	109434	-	Bacteriophage N4 adsorption protein B			icw(1);CBSS-83333.1.peg.566	gtggacggtctgttctggaacatccagctggccaactactacgccgtcctggaaaccacggcggcggcggtggccgtgctgatcctgatctccagccttgatgatctgttcatcgacgtctggtactgggtgcgcgagagttggcgcgcgctcaccatcaagcgccgcgaagcgtaccggccgctgacccaggaagacctgatgcagcggccgcaacagccgctggcaatcatggtgccggcgtggatggagtacgacgtcatcgcgcagatggtggagaacatgatcaacgtgctcgactaccgtgagtacgtcgtgttcgtcggcacctatcccaacgaccagcagaccatcgatgaagtcgagcgcatgcgccgccgctacaagcgcctgcgccgc…	MDGLFWNIQLANYYAVLETTAAAVAVLILISSLDDLFIDVWYWVRESWRALTIKRREAYRPLTQEDLMQRPQQPLAIMVPAWMEYDVIAQMVENMINVLDYREYVVFVGTYPNDQQTIDEVERMRRRYKRLRRVEVPHDGPTSKADCLNWLILAIFDYEKRHDIEFAGVILHDSEDVLHPMELRFYNYLLPRKDMIQLPVTSLDREWYELVAGVYMDEFAEWHAKDLVVRESVSGMVPSAGVGTCFSRRALLALSAQTDNQPFNTDSLTEDYDVGARLAAMGMQSIFARFPVQFRVRRPSWFGWGPVRERTQQMALCVREYFPDNFRASYRQKARWVLGIGLQSWESLGWRGSLATKYLLARDRKGIITSFVSIIAYIIFLQLLLFWLLKMTGLWTMQF…
NODE_11_length_165888_cov_60.046553	fig|6666666.970237.peg.284	peg	NODE_11_length_165888_cov_60.046553_113789_111588	113789	111588	-	hypothetical protein				atgacccagaccggccgctctcccctgtttgcatccgccgccgcgttcgtcctgtcgggcgtggttggcagtgcccatgccgccgacagcgtcgccggccagttcgccgagtggagcggtgacagcacggtcagccggcagatgaccctgcgcgaactcggtttccgccaaccgctggtgctcagcgggcaggagagccagcgcgagatctacctgccggtgccggccggtgtcgccacccgcgatgcgcagctgcagctggacgggcgctacgtgcgcggccatgccgggcgcacgtccggcctgtggtcggtcgatggcgatccgatcgccgcacgctcgatcaccgatgcacagggtgacgccagccagctgctggccatcgatggcgaaccccgc…	MTQTGRSPLFASAAAFVLSGVVGSAHAADSVAGQFAEWSGDSTVSRQMTLRELGFRQPLVLSGQESQREIYLPVPAGVATRDAQLQLDGRYVRGHAGRTSGLWSVDGDPIAARSITDAQGDASQLLAIDGEPRQNGFVRVGVGWWSIVSDYQCADQSAPANVLRLSPDSRFSYRFDGRAVDTVAKAWGALPPQVRLLVDGKALQAPIYDAAWRIGTALQAGGKQVQVLALPKVGDSVDLTGISIPASLQVVPAYAALATGERAHAIKDLAEVGALLSLRDSGPLAAEVMIGSDALRAGVRAGLDALAAQVGATGADAGTAFAAWRGTDMGGLEKPAATASVRVVAVAGRPTLVVDPAAAGKVAGLFAEQWRSYALGRSLQVSAAGTPKLDGDQVLLSRL…
NODE_11_length_165888_cov_60.046553	fig|6666666.970237.peg.285	peg	NODE_11_length_165888_cov_60.046553_114970_113786	114970	113786	-	UDP-N-acetylglucosamine 2-epimerase (EC 5.1.3.14)			idu(1);CMP-N-acetylneuraminate_Biosynthesis idu(1);Legionaminic_Acid_Biosynthesis	gtgaaggtcctgtcggtgttcggcacgcgaccggaagcgatcaagatggggccgctggtgcgtgccctggccgaggctgcggacatcgaatcggtggtctgcatcaccggccagcaccgggcaatgctggaccaggtgatgtcgctgttcgagatcaccgccgaccatgacctcgatgtcatggtgcccaaccagaccctcaatggcttgtgcgcgaagctgttcgagcggcttgacgcgctgtacacgcaggttcgtccggatcgggtgctggtgcacggcgataccaccaccgcgatgaccgccgctctggccgcgttccaccaccgcattccgatcggccatgtcgaggccggactgcgcaccggtgacatcaaccggccgtggccggaggaaatg…	MKVLSVFGTRPEAIKMGPLVRALAEAADIESVVCITGQHRAMLDQVMSLFEITADHDLDVMVPNQTLNGLCAKLFERLDALYTQVRPDRVLVHGDTTTAMTAALAAFHHRIPIGHVEAGLRTGDINRPWPEEMNRRVIDVVGHQLYAPTPSSRANLAGEHLGGQILVTGNTVIDALQQTVERLDADPALRARADEPFHMLDPDRRLLLVTGHRRESFGQGFEDICRALAELARRPDLQVLYPVHLNPNVQGPVNAHLGHLDNVHLVPPQDYLRFVRLMQRADVILTDSGGVQEEAPALAKPVLVMRDVTERPEAVEAGVVTLVGTTPSRIVEAVNAALAQPPHPTRFDPDASPYGDGRASARIVAALRGTPLPEFSPGLRSSGALHPHPREVTP
NODE_11_length_165888_cov_60.046553	fig|6666666.970237.peg.286	peg	NODE_11_length_165888_cov_60.046553_116268_115237	116268	115237	-	fimbrial adhesin precursor				atgccgatgatttcttcccgaggccgcaaggcgctggctgccgtggccgtgctcggtggtgtgttgctggcgcagcaggccagcgctgcgtgccggatcagctccagctggttcacggcccaggacgtcaccatggacatgggccagatcgtgatcctgcccagcacaccggtgggcggggtgatcaaggaaatcagcgagtcgatcacccagcgcgaccgtgtggccagctgcgactggaacggtggccgttcgatcggcgagtacgtcaacgcggcacagaagcgcccggttgctggttttgcggacacctttgaaactgatgtccccggcgtcggcatcaagcttttccgcgatgcagggtcgttccaggtctattacccgcactcgattcccttc…	MPMISSRGRKALAAVAVLGGVLLAQQASAACRISSSWFTAQDVTMDMGQIVILPSTPVGGVIKEISESITQRDRVASCDWNGGRSIGEYVNAAQKRPVAGFADTFETDVPGVGIKLFRDAGSFQVYYPHSIPFGYTTVTLNGGRFRIQLIKTAAQTGSGVIAPNGRFTTYYFDGDGPGRPVLTSTFKGSGTTVVSPTCEVQAGSRNIAVDFGSVPNTSFTGVGSKAVNRDFEIRLNCQGSNVAQYQSKIGIRLDADQDSSNMPGVLKLSAASNSATRIGIQMVQRDGTTEREVRFGQTINVGTTAPGTSVMALPLRARYVQTQAGTVGAGVANGQATFTIQYE
NODE_11_length_165888_cov_60.046553	fig|6666666.970237.peg.287	peg	NODE_11_length_165888_cov_60.046553_118844_116259	118844	116259	-	hypothetical protein				gtgatcggaaacagattgacattgtcgatccatcaggcgctttgcctgttggttgctggcgtggcctgcccaggatgggcgctggctgctccggccaatctcggcgaacaggcgctgatggcgcagagtggtgcggccaatgcgcgtgcaccggaatcggcccagttcaactccagcttcctgtctggccaggccaagcaggtcgacctggcggccttcagcaacggcaacccgatggtggccggcaactatcgtgtcgacgtgtacgtcaacggtgcctggcagggccgtcgcgatctgcagttcaaggccgatgcgcagggccgtgtcgacgcctgcctgccgctgccgatgctggaagaaatgggcgtggacagcgaggccgtgctgctgcagcag…	MIGNRLTLSIHQALCLLVAGVACPGWALAAPANLGEQALMAQSGAANARAPESAQFNSSFLSGQAKQVDLAAFSNGNPMVAGNYRVDVYVNGAWQGRRDLQFKADAQGRVDACLPLPMLEEMGVDSEAVLLQQDPSVPTDKTSCVPVQQRMANAYGVYDSGNLRYDLSIPQVFLRREARGYVNPALWDRGINAGFVGYSFNAIDSDSRVEGGQRNRSAYLGLNAGLNLGGWQFRHDSNLTWTEGDGRHWQSIATYAQRGIPQVRGMLTIGEAYTTGELFDSIGYRGASLASDDRMLPDSLRGYAPVVRGIAETNARVEVRQNEQLIYSSTVSPGSFVIDDLYPTGYGGDLEVSVIEADGRRREFKVPFGSVPQMLREGVSRYSLTAGQVRNKLLADEPW…
NODE_11_length_165888_cov_60.046553	fig|6666666.970237.peg.288	peg	NODE_11_length_165888_cov_60.046553_119644_118916	119644	118916	-	P pilus assembly protein, chaperone PapD				atgaaagcattctttccccgggcgctgctgctggcagcgttcacgctgcccttctgccagaacgctctggccggcgtggtggtcaatggcacgcgagtgatctatccggcgcaggcgcgcgaagtcaccgtgcaggtcgacaacgtgggcgattcgccggcgctggtgcaggcctggatcgacagcggcgacgccaaccagaccgccgataccagcgatgccccgttcgtactgacgccgccgatcgcgcgtgtcgagccgggccgcagccaggcgctgcgactgatcttctccggcgcgcagttgccgaccgaccgcgagtcggtgttctggctcaacgtgctggatgtgccgccgtccccggacaacgctgacagcggcgaacagaattacctgcag…	MKAFFPRALLLAAFTLPFCQNALAGVVVNGTRVIYPAQAREVTVQVDNVGDSPALVQAWIDSGDANQTADTSDAPFVLTPPIARVEPGRSQALRLIFSGAQLPTDRESVFWLNVLDVPPSPDNADSGEQNYLQVAFRSRLKLFYRPQGLKGVANDAPAALRWTRNGDRLRVENPSPFHVTLAEVHAVTGSSEKAVEDKGAMVAPKQSLEFAAPAGTDQVRFITINDYGGRVEHTIRLGSTGG
NODE_11_length_165888_cov_60.046553	fig|6666666.970237.peg.289	peg	NODE_11_length_165888_cov_60.046553_120269_119730	120269	119730	-	Fimbrial protein precursor				atgcacaagatcaacctcattgccgctctgatgctggccgccgctccgctggccgccaacgccgccgacggcaccatcaccttcaacggcaaggtgaccgacaagacctgcaccatctcgaccccgggcggcaaggacttcgccgtcaacctgccgaccgtgtccaagaacaccctggccaccgccggtgccgttgccggtcgtaccccgttcgccatcaacctgaccaagtgcagcgccggcaacgtcgcgacctacttcgagccgggttcgaccgttgacttcaacaccggccgcctgctgaaccaggcctcggccaacgctgccaccaacgtgcagctgcagctgctgggctcgaacaaccaggtcctgccgatcaaggctgcaggcgctggcctg…	MHKINLIAALMLAAAPLAANAADGTITFNGKVTDKTCTISTPGGKDFAVNLPTVSKNTLATAGAVAGRTPFAINLTKCSAGNVATYFEPGSTVDFNTGRLLNQASANAATNVQLQLLGSNNQVLPIKAAGAGLAQTNSQWVTVGTDGSADLNYYAEYYATAAATPGDVTSSVKYTIIYN
NODE_11_length_165888_cov_60.046553	fig|6666666.970237.peg.290	peg	NODE_11_length_165888_cov_60.046553_120753_121094	120753	121094	+	hypothetical protein				gtggccctgatgtccgtcagtgcgctggcccaagccagcagcggcagcattcgtttcagcggccgtatcgccgagccgggctgcatgaccaacctgtcccagggcgagctgagcctggcggcctgcccgccgtcggccaagggctcgacggtggctgtgacggcgctggccgatggccaagccgcgacgctgcgcgacggcaagcgccaggggcagaagctgtcggtgtcggccagcgcgatgcgcgccggcgatatcgccttctccgagcgctacagcgtgcaggcttcgaagcagcagccgctgcagggtgcctacctggtggtggtcgactacctgtaa	MALMSVSALAQASSGSIRFSGRIAEPGCMTNLSQGELSLAACPPSAKGSTVAVTALADGQAATLRDGKRQGQKLSVSASAMRAGDIAFSERYSVQASKQQPLQGAYLVVVDYL
NODE_11_length_165888_cov_60.046553	fig|6666666.970237.peg.291	peg	NODE_11_length_165888_cov_60.046553_122283_121105	122283	121105	-	Nicotinate phosphoribosyltransferase (EC 6.3.4.21)				atgcctatcatccagtccctgctcgacaccgacctgtacaagttcaccatgatgcaggcggtgctccaccagcaccccggtgcccaggtgcagtaccggttcaagtgccgcacgcccggcatcgacctggcccattacatcgaccagatcgacgaagagatcgaccacctgtgcagcctgcgtttcagcgacgcggagctggattacatgcgtggcctgcgcttcgtgaagcccgacttcgccgatttcctcggcctgttccacctcgaccgcaagtacatccagctgcgcgcgtcgaaggccgtgcccggcgagatcgaactggacatcaccggcccgtggctgcacaccatcctgttcgaagtgccgctgctggcgatcatcaacgaagtctggttc…	MPIIQSLLDTDLYKFTMMQAVLHQHPGAQVQYRFKCRTPGIDLAHYIDQIDEEIDHLCSLRFSDAELDYMRGLRFVKPDFADFLGLFHLDRKYIQLRASKAVPGEIELDITGPWLHTILFEVPLLAIINEVWFRNTTTADFAEGERRLQAKAALLRDTPGFEQCRIADYGSRRRYSRDWHARLLPLLRDALGPQLVGTSNVHFARLYGMTPHGTMAHEYLQAFQALGPRLRDSQVAALESWAREYRGDLGIALSDVVGLDAFLRDFDMYFCKLFDGVRHDSGDPFDWGDRMLAHFQQRRVDPRSKVLVFSDGLDIAKVMRLYDYFRGRCQVAFGVGTHLTNDLGPTPLNIVIKMVRCNGQPVAKLSDSPGKSMCDDPGYLAYLRQVFELPPA
NODE_11_length_165888_cov_60.046553	fig|6666666.970237.peg.292	peg	NODE_11_length_165888_cov_60.046553_123224_122385	123224	122385	-	Glycosyl transferase				ttgaatgttgccatcgccgccatcgtcgtcacctaccagagcggcagcaccatcgatgcctgtctctcccgtctgtgccaggcgcgggacgtggccgaaatccgggtgatcgacaacggctcgatggatggcacgctggatatcgtgcagcgccatgccagccacgacccgcgcgtgcgttttgtcggcaatccggacaatcccggctttgccgccgcaaacaatcagggggtggccgattcgcacagcccgtggctggccttcatcaacccggacctgatggtcgagcccgatactctggccgagctgcgcagccgtgccgaacggttgggggattgcctgctgggtgtcgaacagctggacgagcatggccatgccgacgaggccgtgcgccgtcgt…	MNVAIAAIVVTYQSGSTIDACLSRLCQARDVAEIRVIDNGSMDGTLDIVQRHASHDPRVRFVGNPDNPGFAAANNQGVADSHSPWLAFINPDLMVEPDTLAELRSRAERLGDCLLGVEQLDEHGHADEAVRRRDPDFLLMLRSPGKGSKLSVPRDPQQALQRVPALSGALLLMPRALFDRIGGWDAGYRLHAEDLDLCRRAREAGAVVAIANDLQVTHVRGVSSRSRPFFVEWHKHRGLWRYFQKFEASQRSLPVRVAVWGAIWAHALMLVPRLVRRSL
NODE_11_length_165888_cov_60.046553	fig|6666666.970237.peg.293	peg	NODE_11_length_165888_cov_60.046553_124072_123221	124072	123221	-	hypothetical protein				atgggggcgatcgtgttgttgccgctgtgcgtggacgatgccgcgctcgaccgctgcctggccgcactggatgccggcaccgcgccgggcaccgcggtctggttggcggacgatgcgcagaccgggccgcgcgcgcaggcggtggtggaacactggttggcgcatacgccactgcaggccgagtacacccgccgcgcgcggccgctgggcgaggtggcccacctggacgagatgttgcgcgcctgcgatggcatggacgtggcggtgctggcaccggacagcgtgcccgcgccaggctggctgcagcagctgcaggacaccttcgcccgcgatgccgccatcgccaccgcaaccccgtggtgcaatgccggcgaaaccgctgcgtggccacggctgggc…	MGAIVLLPLCVDDAALDRCLAALDAGTAPGTAVWLADDAQTGPRAQAVVEHWLAHTPLQAEYTRRARPLGEVAHLDEMLRACDGMDVAVLAPDSVPAPGWLQQLQDTFARDAAIATATPWCNAGETAAWPRLGEINPEPHDPALLAHTCATLPTLHPELPSAVTHAVLVRGNARRRAGGLDVDSYAGWNAALVDLSLRMAGLGWRNVLCETAFVSRAGEAVSRDGDLEALAARWPGWVPRLADFLMHDPLHGLRADLQQRMRQAIMPKEQGDLFVPSAPEPPV
NODE_11_length_165888_cov_60.046553	fig|6666666.970237.peg.294	peg	NODE_11_length_165888_cov_60.046553_126606_124405	126606	124405	-	general secretion pathway protein D				atgagcctgcgttttcttccctggtcctttgccctcgcgctgctggtcggctgcagcaccgtgtccgcgccgcatgtgcagcgcaagggcaatctgtcgccgactgccgaggccggccaggcagctgatgtcgcagcagatgctgcccgtgacgcccagggcgctccgcaggcggtgatccgccgtggcaccggcaccatgatcaaccgcgaagcagcacgtgcaccggctccggcgctgcatggcgccagcaccggtgaagcaaccttcaatttcgaaggcgagtcggtgcacgcggtggtcaaggccatcctcggtgacatgctgggccagaactacgtgatcgcaccgggcgtgcagggcacggtgaccctggccacgcccaagccggtgtcgccg…	MSLRFLPWSFALALLVGCSTVSAPHVQRKGNLSPTAEAGQAADVAADAARDAQGAPQAVIRRGTGTMINREAARAPAPALHGASTGEATFNFEGESVHAVVKAILGDMLGQNYVIAPGVQGTVTLATPKPVSPAQALNLLEMVLGWNNARMVYSGGRYNIVAADQALAGTVAPSTAPAASARGFEVRVIPLQFISATEMKKVLEPYARPNAIVNVDSGRNVITLGGTRAELENYMRTVEIFDVDWLSGMSVGVFPIQSGKAEQVAADLEKVFGEESKTPSAGMFRFLPLENANAVLVITPQVRYLDQIQQWLDRIDTAGGSARLFSYELRYIKARDLAERLSEAFASSGNRGGSSPASLAPGAIPSQLGSDGERGMDSNNSSSFGSTPGSGSSGAGNGS…
NODE_11_length_165888_cov_60.046553	fig|6666666.970237.peg.295	peg	NODE_11_length_165888_cov_60.046553_127410_126616	127410	126616	-	General secretion pathway protein N			icw(5);General_Secretion_Pathway	atgaaacttgagcagatcagcctgcgcaccggtttcctgctggccctggccggttgggctgcggcggtctggctggccaccggcttcggtctgggcagccagttgccaggtgaggatggcgatgccgatgcggtgccttcgctgccggtgctgccgccgttggccgcagaacgcatgcccagcgccgacagctacagcgcgatcggtgagcgaccgctgttcgccgaggaccgcaggccgaagccctacctgctcggtggcagcgagccggccgccagcgccgcgctgcgcctgaccggcgtgctgctgaccggcgacttcggcatggccaccttcaccaccgaacagaaccgttcgctgcggctgcgcctcaacggcgaagcggtggacggctggcaa…	MKLEQISLRTGFLLALAGWAAAVWLATGFGLGSQLPGEDGDADAVPSLPVLPPLAAERMPSADSYSAIGERPLFAEDRRPKPYLLGGSEPAASAALRLTGVLLTGDFGMATFTTEQNRSLRLRLNGEAVDGWQLVGLAPRQATVIGPGGSQVLELAVFNGQGGEPPTVLRGANGAPPAGAVVVPPPAGAPPMPSPPPAAATATAQPQPASSVPSAAAAAPPANTNGPSEAQMQAIRERIQARRRQLQQQQQQQPSQPPGDGTNR
NODE_11_length_165888_cov_60.046553	fig|6666666.970237.peg.296	peg	NODE_11_length_165888_cov_60.046553_128107_127400	128107	127400	-	General secretion pathway protein M			icw(2);General_Secretion_Pathway	atgccaagcgcacgccgtgaccgctggctggcactggcactgttgctggcagtgctgggcctggcctacctgctgctggtgcacccctggttcacccggccgctgcgcgaaatcgatgctgatgtcgccgccctgcgcgagcgcgagcagcgcgtgcaggcgcagctgcagcagcagccgcagatcgaacagcgcctgcgtgccacccgcgaggcactgcagcagcggccgggcttcctgcgcgaggccaccgccgaggctgcagccgctgcgctcggcgcgaagctgcaggatgcggtggcgatggccagcccgggcaaccgcagctgcaccatcagcaaccgcacgccgctcaccgacaaccgccgcgacgccgagttcgtgcgcgtcgccatgcag…	MPSARRDRWLALALLLAVLGLAYLLLVHPWFTRPLREIDADVAALREREQRVQAQLQQQPQIEQRLRATREALQQRPGFLREATAEAAAAALGAKLQDAVAMASPGNRSCTISNRTPLTDNRRDAEFVRVAMQVRLRCGVAELATVLHSLETGSPRLFVDNLNLIAQRFQQSPNESGLGLDVSFELAGYLLPGAAADGSAPTPATEPVSAPQPASAPPAPAPAAPVEGQEVADET
NODE_11_length_165888_cov_60.046553	fig|6666666.970237.peg.297	peg	NODE_11_length_165888_cov_60.046553_129233_128088	129233	128088	-	General secretion pathway protein L			icw(4);General_Secretion_Pathway	atgacggcatggcaggacagtgtgcggcaggtacagggccggatcggccctggcgccggtcgtttcctgcgctggtggcggcaatcgctgctggcctgggtgccggcacgttggcagtgggcactgggctgggcacaggcgcgcctgctgctgcagcgcgaaggcgaccaccttcaggtctggcgtgaggcgggggagcgccgcgaaccggtcgtacggctgccgtggccgctgtccccggccgaactggatcgcgtgctggaagcccgcctgcgcagcttgccgcgggtgtggctgctgccggcaggcgatgtgctgcgccggcagctgcgcctgccggcggcggcggctgaccgtctgcgtgcggtggtcggtttcgagatcgaccggcagacgcct…	MTAWQDSVRQVQGRIGPGAGRFLRWWRQSLLAWVPARWQWALGWAQARLLLQREGDHLQVWREAGERREPVVRLPWPLSPAELDRVLEARLRSLPRVWLLPAGDVLRRQLRLPAAAADRLRAVVGFEIDRQTPFESSQVSYDVRERGAAGEGQLQVELVAWPLRQLEAWRSNVGQWADALSGVDAIDAQGNILQVNLLPPAQRQLQADPMRRWNLLLAVAAVVMLVLSGLQVLDNRRAAADELRAQVERSARSARGVASERAQLQALIDGAAFLEKQRGQRAGTVEIWNELTRRLPEGTYLEKLAIENNNLQLIGLSREASQLVQLLQDAPQWRKVNLTGVLQADGAASGRDRFTMTAELQPLPAAAPNREAADADAKRTP
NODE_11_length_165888_cov_60.046553	fig|6666666.970237.peg.298	peg	NODE_11_length_165888_cov_60.046553_130093_129230	130093	129230	-	General secretion pathway protein K			icw(7);General_Secretion_Pathway	atgagccgggcgcacggcgcggcgctggtactggtcctgtggctgatcgccctgatgacggcgctggtgggcgcgttcgcgttgagcgcgcgggtcgagcacctgcagcagcgggtgctggatgatgatgcgcgtggccaggagcgtgcacgggcgggacttgagtacgcgctgacgcgcctgtccgccgatccgcagcgggcgccctggcgcgccgatggccgtgtctatcgttggcagttcgatgacgccagcatcgagatcaaggtgctggacgagaacggcaagatcaacctgaacctggcagacgtggccctgctgagcgccttcctcaaagcgctgggtgaagacgaagcgcaggcccgccagctggccggcgcgatcgtcgactggcgcgac…	MSRAHGAALVLVLWLIALMTALVGAFALSARVEHLQQRVLDDDARGQERARAGLEYALTRLSADPQRAPWRADGRVYRWQFDDASIEIKVLDENGKINLNLADVALLSAFLKALGEDEAQARQLAGAIVDWRDEDSLLQPGGGAEAPDYAAAGLPYGPRNKRFETLGELQRVLGMRGPLYQAMLPHLTLYSRQARPDPQFASAPVLTALGLDADTVLAQRAQQERDADTAGGATTLASSSGTYSIESRATDGSGRRSVLQAVVRNGSGGVPGRSYTVLRWEQGMTAR
NODE_11_length_165888_cov_60.046553	fig|6666666.970237.peg.299	peg	NODE_11_length_165888_cov_60.046553_130722_130090	130722	130090	-	General secretion pathway protein J			idu(1);General_Secretion_Pathway	atgaagcgacgcgccgcaggctttaccctggtggaagtgatgttggccacggtgctgttggccggtggcctggcgttggcctttgccagcgtgcgctcggcgatggcggtgagccagcgtggcgagcagattgccgccgagagcgaacgcatgcgtgcggtcgaggctctgctgcggcggcagctggccggtgcgctgcgcacgccgctggaagtgcccgatcccacccgcgaaccgatcttcttccagggcgaagagcaacgcatgctgttcgcggccgatctaccgggctatctgggccgtggtggtgcctacctgcatgcactgcaggtggatggccgcagcggccagcaacgcctcctgctcgacctggtgctgctgcaggagggcgagcgcatc…	MKRRAAGFTLVEVMLATVLLAGGLALAFASVRSAMAVSQRGEQIAAESERMRAVEALLRRQLAGALRTPLEVPDPTREPIFFQGEEQRMLFAADLPGYLGRGGAYLHALQVDGRSGQQRLLLDLVLLQEGERIAETPPRPPEVLVENLKSVQLRYRGIDASTGQVTDWTPRWDDTRRLPMLVEIQIVPAKGAPWPALVVAPRAGGSGGAR
NODE_11_length_165888_cov_60.046553	fig|6666666.970237.peg.300	peg	NODE_11_length_165888_cov_60.046553_131144_130719	131144	130719	-	General secretion pathway protein I			icw(2);General_Secretion_Pathway	atgaagcggcaggcgcgtggttttacgttgctggaagtgatcatcgccttcgccttgctgggcctggcgctgacgctgcttctgggcagcctgtcaggtggcgcgaaacaggtccgagaggccgagctgcgcacgcgtgcggtgctgcatgcgcaatcgctgctggccgaagccggtgtcgccgcgccattgcaggtgggcagccagcagggcgactgggaacagggccgataccattgggagctgcaggtacagccatgggtcgagccgcgtgccgccaacgcggtacaggcacaggcgcaatcgccgggggctccctggctggccgagctgcagcttcaggtgcgctggggcgaaggcgaacgcgaacaactgcgctggcgcagcctgcgcctgctg…	MKRQARGFTLLEVIIAFALLGLALTLLLGSLSGGAKQVREAELRTRAVLHAQSLLAEAGVAAPLQVGSQQGDWEQGRYHWELQVQPWVEPRAANAVQAQAQSPGAPWLAELQLQVRWGEGEREQLRWRSLRLLPPDLESAR
NODE_11_length_165888_cov_60.046553	fig|6666666.970237.peg.301	peg	NODE_11_length_165888_cov_60.046553_131635_131141	131635	131141	-	General secretion pathway protein H			icw(8);General_Secretion_Pathway	atgacgcatttcctgccgcgccggctgcctcgcccgcgcctgcacggcaggcgcgcagcgggcctgtcgctgctggaaatgctgctggtgatcgcgctgatcgccgcgatcggcctgatcaccgccgcgggtctgtcgcgcggctttgccggcatgcagctgcgcagcgccggcaaggacatcgccaaccagctgcgcatggtgcgcgcccaggccatcgcgcgcggtgagccgcagcgcttcgtgatcgagccggcgcgtcaccgttggcagggggccaaccagcggcagggcgatgtgccgacgcagctgcaggtgcagttcgaaggtgccgcgcagctggccaccgcgccggggcagggcgtgatcgagttccatcccgatggtggctccagtggt…	MTHFLPRRLPRPRLHGRRAAGLSLLEMLLVIALIAAIGLITAAGLSRGFAGMQLRSAGKDIANQLRMVRAQAIARGEPQRFVIEPARHRWQGANQRQGDVPTQLQVQFEGAAQLATAPGQGVIEFHPDGGSSGGRIRLQREGAEWRIDVGWLTGEVRSGPWQAP
NODE_11_length_165888_cov_60.046553	fig|6666666.970237.peg.302	peg	NODE_11_length_165888_cov_60.046553_132085_131642	132085	131642	-	General secretion pathway protein G			icw(4);General_Secretion_Pathway	atgattgcttcccgtcgaccgatccgcctttccttcactgccgcgcgcaaccagtcgggcatgagcctgctggagatcatcatcgtcatcgtgctgatcggcgcggtgctgaccctggtcgccagccgcgtgctgggcggtgccgatcgtggcaaggcgaacatcgccaaggcccaggtgcagaccgttgcctccaaggtcgacaactaccagatcgataccggcaagctgcctggctcgctcaacgatctggtgaccgcaccggcaggtgtcggcggctggctgggcccgtacgccaagccggccgacctgaatgacccgtggggccacgcgctggagtaccgcgcgccgggcgaaggccagccgtatgaactgatcagcctgggcaaggacggcaag…	MIASRRPIRLSFTAARNQSGMSLLEIIIVIVLIGAVLTLVASRVLGGADRGKANIAKAQVQTVASKVDNYQIDTGKLPGSLNDLVTAPAGVGGWLGPYAKPADLNDPWGHALEYRAPGEGQPYELISLGKDGKAGGSSVDADIRYQP
NODE_11_length_165888_cov_60.046553	fig|6666666.970237.peg.303	peg	NODE_11_length_165888_cov_60.046553_133355_132135	133355	132135	-	general secretion pathway protein F				atgccgaactaccgctacaaagcgctcaattcgcacggcgagatcttcgacgggcagatggaagccgccagcgaggccgaactggtcgcgcgcctgcaggatcagggccatctgccgatggagacccagctggccgatggcggcgtggtcggcggcagcagctggcgcacgctgctgcgccagcgcccgttgcagggcgcggcgctgctgcagttcacccagcagctggcgaccctgcttggtgccggccagccgctggaccgtgcactgtcgatcctgctcgggcttccggaagacgaacgctcgcggcgtgcgatcaccgacatccgcgacgtggtgcgcggcggtgcgccgctgtcgaccgcgctggagcgccagcacggcctgttctcgcgcctg…	MPNYRYKALNSHGEIFDGQMEAASEAELVARLQDQGHLPMETQLADGGVVGGSSWRTLLRQRPLQGAALLQFTQQLATLLGAGQPLDRALSILLGLPEDERSRRAITDIRDVVRGGAPLSTALERQHGLFSRLYVNMVRAGEAGGSLHETLQRLADYLERSRALQGKVINALVYPAILLVVVGGALLFLLGYVVPQFAQMYESLDVALPWFTNAVLQLGLFVRDWWVLLLVVPALLALFFERKVRQPAFRLALDGWLLQRRGIGRLLGELETARLARTLGTLLRNGVPLLGALGIARNVLGNRALAADVEAAADEVKNGAGLSLALSRGKRFPRLALQMIQVGEESGALDTMLLKAADTFEQDSARRIDRLLAAMVPAITLVLASVVGAVIVAVLVPLY…
NODE_11_length_165888_cov_60.046553	fig|6666666.970237.peg.304	peg	NODE_11_length_165888_cov_60.046553_135101_133380	135101	133380	-	General secretion pathway protein E / Type II secretion cytoplasmic ATP binding protein (PulE, ATPase)			icw(1);General_Secretion_Pathway	gtgaacgcccttgctgcaaccgctgccgacgacgccgaaggccgcatcctggatgcgttgttggcgcgtggccgcctcaaggagagcgatcttgcacgggcacggccgctgcacgcggaggccggcggcagcctgcttggcctgctggtgcggctggggctggtgtccgaacgtgaccaggcgcaggccagcgccgaggtgctgggcctgccgctgctggatggcaagcagctgccggattcaccgccccagggtctggccgagggcctgccgctgtccctgcgtttcctcaaacagttccatgtatgcccgctggcgctggatgaacagggtgtacggctgtggctggccgatgcccacgatccctatccgcagcaggctgtgcagctggcacttggc…	MNALAATAADDAEGRILDALLARGRLKESDLARARPLHAEAGGSLLGLLVRLGLVSERDQAQASAEVLGLPLLDGKQLPDSPPQGLAEGLPLSLRFLKQFHVCPLALDEQGVRLWLADAHDPYPQQAVQLALGVPVTPVLGMRAEIDDLVERWFGQGRSAMGAIVETADGEGGAVDDIEHLRDLASEAPVIRLVNLVIQRAVELRASDIHVEPFESRLKVRYRVDGVLVEGESPPANLTAAVISRIKIMARLNIAERRLPQDGRIMLRVQGKELDLRVSTVPTAHGESVVMRLLDRETVVFDFHRLGFTDAFLPQFRKVLEQPHGILLVTGPTGSGKTTTLYTALSQLNTADVKIITVEDPVEYQIEGINQIQAKPQIGLDFANALRSIVRQDPDIIMI…
NODE_11_length_165888_cov_60.046553	fig|6666666.970237.peg.305	peg	NODE_11_length_165888_cov_60.046553_137131_135239	137131	135239	-	extracellular protease				gtgatcaagaagcagaaccttcgcatcaatgtgttggcagccgccgtgctgtcgctgaccggtgttggcctggcacaggccgccgacctgaaagcaaatgcgccgttgtccggcccgaagacgcagcaggttgatggcatcatcgtgaagtaccgcgctggcagcgccgcagctgccgatgcgaacgccaagctggccgtggtcaactcggccatcgcccgcgccgtgccggcaggtaccaacgcggctgcgcgcagtgccgcgctgcgcccgcaggtggcccgcaagctgggcatcggtgccgatctgatccgcctgcagggagggatcgcgcgcgccgaactggacaaggtgctgggcgaactgaaggctgacccgaccgtcgaatatgcggtggcc…	MIKKQNLRINVLAAAVLSLTGVGLAQAADLKANAPLSGPKTQQVDGIIVKYRAGSAAAADANAKLAVVNSAIARAVPAGTNAAARSAALRPQVARKLGIGADLIRLQGGIARAELDKVLGELKADPTVEYAVADAIMYPIDAASSPRADAVAKSDASPSFVPNDPYYQSHNWHFHNPVGGVNAPAAWDVSQGEGVVVAVLDTGILPEHPDFAAGTLLEGYDFISQASRSRRAADGRVPGALDYGDWMPTANACYDGSPVRDSSWHGTHVTGTIAEATNNGLHTAGLAYKAKVLPVRVLGYCGGTLSDITDAITWASGGTVAGIPANQNPAEIINMSLGGSGSCDPAYQAAITGATNRGTLVVVAAGNDSMNVANARPANCDGVVSVGATGITGAMAYYS…
NODE_11_length_165888_cov_60.046553	fig|6666666.970237.peg.306	peg	NODE_11_length_165888_cov_60.046553_144470_137289	144470	137289	-	Outer membrane protein				atgaatcggatttatcgcaaggtctggaacaaagcattgggtcagttggtggtggcctcggaactggcttcctccgacagcagcagcggtggggtcgtcgaccagcgccgcggtgcgacacaggccacgcccgcactgctggcggtggcactgggcctggtattgggattgggcatgagtggctctgccaccgcacagtcggtgcagatcggcggtagcgccacctgcgtggcattcagcggcaagctgctcgaaaagtgcctgatcgaaggctcggccacggccaagggcagcaatgcggtggcgatcggcagcaacagcagtgccagtgcggccaacagcgtggcgctgggcgccggctccaaagccacgcgtgccaacaccgtttccgtcggcgat…	MNRIYRKVWNKALGQLVVASELASSDSSSGGVVDQRRGATQATPALLAVALGLVLGLGMSGSATAQSVQIGGSATCVAFSGKLLEKCLIEGSATAKGSNAVAIGSNSSASAANSVALGAGSKATRANTVSVGDAGKERQVTNVAAGTQATDAVNKAQLDAQARATQAALADVAADGNRYFKADGAGDDSDAAKIEGEGALAAGAGAQSLANATTAIGTQAIAAGIGASAFGQGALAIGDASVVVGQSAAAFGLGDTAVGASAYAASENGAATALGALSEATADGATAVGGGAVAMGPGSTALGRGATAANEASIAVGAFSTAVGEYSTALGSNSAAVATGSVALGAGSLADRVDTVSVGAAGYGLTRQITSVAAGTEDTDAVNVGQLKDVAAVADATAK…
NODE_11_length_165888_cov_60.046553	fig|6666666.970237.peg.307	peg	NODE_11_length_165888_cov_60.046553_148830_144910	148830	144910	-	Phosphoribosylformylglycinamidine synthase, synthetase subunit (EC 6.3.5.3) / Phosphoribosylformylglycinamidine synthase, glutamine amidotransferase subunit (EC 6.3.5.3)			isu;De_Novo_Purine_Biosynthesis isu;De_Novo_Purine_Biosynthesis	atgtcgggcccgtttcccaactacggttccccggacatgatggtcctcgagggcgcgcccgccctgtcgccgttccgccgcgaacgtcttgaatcccgcctgcagtccatcgctccctccctgcgcatcagcggtgcctggcacgtctacttcgtgcagcccgaaggcagcgccgctcccgacctcgccaccctgtgccgcatcctcgaagctgcgccgcaggcagaagccgtggccgacggcgcggtcagccgcatcgtggtgccgcgcctgggtacgctgtcgccgtggtcgagcaaggccaccgaactggtgcgcggtgccggccagccggtaagccgggtcgagcggggcctgcgtatcgacgtgcagggctggccggccgatgccgacgtgcag…	MSGPFPNYGSPDMMVLEGAPALSPFRRERLESRLQSIAPSLRISGAWHVYFVQPEGSAAPDLATLCRILEAAPQAEAVADGAVSRIVVPRLGTLSPWSSKATELVRGAGQPVSRVERGLRIDVQGWPADADVQQALVKALHDPMTQSVLETVQQGQALFSAPARGELERVPVDQLEAANERLGLAMAQDEIDYLRERFTALGRSPSDVELMMFAQANSEHCRHKIFNASWTIDGQEQDRSLFRMIKNTHQQTPQHTLSAYSDNAAVIEGHPASRYRPDPASGEYRREPQVPSAFQIKVETHNHPTAIAPFPGASTGAGGEIRDEGATGRGGKPKAGLTGFSVSHLRIPELPQPWEAPRALNPRMAPALEIMTDGPLGGAAFNNEFGRPNLLGYFRSFEL…
NODE_11_length_165888_cov_60.046553	fig|6666666.970237.peg.308	peg	NODE_11_length_165888_cov_60.046553_149611_151710	149611	151710	+	Chitinase (EC 3.2.1.14)			idu(1);Chitin_and_N-acetylglucosamine_utilization	atgtacgacccgattgtgcgcagtgccgaacgtgcgacccgaagctgtcgtccccgccgcctggcctggctgcttgccgtggccgccggtgccgctgccctgcccggcctggcgcaggccgccagctgtgccggcgtggcccagtgggaccaggccaagatctaccgggccggcgataccctgcagaaaggaggcgtcctctatcgggcgaaccaggacatctggaacgcaccgccggaccatccggccggtgcgccctactacaccaacctcggcgcctgtgatggcggcggcgccaaccagccgccggtggtcagcctgacctcgccggccaacggcgccaccttcagcgccggcagcacggtcaacgtgaccgccaccgccagtgatccggacggc…	MYDPIVRSAERATRSCRPRRLAWLLAVAAGAAALPGLAQAASCAGVAQWDQAKIYRAGDTLQKGGVLYRANQDIWNAPPDHPAGAPYYTNLGACDGGGANQPPVVSLTSPANGATFSAGSTVNVTATASDPDGSVAKVEFFRDGSTLGVATSAPYAASWTNASAGSHTLRAVATDNNNATSSTATITITVNAAGGDTTAPSVPGGLAVGTRTANSIALSWSPSTDNTGGSGVAGYDVYRNGSLVGSPSSASYVDGGLTASTTYRYRVRARDNAGNASAQGTEISATTLAGDGGTSGKRVIGYFTQWGIYGRNYRVKNIDSSGSAARLTHINYAFGNVRNNRCEVGVTQPSDPNSGAGGDAFADYTKAFSAAESVSGSADTWDQPLRGNWNQLKQLKAKY…
NODE_11_length_165888_cov_60.046553	fig|6666666.970237.peg.309	peg	NODE_11_length_165888_cov_60.046553_152551_151769	152551	151769	-	Thiol:disulfide interchange protein DsbC			isu;Periplasmic_disulfide_interchange	atgctccgatttgccatcgccgccgtgttcggtgcgctcagcctgaccgcctgcgcccagccggccccgccagccgccaaggcgcctgccgccgctgccaagcccggcccggccgccaacgcgcctgccgaccaggccgtgcgcgccgcgttgactgccctgaaccccggtttcaaggtggactacatcggtgccgcgccgttccccggcttccgcgaggtggtcgtttccggtcagctgctgtacgtgtccgacgacggtcgctacctgttccagtcgcagccttacgacacccgtgccaagggcccggccaacagcgaaggcctgctcggctaccgtcgcgatctgctggccaaggccaaccacggcgaccgcatcgtgtttgctgcgccgaatgcc…	MLRFAIAAVFGALSLTACAQPAPPAAKAPAAAAKPGPAANAPADQAVRAALTALNPGFKVDYIGAAPFPGFREVVVSGQLLYVSDDGRYLFQSQPYDTRAKGPANSEGLLGYRRDLLAKANHGDRIVFAAPNAKYTISVFTDIECGYCRKLHQDIAELNRNGISVEYLAFPRMGLGSKDYTDMISVWCAADRRQALTNAKRGGNVPAKNCTNPVAMQYALGQQLGVNGTPAIFAPDGTQLGGYLPPAQLRAALEKLSAKR
NODE_11_length_165888_cov_60.046553	fig|6666666.970237.peg.310	peg	NODE_11_length_165888_cov_60.046553_153629_152652	153629	152652	-	Site-specific tyrosine recombinase XerD				atggcccttgtttccacccccgccgaacgccgccagctggtccagcaactgcccgaactgcgcgccgacgacagcatgcgcatccagcgcttcctcgatgcgatctgggccgagaacggtctggcccgcgccaccctcgacagctaccggcgcgacctggaagggctggcgcgctggatggatgggcgcgatggtggcctggccggcatcgagcgcccggggttgttcgactacctggcctggcgcacccgtcatggctggtcgccgcgcagcaatgcgcggttgctgtcggcgctgcgggcgttcttcgccgatggcgtgcgccgtggcgaacgcggcgaggaccccagcgcgctgctggatccgcccaagctgccacgattgctgcccaaggcgctg…	MALVSTPAERRQLVQQLPELRADDSMRIQRFLDAIWAENGLARATLDSYRRDLEGLARWMDGRDGGLAGIERPGLFDYLAWRTRHGWSPRSNARLLSALRAFFADGVRRGERGEDPSALLDPPKLPRLLPKALAESQIDALLAAPDIDSPLGLRDRAMLELMYAAGLRVSELVLLPATAVNLRQGVLRVTGKGSKERLVPLGEESQHWLERYLQASRPLLVGKGKVQALADGQTPLFVEPTLHALTRQAFWHLVKRHAQVAGIDPARISPHGLRHSFATHLLNRGADLRALQMLLGHSSLSTTQIYTLVAREHLQKLHARHHPRG
NODE_11_length_165888_cov_60.046553	fig|6666666.970237.peg.311	peg	NODE_11_length_165888_cov_60.046553_153686_154177	153686	154177	+	hypothetical protein				atgtcccgccccgccattgatacggcccctgcggccactaccgagctgccccgcccgcgtgcattgctgctgtggcgcgtgctggcgatggtctacgacgcgcttccggtgctggcgctgtggatgttggccggcaccctgttcacccttgcctacaccttcagcggccacgcccagcgcgagaacatcgcaccgttcagcgcctggcagtggctgctgtgggcggtgtgctggctggtcacggggtggtatgccacggccagctggcgccgcggtgggcagacgctgggcatgcggccgtggcgcttgaagctggaatcgagtgatggcgcgcccctgcgacgcacgcagctttggctgcgcttcgtggtgggcacgctgtcgctgctgctgggcggc…	MSRPAIDTAPAATTELPRPRALLLWRVLAMVYDALPVLALWMLAGTLFTLAYTFSGHAQRENIAPFSAWQWLLWAVCWLVTGWYATASWRRGGQTLGMRPWRLKLESSDGAPLRRTQLWLRFVVGTLSLLLGGLGFWWAWADRQRLTWHDRASGTRVVRMPKR
NODE_11_length_165888_cov_60.046553	fig|6666666.970237.peg.312	peg	NODE_11_length_165888_cov_60.046553_155142_154270	155142	154270	-	hypothetical protein				atgagcttccaacgctttctgccgtacatcgcggccgtgctgctttctgccggctgcagccggtccaccgtcgactttgagatcgacaacccgacggatgcaccgctgaccttgtcggtcgaccagcaggtgcataccctgccgccgcacacctccatgcccctggtcctggagccgggccagtaccgactgcagagcgagaagatcggcagcgtacgcatggttgtctacgccgatgggatcggtgggttgatcaacccggccatggccgagtacgtgatcgtcaccgagcagtacgtcaccagcaagaccaactccggtggcctggcgtcgaagatcgaactgaacgacgtggagatcgagggcccctacgtgaaggcgaccggtatgttcattccg…	MSFQRFLPYIAAVLLSAGCSRSTVDFEIDNPTDAPLTLSVDQQVHTLPPHTSMPLVLEPGQYRLQSEKIGSVRMVVYADGIGGLINPAMAEYVIVTEQYVTSKTNSGGLASKIELNDVEIEGPYVKATGMFIPRRWDVGLMGELPDTVVSNSPDTSSDYRTKLYNVPGFFKYLDAGEDLKAAFGPGGYQVPAATVAFTPAQLPALPAAYEAQGKPMRDLYARYLAATDAGEQRRLKKASLKLWQDFVKTRAQLSGQSPVADDVQANAFASAFFDLWTQPAVILPDPAPAG
NODE_11_length_165888_cov_60.046553	fig|6666666.970237.peg.313	peg	NODE_11_length_165888_cov_60.046553_156303_155197	156303	155197	-	Lipopolysaccharide export system permease protein LptG				atgagactgcgcccgatgcgtttcgacctgtatctcggccagtcggtgttcaccacggtgctgctgacctgggccgtgctggtgggcctggacgtggtgatggcgttttccggcgagttcaaggacatcggcaagaacggctacaccctggggcatgcggccgcctgggtgctgtatacggtgccacgtcgtgcctacaccatgttccccacggctgcggtgatcggtgcgctgatgggcctgggccagctggccgcgacctccgagctgaccgcgctgcgtgcgctgggcctgtcgcgcaagcgcctgagcgtatcggtggccatcgccctgtcgttgcttaccgcagtgatggtgctcagcgccgagacgctgggcccctggggccaggaccgtgcc…	MRLRPMRFDLYLGQSVFTTVLLTWAVLVGLDVVMAFSGEFKDIGKNGYTLGHAAAWVLYTVPRRAYTMFPTAAVIGALMGLGQLAATSELTALRALGLSRKRLSVSVAIALSLLTAVMVLSAETLGPWGQDRADALKSSAKWGRDISTTRYSGLWAREGDTFLSAAGGEEQLVGDKGTRLILRDVRLYRIAEDGRIASLTHADTAEHDRDGWVLTGVRRDTFGERSATREEVAREPWNSKLDAGALATGIAKPRNLSVAELRTSIEYRERNGLDARDYEDVYWSRWFYPVNVLALCLAAVPFAFGSLRSGGMGKRLFLGILFALGFWLLQLFFGRMAGALKFDYRIAYALPPIVMLAISGLLFRRKSG
NODE_11_length_165888_cov_60.046553	fig|6666666.970237.peg.314	peg	NODE_11_length_165888_cov_60.046553_157382_156300	157382	156300	-	Lipopolysaccharide export system permease protein LptF				atgctgaagctcgaccgatacctgctgggcgatttcgtccagagtttcctggctaccctgatcgtcctgctggtggtcagcgtgggcggcgtgctggtggacatcctcggcaacatcgccgacgggcgcctgccggccaagctgctgttctcccaactgggcctgcagttcatcgcctacttgccactgatcctgccgctggcgttgatgctgggcctgctgctggcggtggcccgtctctaccgcgactcggaaatggccgtcatcactgccattggcgtgggccccaaacgcctgctgcggccgctgctgatgctggtggtgccggtggtggcgctggtcggcgcctgctccttgtggctgggcccgtgggccggccgggtggccgagcagatgatc…	MLKLDRYLLGDFVQSFLATLIVLLVVSVGGVLVDILGNIADGRLPAKLLFSQLGLQFIAYLPLILPLALMLGLLLAVARLYRDSEMAVITAIGVGPKRLLRPLLMLVVPVVALVGACSLWLGPWAGRVAEQMIIEANRSVLMAGLEPGRFTQLPNGGVVYLSSISPDGTQLGRVFLQRQKDDRLEVVSAAGGRMFFEGARQRFLELDDGHQVEGPVAGGLDYRLATFARNDVALPDGAQTRTGDDPELMPTTQLFGDHRPEAQAQLHRRLAPPLIALAFALLTVPLGRSSPRQQRYGRMMLALMAYMVGTNLMFIGSGWIANGKIPPALGLWWLTLPLLALAIWMYARDGRLGRPKGARA
NODE_11_length_165888_cov_60.046553	fig|6666666.970237.peg.315	peg	NODE_11_length_165888_cov_60.046553_157487_158965	157487	158965	+	Cytosol aminopeptidase PepA (EC 3.4.11.1)			isu;Aminopeptidases_(EC_3.4.11.-) isu;Dehydrogenase_complexes	atggccctcgaattcaccctgaaccacgttgctccggccgccgccgccgttgattgcctggtggtcggcgcgtacgccgaccataccctgacccccgccgcacaggccctggacgccgccagcggcggccgcctggcctcgctggcccagcgcggcgacctgtccggcaagaccggcgccaccaccctgctgcacgacctgccgggcgtgtccgccccgcgcgtgctggtggtcggcctcggtgacgccgcccgcttcggtgtgccgcagtacctgaaggccgttggcgacgccgtgcgcgcgctgaaagcgggcgctacccgcagcgcactgttcaccctgtccgaagtggccatcaaggaccgcgacgcggcctgggcgatccgccaggcggtgatc…	MALEFTLNHVAPAAAAVDCLVVGAYADHTLTPAAQALDAASGGRLASLAQRGDLSGKTGATTLLHDLPGVSAPRVLVVGLGDAARFGVPQYLKAVGDAVRALKAGATRSALFTLSEVAIKDRDAAWAIRQAVIAADHAAYRYTATLGKKKADDAGLAQLAIAGDDAQALAQGQAIAAGVEFARELGNLPPNYCTPAYLAEVGVKFAGEHDGAEAEILDEHQMEALGMGSLLAVARGSANRPRLVVLKWNGGGDAKPYVLVGKGITFDTGGVNLKTQGGIEEMKYDMCGGANVIGTFVAAVKAKLPLNLVVVVPAVENAIDGNAYRPSDVITSMSGKTIEVGNTDAEGRLILCDALTYAQRFEPAALVDVATLTGACMVALGHQTAGLMSKHDDLANELL…
NODE_11_length_165888_cov_60.046553	fig|6666666.970237.peg.316	peg	NODE_11_length_165888_cov_60.046553_159048_159473	159048	159473	+	DNA polymerase III chi subunit (EC 2.7.7.7)				atgccccgcgccgacttctacctgatcgccaagccccgcttcctgaccgagccgctgcgcctggtctgcgaactggcgcgcaaggccaacgacgccgggttgttcaccctggtgctggcccgcgaccaggcccaggccgaggagctggacgagctgctgtgggcgttcgacaacgatgcctacatcccgcaccagatcgccggcgaagacatggacgaggaagaggccctggtgctgatcgccgtacccggcaccgacgcgccggcacgcccgctggtgatcaacctgcgcgatgaaccctggctgggccagtgcgaacgcgtgctggaagtggtcccggccgatccggaagcgcgcgaaccgctgcgcgaacgctggcgccagtacaaggccgccggt…	MPRADFYLIAKPRFLTEPLRLVCELARKANDAGLFTLVLARDQAQAEELDELLWAFDNDAYIPHQIAGEDMDEEEALVLIAVPGTDAPARPLVINLRDEPWLGQCERVLEVVPADPEAREPLRERWRQYKAAGYELNKHDM
NODE_11_length_165888_cov_60.046553	fig|6666666.970237.peg.317	peg	NODE_11_length_165888_cov_60.046553_159546_162374	159546	162374	+	Valyl-tRNA synthetase (EC 6.1.1.9)			isu;tRNA_aminoacylation,_Val	atgacccaactcgcctccagctacgacccgaagtccttcgagaccgacctctacgaggcctgggagaaggccggccacttcaagccgtccggcaagggcgagccgtacaccatcctgctgccgccgccgaatgtgaccggcacgctgcacatgggccatgcgttccagcagaccctgatggacgcgctggtgcgctaccaccgcatgcgcggctacgacacgctgtggcaagtcggtaccgaccacgccggcatcgccaccgaaatggtggtcagccgcaacctggcgctggaaggcaagggtgagacccgtgattcgctgggccgcgaaggcttcatcggcaaggtctgggagtggaagcagcagtccggcgataccatcgagcgccagatgcgccgc…	MTQLASSYDPKSFETDLYEAWEKAGHFKPSGKGEPYTILLPPPNVTGTLHMGHAFQQTLMDALVRYHRMRGYDTLWQVGTDHAGIATEMVVSRNLALEGKGETRDSLGREGFIGKVWEWKQQSGDTIERQMRRLGTSADWSRSTFTMDPQPSAAVNEAFVRWYEQGLIYRGQRLVNWDPVLKTAISDLEVESAEEDGFLWSIAYTLDEGLSYEHVERDADGVETLRETRDYLVVATTRPETLLGDTAVMVHPEDERYAHLIGKSVVLPLTGRRVPVIADDYVDRAFGTGVVKVTPAHDFNDYEVGVRHSLPMINLFTPVAALNENAPERFQGLDRYAARKAVLAELEDLGILVETKAHKLQVPRGDRTGQVIEPYLTDQWFVKMDDLAKRGLELVEDGS…
NODE_11_length_165888_cov_60.046553	fig|6666666.970237.peg.318	peg	NODE_11_length_165888_cov_60.046553_162525_163346	162525	163346	+	Permease of the drug/metabolite transporter (DMT) superfamily			idu(2);Queuosine-Archaeosine_Biosynthesis	atgcctctttccatcttcctgctggtcctcgcggctgcggccctgcatgccagctggaatgcgatcgtcaaacgcgggccggacaagttcctcggcaccgtgctggtcaccggcagcgccgcgctgctgtcggcggccgccctgcccttcctgccgttcccggccgcgcacagctggccctggctggctgcgtccgtgctgctgcaggtgacctactacggactggtggcacgctgctaccagcaggtcgacatgagcctggcctatccgctgatgcgtggcagcgcgccgatcctggttgcgctggccggcaccctgctgggcgagcaactgcccccggcggcgtggctgggcgtggtgctggtgagcaccggcatcctgtgcatggcactgggcgca…	MPLSIFLLVLAAAALHASWNAIVKRGPDKFLGTVLVTGSAALLSAAALPFLPFPAAHSWPWLAASVLLQVTYYGLVARCYQQVDMSLAYPLMRGSAPILVALAGTLLGEQLPPAAWLGVVLVSTGILCMALGARGGQLRLPLLTAAMIATYTLVDAQGARQSGSALSYTLWLFLLSGIPLPLWALYTRGSAVLDYARQHWPLGLAGGVGTTASYAMALWAMTQAPVAMVSALRESSILFALLISVFLLRERIPRARWLAAALIVGGVLALRLA
NODE_11_length_165888_cov_60.046553	fig|6666666.970237.peg.319	peg	NODE_11_length_165888_cov_60.046553_163948_163451	163948	163451	-	Ribosomal-protein-S18p-alanine acetyltransferase (EC 2.3.1.128)				atgagtgcggtcagccagcccggcccggtcagcctgcgcgcattgcgcgagagcgacctcaatgcggtgatggcgattgaagtgcgtgggtatccgttcccatggacccgcggcatcttcgttgattgcctgcgtgccggttatcccggcctggcgatggagcgcgatggccagctgatcggctacggcgtgctcagcattgccgccgatgaggcacatgtattgaacatctgcatcgatccgctggcgcagtcgcgtgggctgggtcgtcaactgctgcgcgcactggtgcagctggcaggcaaccggggtgcgcagcgtgtattcctggaagtgcgtccgtccaacacgccggcgctggcgctgtaccacagcgaaggcttcaacgagatcggccgt…	MSAVSQPGPVSLRALRESDLNAVMAIEVRGYPFPWTRGIFVDCLRAGYPGLAMERDGQLIGYGVLSIAADEAHVLNICIDPLAQSRGLGRQLLRALVQLAGNRGAQRVFLEVRPSNTPALALYHSEGFNEIGRRPRYYPAAQGREDAVVMAIELVDGDLQTMPPL
NODE_11_length_165888_cov_60.046553	fig|6666666.970237.peg.320	peg	NODE_11_length_165888_cov_60.046553_164454_163945	164454	163945	-	hypothetical protein				gtgagccaggaactgcccgtgctgtggtcaccggcccagcaggcctggctgcaggccatgggctacaccgtctatcacgacggccagttggctgcggagctggatgccgcgctgcagttgagcgtggccgaagccgatgcggctgccgcgccagcggtggagcaggtgcgggcaccaatcgcacccgcgcgcgagcctccggttgaagccaaaccgggttcccgccaggaacgcccggtgccgccgcgtcgcgagaccccggtcagcgcaccggacaccgcgcccgccgctgcccgcccgctgccgggtggcagtgcgcggcagccggtggtgcggctcccggatcgcctgcagatcgcattgctgcgtgcctccggctgtaatcccaacgaccctgcc…	MSQELPVLWSPAQQAWLQAMGYTVYHDGQLAAELDAALQLSVAEADAAAAPAVEQVRAPIAPAREPPVEAKPGSRQERPVPPRRETPVSAPDTAPAAARPLPGGSARQPVVRLPDRLQIALLRASGCNPNDPATQALMDSWPLDQLRQDPAAKRALWPQLRALRKRGAP
NODE_11_length_165888_cov_60.046553	fig|6666666.970237.peg.321	peg	NODE_11_length_165888_cov_60.046553_165227_164451	165227	164451	-	CDP-diacylglycerol--serine O-phosphatidyltransferase (EC 2.7.8.8)			idu(1);Glycerolipid_and_Glycerophospholipid_Metabolism_in_Bacteria	atggacccgatcacaccgccgccgcgttcgcgcacgatttacctgctgcccaacctgttcaccaccgccggcctgttcgccggcttctacgcgatcatcgccgcggccaacggggatttcgtcaatgccagcatcgccgtgttcgtggcggcggtgatggatggcctggacgggcgcgtggcgcgcctgaccggtaccagcagcgagttcggcgtccagtacgactcgctggccgacctggtcagcttcggcatggccccggcgctggtgatgtaccactggtcgctgtcgtggctgaagttcgatgacccgctgctcggccgcgtcggctgggccgtggccttcctgtatgccgcctgcgcggcgctgcgcctggcccgcttcaacacccaggtcgcg…	MDPITPPPRSRTIYLLPNLFTTAGLFAGFYAIIAAANGDFVNASIAVFVAAVMDGLDGRVARLTGTSSEFGVQYDSLADLVSFGMAPALVMYHWSLSWLKFDDPLLGRVGWAVAFLYAACAALRLARFNTQVAVVDKRWFVGLASPAAAGLMMSFVWAFADGNLGWDGNQLRYVALAVTIVAALLMVSRIRFWSFKGGGAKGTRSDRVPFLVLALVPVAIAIAVIDLPRVLFTVGILYALSGPVMWAVQRLRKKPEAA
NODE_11_length_165888_cov_60.046553	fig|6666666.970237.peg.322	peg	NODE_11_length_165888_cov_60.046553_165308_165682	165308	165682	+	hypothetical protein				atgcgtgccctgtcctgccttggatgcctgctgctgttggccagtgccaacgccgtggccggcccggtctataaatggaaggacgcccatggcgtgacccagtattcggagaccccgccggcgggcaagaagttcgagacccgcgaacaggcccgcaccccgcaggccgcggccagcgccgagaccccggccgcgccggtgccggagcagtgcagcaccgcccgtgccaacctggccctgctggaaggctccggccaggtgatgcaggacaccaatggcgacgggaaggccgataccgcgttgaccgcggaacagcgcagcgcgcagaaaggattggctgaagcggccatcaaggcgtactgcccggcggagtga	MRALSCLGCLLLLASANAVAGPVYKWKDAHGVTQYSETPPAGKKFETREQARTPQAAASAETPAAPVPEQCSTARANLALLEGSGQVMQDTNGDGKADTALTAEQRSAQKGLAEAAIKAYCPAE
NODE_12_length_153152_cov_50.253934	fig|6666666.970237.peg.323	peg	NODE_12_length_153152_cov_50.253934_483_3560	483	3560	+	TonB-dependent receptor			idu(38);Ton_and_Tol_transport_systems	atgggaatgaagcattcaacacgtacgcatggccaggacgcattgtcgctggccgtcgcgctggccttggccgccgccgtcgttccggccggcgccgccgcgcagcaggcaaccaccagcggctcgcaggaagccaccaacctggacagcgtccaggtcaccggctaccgctacgccatcgaaaagagccttgagcagaagcgcgacgccaacgccgtggtcgaagtgatcaccgccgaggacgtcggcaagttccccgacaagaacgtggccgacgcactgcagcgcgtgcccggcgtggtcatcacccgcagcggtggtgaaggcaagagtgtcagcgtgcgcggccttgcgccggacctgaccctgacccagttgaatggcaactacgtggccacg…	MGMKHSTRTHGQDALSLAVALALAAAVVPAGAAAQQATTSGSQEATNLDSVQVTGYRYAIEKSLEQKRDANAVVEVITAEDVGKFPDKNVADALQRVPGVVITRSGGEGKSVSVRGLAPDLTLTQLNGNYVATSETNDEATRSFNYTLLPSNMLSSAELFKSPEARIDEGGIGGTVILHTRRPLDMESNSGFVTLEGTSSDTHHDIDPQASALYSWHSKNERFGVLVGVTQQKRTTRTMEASTEDYQWYGAGKARDAYGNVQQQDGIHYWWGKSGFNNQTGGNYSDFFMPTSVNFAVKEEKRERKGGQLTFQFKPVDNVTMTANYFRFELQGDYTQNMLKIPEWSMARFNGDGNWAGGRLLNGLDFDPSGNTVTGAQFEKLAGKTYYCSEDQAKAAGLK…
NODE_12_length_153152_cov_50.253934	fig|6666666.970237.peg.324	peg	NODE_12_length_153152_cov_50.253934_3764_3958	3764	3958	+	Copper chaperone			isu;Copper_homeostasis	atggaattccatgtcgatggcatgacctgcggcggctgcgcgcgcagcgtgacccgtgcgatccagcagatcgatcccaacgccagcgtggtcgccgacccgccgaccggcctggtcaaggtgcagaccaccgcatcgcaggaagacgtcttcgccgcagtgaacgacgcaggcttcccgccgcgtactgcctga	MEFHVDGMTCGGCARSVTRAIQQIDPNASVVADPPTGLVKVQTTASQEDVFAAVNDAGFPPRTA
NODE_12_length_153152_cov_50.253934	fig|6666666.970237.peg.325	peg	NODE_12_length_153152_cov_50.253934_4493_4038	4493	4038	-	Transcriptional regulator STM0354, MerR family				atgaacatcggtgaagctgccaaggcctccagcgtgtcggcgaagatgatccgctactacgaacagatcggcctgattcccgcagctgatagaaccgagtcgggctaccgggcgtattcgcaggcggacatccaccgcctgcgtttcatccgccgcgcgcgcgatcttggcttccaggtggccgagatcactgatcttctgggcctctggaatgacacctcgcggcacagtgccgacgtgaagcacctggccgaacagcacattgccgatcttgaacagcgcatcgagcacatgcggcagatggccgacacgctgaaatcgctgatcagttgttgtgccggcgacgagcggccggagtgcccgatcctgcagcggctgggtgaggacgatcagacgccg…	MNIGEAAKASSVSAKMIRYYEQIGLIPAADRTESGYRAYSQADIHRLRFIRRARDLGFQVAEITDLLGLWNDTSRHSADVKHLAEQHIADLEQRIEHMRQMADTLKSLISCCAGDERPECPILQRLGEDDQTPVPVDTAKTGAVRRRTHKH
NODE_12_length_153152_cov_50.253934	fig|6666666.970237.peg.326	peg	NODE_12_length_153152_cov_50.253934_7006_4505	7006	4505	-	Lead, cadmium, zinc and mercury transporting ATPase (EC 3.6.3.3) (EC 3.6.3.5); Copper-translocating P-type ATPase (EC 3.6.3.4)			isu;Copper_Transport_System isu;CBSS-196620.1.peg.2477 icw(1);Copper_homeostasis	atgagcatgccccgcgccactgcagcccccgcaagccctgccaccatcagcctgcccatcgagggaatgacctgcgccagctgtgtcggccgggtcgaggcggcgctgtccagggtcgaaggcgtgggcagtgtttcggtcaatctggcgaccgagcgcgcggatatccgcccgtccggtccggtcgatcgtgccgcgttgatccaggcggtggagcgggtgggctacgacgtgtcccccgccaccgttgagctggccgtggaaggcatgacctgcgcctcctgcgtgggccgcgtggagcgcgcgctgctggcgttgccaggcgtgagccaggccagcgtgaacctggccacggagcgtgcgaccgtgcgcggcgtggctgatacggccgccttggtt…	MSMPRATAAPASPATISLPIEGMTCASCVGRVEAALSRVEGVGSVSVNLATERADIRPSGPVDRAALIQAVERVGYDVSPATVELAVEGMTCASCVGRVERALLALPGVSQASVNLATERATVRGVADTAALVAAIDKVGYAARPIEAGVQSDDEAAEKKDAERAELKRDLIVATALALPVFVLEMGSHLIPGMHEWVMATIGMQASWYLQFVLTLLVLAIPGRRFYQKGFPALLRLAPDMNSLVAVGTAAAFGYSVVATFAPRLLPPGTVNVYYEAAAVIVALILLGRFLEARAKGRTSEAIKRLVNLQAKVAHVFRDGRTVDIPVNEVQSGDMVEVRPGERVPVDGEVVEGRSYIDESMISGEPIAVEKQPGSSVVGGTVNQKGALTVRATAVGAQT…
NODE_12_length_153152_cov_50.253934	fig|6666666.970237.peg.327	peg	NODE_12_length_153152_cov_50.253934_10138_7181	10138	7181	-	TonB-dependent receptor			idu(38);Ton_and_Tol_transport_systems	atggctcagatcgtccgcaagcgtcgtcacctgctgtcccaggccctggtcctggccctgttgcccctggctgccagcgcgcaggaggccgccagttcatccaccaaggatctcgacgcggtcaccgtcaccggctcgcgcatcaagcgcgccagcgtcgaaggcccggcgccggtcaacgtgatcaccgccgcgcagatccagaaggaaggctttgtcagcgtgtacgacgcgctgaagaccctcaccgaagcgaccggcactgttgaagctgcctcgcagtggggctcgcacacgcctaatgccagcggcctgaacctgcgcgggatgggcccgaaccgctcgctgctgctggtcaacggccgtcgcgtggccgactacccgctgccctatggcggt…	MAQIVRKRRHLLSQALVLALLPLAASAQEAASSSTKDLDAVTVTGSRIKRASVEGPAPVNVITAAQIQKEGFVSVYDALKTLTEATGTVEAASQWGSHTPNASGLNLRGMGPNRSLLLVNGRRVADYPLPYGGETNFSNYGNIPAAAVERIEVLTGGASAIYGSDAIAGVVNVILKTNYDGDEVRVRGGTSTEGGRDTWDLSWAGGKTGDNWSVTYALQYTKRDPLFGRDRPQMDDADDAPYPSWNMEQRKVGFRPTAGLALIDPTTGQRLAPPTGTCEKFGSEYYTADRLVYNYAANTITNTGRLCGMSADYANWLLTGGAENVSGNLYATFDFSNDLQAWTNLAVYRSEAIWGTNPPGVSLIDDDNGYYWDANRNRPILGVRQFTPNEVGGLDTLRN…
NODE_12_length_153152_cov_50.253934	fig|6666666.970237.peg.328	peg	NODE_12_length_153152_cov_50.253934_11270_10539	11270	10539	-	Cytoplasmic copper homeostasis protein CutC			isu;Copper_homeostasis:_copper_tolerance	gtgaaaacccggctcactctggaaatcgccagcaactcgctggcctcggcgctggccgcccaggccggcggcgccgaccgcatcgagctgttcgacaacctggccgagggaggcaccacgccgtcgttcgccaccatcgcgcttgcgcgcgaacgcctgtcgattccgctgttcgtgctggtgcggccacgcccgggcgacttccactacgacgcgctggaaaccgaactgatgctgcgtgacatcgcgcagtgccgcgcgctcggctgcgatggcgtggtgatcggtgcgctggatgtgcagggcggtatcgacgtggcgttgtgccgtgaactggtgcaggctgccgggccgctgcaggtgaccttccaccgcgccttcgatgccgcccgcgatctg…	MKTRLTLEIASNSLASALAAQAGGADRIELFDNLAEGGTTPSFATIALARERLSIPLFVLVRPRPGDFHYDALETELMLRDIAQCRALGCDGVVIGALDVQGGIDVALCRELVQAAGPLQVTFHRAFDAARDLPAALEQVIELGCQRVLTSGGQVSAEAGADVLAGLVTQAAGRITVMAGAGLGPANVAAVARRSGCTELHASAKGLRRSAMQFQNPDLRGLDPDWSQTATATVAALRQALDG
NODE_12_length_153152_cov_50.253934	fig|6666666.970237.peg.329	peg	NODE_12_length_153152_cov_50.253934_12265_11267	12265	11267	-	N4-(beta-N-acetylglucosaminyl)-L-asparaginase, putative				atggtggatcgcaggcagttcctgcaggccggtgcactggctgcaggcatggcggctttgccgggcgtgcaggcgcgcacgcagggtggggccaaggtggtttcgacctgggacttcggcgtaccggccaaccaggccgcgtggaaggtactggcgcagggcggcagcgcgctggatgcggtggaagcaggcgcacgctgggccgagagcgagctctgcaaccccaccgtcggccattgtggcaacccggatcgcgacggcgtgctaagcctggacgcgagcatcatggatggcgatggccgttgtggcgccgtggccgcgctggtcgacatcctgcatccggtgtcggtggcccgcaaagtgatggagaacagcccacacgtgctgctggtgggcgag…	MVDRRQFLQAGALAAGMAALPGVQARTQGGAKVVSTWDFGVPANQAAWKVLAQGGSALDAVEAGARWAESELCNPTVGHCGNPDRDGVLSLDASIMDGDGRCGAVAALVDILHPVSVARKVMENSPHVLLVGEGAQQFAMQQGFERKHLLTPQAEAAWREWLKTEKYQPQINAERRGIPGNSDNHDTIGMLALDAEGHLAGACTTSGMAWKLHGRVGDSPIIGAGLYVDNEVGAATASGVGEEMIRNAASFLVVELMRQGRSPAQACREAIDRVVRKRPEASKTLQVCFLAMNKQGEVGAYALHRGFVYAVCDGQRQDDLRDSPSIYTSTQT
NODE_12_length_153152_cov_50.253934	fig|6666666.970237.peg.330	peg	NODE_12_length_153152_cov_50.253934_13339_12317	13339	12317	-	predicted N-acetylglucosamine kinase, glucokinase-like (EC 2.7.1.59)			idu(1);Chitin_and_N-acetylglucosamine_utilization	gtgaccatcgcagcagcgtccccggtttcctccgactccgcccgcggcggtcttccgcgccatctggtcgtcgccgatgtcggcggcacctttgcccgccttgcgctggctgaaacccaacccggccaggcgccgctgctgggcagccatcgcacctatgcctgcgccgagcatcccagcctggcggcgatcctggccgatttcaccgcaggccttggccagccggtgcagaccgcggtggtggccattgccggcctgctcgatggcgatgtgctgatcaattccaacctgccatggacggtctcgctgtcggccacccgcgcgcagtccgggttgggcgaactgcagctgatcaacgatttcgaggcggtggcgctggccatcccttatctgcagccg…	MTIAAASPVSSDSARGGLPRHLVVADVGGTFARLALAETQPGQAPLLGSHRTYACAEHPSLAAILADFTAGLGQPVQTAVVAIAGLLDGDVLINSNLPWTVSLSATRAQSGLGELQLINDFEAVALAIPYLQPDTLVPLNGDADPAQAFPALVLGAGTGLGAALRFADGERPVLASEIGHAALGAGNALELQVLGKLLQRWAHVDNERVLSGSGLMNLYPCLCELRGVTPVWTSTEALIGAARSGEDALAVETLQVFCAWLGSLAGDAAIAVGARSVYLAGGISAHVQDFLADGRFRERFLNKGVLTEVLRQVPVWRVEHGQLGVLGAAVWHAARQPTHD
NODE_12_length_153152_cov_50.253934	fig|6666666.970237.peg.331	peg	NODE_12_length_153152_cov_50.253934_13708_13424	13708	13424	-	hypothetical protein				atggatatccgcttcatggccggcaccacgccggtgaccctcagccgccactggttcaccggcgcgatgctgctgcagagcgctaccgagaaggtctgggtgcagcacccgctgcatccgggcacccacttctcgttctcgctggtacagtcgtggctgcgccacatcgccggccacgaagtgctggtcgagcgcacccggccgctgctgttcgccggcttccgcccgcagcggctgcgggtgctggtggatggcgtgcaggtggccgaacaggaaggcatgtag	MDIRFMAGTTPVTLSRHWFTGAMLLQSATEKVWVQHPLHPGTHFSFSLVQSWLRHIAGHEVLVERTRPLLFAGFRPQRLRVLVDGVQVAEQEGM
NODE_12_length_153152_cov_50.253934	fig|6666666.970237.peg.332	peg	NODE_12_length_153152_cov_50.253934_15333_13744	15333	13744	-	hypothetical protein				atgaaactgcctgccgcctggctgtgctgcctgttgctgacctcgccggcctgggccgcggacaccgtggtcaccggcaaggtgtatctggagcgtgacggcaaacctggccgcggtgcgaccgatccgggcctggccggggtgcaggtctccaacggcgaggccatcgtcaagaccgccgccgacggcagctacagcctgccggtgcgcgacggacagaccgtattcgtgatcaagcccgatgcgtattcgttcccgaaggcggccgatggcctgccttcgttctggcgccactatcgcccgaacggttcgccggcgctgaagtacggtggcatcgccgccaccagcgatgtcacccgcaactgggatttcgccctgcagtctgatcgccatgacagc…	MKLPAAWLCCLLLTSPAWAADTVVTGKVYLERDGKPGRGATDPGLAGVQVSNGEAIVKTAADGSYSLPVRDGQTVFVIKPDAYSFPKAADGLPSFWRHYRPNGSPALKYGGIAATSDVTRNWDFALQSDRHDSRRGFQMLVFTDSQTASLKDIGYYQQSIVAPLVGQTKARMGTTLGDIVNDDLTLYPAINKVTTGLGVPWFHVPGNHDLDFDAASDEHSLDSWRNIYGPDTYAVEEGGASFVFLDDVVYDPKAKPKYIGGLREDQFAFLASYLKSLHKDRLLVLGMHIPLFDAAPGRETFRHADRQRLFDLLKDFRNVLVLSGHSHTQQHVYHGKAEGWNGDKPLHEYNVGANCGAFWSGVKNAAGVPDSTMSDGTPKGYALLDVAGNGSYRLQYRVA…
NODE_12_length_153152_cov_50.253934	fig|6666666.970237.peg.333	peg	NODE_12_length_153152_cov_50.253934_16108_15488	16108	15488	-	Phosphoribosyl-AMP cyclohydrolase (EC 3.5.4.19) / Phosphoribosyl-ATP pyrophosphatase (EC 3.6.1.31)			isu;Riboflavin_synthesis_cluster icw(2);Histidine_Biosynthesis icw(3);Histidine_Biosynthesis	atgtctattgaagtcaggccgtcgttggacgcattgcaggcgctggactgggccaagggtgacggcctgctgccggcggtggttcaggatgccgataccctgcaggtactgatgctcggttatgtcagcgccgaatcgctggcggccacgctggccatcggccacatgaccttcttcagccgcagcaagcaacggttgtggaccaagggcgagcagtccggcaacgtgttggtggtgcagtcgatcagcgtcgactgcgatgccgatactttgctggtgatggcacggccggcggggccaacctgccacaccggtgcagagagctgcttcgaccaggcgccgaaggatttcctgggcgggctgggccagctggtggcgatgcgtgaggcgcaacgcccg…	MSIEVRPSLDALQALDWAKGDGLLPAVVQDADTLQVLMLGYVSAESLAATLAIGHMTFFSRSKQRLWTKGEQSGNVLVVQSISVDCDADTLLVMARPAGPTCHTGAESCFDQAPKDFLGGLGQLVAMREAQRPPGSYTTSLFEGGIRRIAQKVGEEGVETALAAVAQDDEALLGEASDLLYHLLVLLRARRLSLDDARAVLEKRHR
NODE_12_length_153152_cov_50.253934	fig|6666666.970237.peg.334	peg	NODE_12_length_153152_cov_50.253934_16874_16098	16874	16098	-	Imidazole glycerol phosphate synthase cyclase subunit				atgttgagccgccgcatcattccctgcctggacgtgcgcgacggccgcgtggtcaagggcgtacgcttccgcgaccacgtcgacatgggcgacatcgccgagttggcgcagcgctatcgcgaccagggggcggacgagctggtgttctatgacatcggcgccagccccgaggcgcgttcggtcgacgttgcctggatcgagcgcatcgcgcggctgatcgacattccgttctgcgtggccggtggcatcgacagtgtggaaaccgcgcgacgcgtgctgtttgccggtgccgacaaggtgtcgatcaattcgccggcgctgggccggccggagctgatcaccgagctagccgacgagttcggcgtgcagtgcgtggtggtgggcgtcgattcggtgcgc…	MLSRRIIPCLDVRDGRVVKGVRFRDHVDMGDIAELAQRYRDQGADELVFYDIGASPEARSVDVAWIERIARLIDIPFCVAGGIDSVETARRVLFAGADKVSINSPALGRPELITELADEFGVQCVVVGVDSVREADGQWRVRRFSGDPDKTQAVPLRTLDWIVEAQRRGAGEIVLNCMDSDGVRRGYDVVQLQQARALCQVPLIASGGAGAMEHFAEAFDQADVDGALAASVFHSGAIAIPELKRYLRGQQIEVRDVY
NODE_12_length_153152_cov_50.253934	fig|6666666.970237.peg.335	peg	NODE_12_length_153152_cov_50.253934_17602_16868	17602	16868	-	Phosphoribosylformimino-5-aminoimidazole carboxamide ribotide isomerase (EC 5.3.1.16)			isu;Chorismate:_Intermediate_for_synthesis_of_Tryptophan,_PAPA_antibiotics,_PABA,_3-hydroxyanthranilate_and_more. isu;Histidine_Biosynthesis	atgagtttcatcgtctaccccgcgctggatatccgcgacggccgcgtggtgcggctgcgccagggcgactacgcgcaggaaacctcgtatggcgacgatccgttgccacgcgcgcaggccttcgccgcgcagggtgcgcagtggatgcatctggtcgatctggacgctgcgcgcgccggtggctacacgctggcgccgctgctggcggcgatccgcgcgcagacgccgctgcaggtgcagaccggcggtggcgtgcgcggccgcgacgatgtggcgcgcatcctcgatgccggcgccggtcgcgtggtggtcggctcgctggcggtgcgtcgccccgatgaagtggtcggctggctggaggaattcggcgccgagcgcatcacgattgcgctggacgcg…	MSFIVYPALDIRDGRVVRLRQGDYAQETSYGDDPLPRAQAFAAQGAQWMHLVDLDAARAGGYTLAPLLAAIRAQTPLQVQTGGGVRGRDDVARILDAGAGRVVVGSLAVRRPDEVVGWLEEFGAERITIALDARQDAQGQWQLPVHGWTENAGVTLDELAQRYARAGMRHLLCTDIARDGMLAGPNICLYRHLSGLLPGVAVQASGGIRDVADVAEARAAGCGGAILGKALLEQRMDLAEALAC
NODE_12_length_153152_cov_50.253934	fig|6666666.970237.peg.336	peg	NODE_12_length_153152_cov_50.253934_18201_17599	18201	17599	-	Imidazole glycerol phosphate synthase amidotransferase subunit HisH				gtgagtgacgttgcgctgatcgatgccggcggcgccaacctgggctcggtgcgctacgcactggagcgcctgggtgcgactgtgcggctggtgcgcgatgcggacggtctggtcggtgcgcagcgggtgatcctgcccggcgtcggcgccgccggtcccggcatgcaacgcctgcatgcgcaaggcctggtggaaccgctgcagcgactggaggtgccgctgatgggaatctgcctgggcatgcagctgctgttcgaacgctccgaggaggcgggtgtggagacactgggcctgattcccggcgtggtgcgcaagctggtgccggcctgcggcatccgggtgccgcacatgggctggaaccgcctgctgccgctgcgcgaatcgctgctgctgcgcggc…	MSDVALIDAGGANLGSVRYALERLGATVRLVRDADGLVGAQRVILPGVGAAGPGMQRLHAQGLVEPLQRLEVPLMGICLGMQLLFERSEEAGVETLGLIPGVVRKLVPACGIRVPHMGWNRLLPLRESLLLRGVPERASAYFVHSYAAPLNTHTVAACDHGGLFTAVVEQGRYYGAQFHPERSGETGSLMLRNFLEGTAA
NODE_12_length_153152_cov_50.253934	fig|6666666.970237.peg.337	peg	NODE_12_length_153152_cov_50.253934_19271_18198	19271	18198	-	Histidinol-phosphatase (EC 3.1.3.15) / Imidazoleglycerol-phosphate dehydratase (EC 4.2.1.19)			icw(3);Histidine_Biosynthesis icw(3);Histidine_Biosynthesis	atgaccccgatcctgttcatcgaccgcgacggcaccctcatcgaggagccgtccgatttccagatcgacgcctacgagaagctgcgcttcgtgccgcaggtgatcccggcgctgctgaagctgcgggatgccggctaccagttcgtgatcgtcaccaaccaggatggcctgggcagcgacagctacccgcgtgccagcttcgatggccccaacgagctgatgctgcagatcttcgaaagccagggcatcactttccgtgacgtgctgatcgactgcagctggccgcacgacaacgcgccgacccgcaagccgggcatcggactgatgacggcttatctgcaggaccgcagcatcgactgggcgcgttcgggcatggtcggcgatcgcatcaccgacctg…	MTPILFIDRDGTLIEEPSDFQIDAYEKLRFVPQVIPALLKLRDAGYQFVIVTNQDGLGSDSYPRASFDGPNELMLQIFESQGITFRDVLIDCSWPHDNAPTRKPGIGLMTAYLQDRSIDWARSGMVGDRITDLQFADNLNIRGFQLRTAQFGGEWDWPGIAHALADAPRTAVVQRNTKETKIRVELDLDCAGDARISTGLPFFDHMLEQIGKHGGFALDIQAEGDLHIDEHHTIEDTGLALGQALREALGDKRGIGRYGFTLPMDETLASAALDFSGRPYFVFEGEFKRERVGDMPTELVPHFFRSLCDASGLNLNLQVRGDNDHHKVEACFKALARALRPALARQGTALPSTKGAL
NODE_12_length_153152_cov_50.253934	fig|6666666.970237.peg.338	peg	NODE_12_length_153152_cov_50.253934_20362_19268	20362	19268	-	Histidinol-phosphate aminotransferase (EC 2.6.1.9)			icw(1);Histidine_Biosynthesis	atgaacgcggctatcaatgatgtgctggcactggttcgcccggatctgcagggcttcgccggctacagctcggcgcgcagtgcggcggtgcagggcgaggtctggttgaacgccaatgaatcggcctgggccaatcccgctgatgccgcgggcagcagccggcgctatcccgaaccgcagccgttggcattgcgtgagggactggcggcgctgtacggcgtgacgccacagcagctgctgatcggtcgcggcagcgacgaagccattgatctgctggtgcgcgcgctgtgcgtgccgggccgcgatggcgtgctggtcacgccgccggtgttcggcatgtacgccgtctgcgcacgcctgcagggcgccgcattgattgaagtgccgctggtggacagc…	MNAAINDVLALVRPDLQGFAGYSSARSAAVQGEVWLNANESAWANPADAAGSSRRYPEPQPLALREGLAALYGVTPQQLLIGRGSDEAIDLLVRALCVPGRDGVLVTPPVFGMYAVCARLQGAALIEVPLVDSEDGLRADLDAVIDTARARNAKLVFLCAPSNPAGSDIALDEVERVAVALRGQALVVVDEAYVEYAQRPSATTLLAVHANLAVLRTLSKAHALAAARIGTLIAAPELIAVLRRCQAPYPVPTPCAELAVQALQPAALARTAERVATVIAERERLRTALASLPGVRRVYASSGNYLLVRFADAQAAFDTLLAAGVVVRDQRAAPQLGDALRISIGSPEENDRVLAALSARRAAA
NODE_12_length_153152_cov_50.253934	fig|6666666.970237.peg.339	peg	NODE_12_length_153152_cov_50.253934_21654_20359	21654	20359	-	Histidinol dehydrogenase (EC 1.1.1.23)			icw(3);Histidine_Biosynthesis	atgaaccgtctgatctggtcccgacttgatgacgccgcgcgcagtgcggcactgacccgcccggtgcagaccgtggcgcagcagacccgcgatgcggtggcgacgctgattgcacaggtgcgcgggcagggcgatgacgcgctacgtgcgatcaccgcacgtttcgacggtgtcgagctgcgatcgttcgaagtgagcgaagccgagttcgcagcggccgatgccgccgtccccgccgaactgcgccaggcgatggtcgaagctgccgaacgcatcgcccgcttccacgccgccggcatgggtacggggtatgcggtggaaaccgcgccgggcgtggtctgcgaacgcatgctgcggccgatcggccgcgtcggcctgtacgtgccggccggcagcgca…	MNRLIWSRLDDAARSAALTRPVQTVAQQTRDAVATLIAQVRGQGDDALRAITARFDGVELRSFEVSEAEFAAADAAVPAELRQAMVEAAERIARFHAAGMGTGYAVETAPGVVCERMLRPIGRVGLYVPAGSAPLPSTALMLGVPAQLAGCPQVVLCTPPRADGTADPAVLVAARLTGVQRVFKLGGAQAIAAMAYGTASIPACDKLFGPGNSFVTEAKQQVAQDGAAAIDMPAGPSEVLVIADAGANPAFVAADLLSQAEHGPDSQVLLLTDDTAMLAAVEAEVERQVALLPRQQIARQALSASRLIQVDSLDEAFAISNRYAPEHLILALRDPRAWLDKVQAAGSVFLGDYTPEALGDYCSGTNHVLPTAGAARAYSGVSVASFQNLISVQSASAAG…
NODE_12_length_153152_cov_50.253934	fig|6666666.970237.peg.340	peg	NODE_12_length_153152_cov_50.253934_22562_21651	22562	21651	-	ATP phosphoribosyltransferase (EC 2.4.2.17) => HisGl				atgagtgcaacccaggcagcgccggcacgagaccggctgcgtatcgccatccagaagagtggccggctggccgagcccgcccgcaacctgctcagtgcctgtggcctgagctggcgcgagagccgcgacaagctgttctgctacggtgaatcgctgccggtggacctgctgctggtgcgtgacgacgacatccccggcctgatcgccgacggcgtctgcgacctcggcatcgtcggccgcaacgagctggacgagcaggctgcggcacgtcgccagatgggcctgccggttgcctaccaggcactgcgcggactgggctttggccagtgccggctgatgctggcggtacccgaggagtggcagtggcagggaccggcgcagctggccggcacccgcatt…	MSATQAAPARDRLRIAIQKSGRLAEPARNLLSACGLSWRESRDKLFCYGESLPVDLLLVRDDDIPGLIADGVCDLGIVGRNELDEQAAARRQMGLPVAYQALRGLGFGQCRLMLAVPEEWQWQGPAQLAGTRIATSYPAILKQWLAEQGVDAQVVELSGSVEIAPRLGTADLICDLVSSGATLRANQLTPVHNLLDSEAVLAGAVRVPDDARASLRAMLLRRLDGVVQRQDRKLLMFRASEDRVDALAQLLADAEPLVRLPADGGALRLQTMCPGPLSWQRMEELERAGAQGLMVLSVERSLA
NODE_12_length_153152_cov_50.253934	fig|6666666.970237.peg.341	peg	NODE_12_length_153152_cov_50.253934_22904_22596	22904	22596	-	His repressor				gtgaaagcccgccccgaaattgccgccaaagacccgaaggccgaccttgaagccctggcccgggcctttgccgccctgcgcgagccggaacaggtcgaggccttcctgcgcgatctgtgcacaccggccgagctggaagccatggccgaccgctggaaggtggtgccgctgctgcagcagggcgtgccgtatcgcgagatccacgagcgcaccggggtcagcgtgaccaccaccggacgggtggcgcgaacgctcgagcatggccatcgaggctatgccgccgccatcgaccgccttgcttcgcgctga	MKARPEIAAKDPKADLEALARAFAALREPEQVEAFLRDLCTPAELEAMADRWKVVPLLQQGVPYREIHERTGVSVTTTGRVARTLEHGHRGYAAAIDRLASR
NODE_12_length_153152_cov_50.253934	fig|6666666.970237.peg.342	peg	NODE_12_length_153152_cov_50.253934_24609_23215	24609	23215	-	Histidyl-tRNA synthetase (EC 6.1.1.21)			isu;tRNA_aminoacylation,_His	gtgatcaagccccgtaccccgcccggcacccttgaactgttgccgcgcgagcagattgcgttccagcgcatgctggacgtgatccgtcgcaactacgagcgcttcgggttcctgccggtggagacgccggtgttcgagctgtccgacgtgctgctgaccaagtccggtggcgagaccgagcgccaggtgtatttcgtgcagtccaccggtgcgctggccaacgccgccgaatcgggtgaccgttcgctgccggaaatggcgctgcgcttcgacctgaccgtgccgctggcgcgctacgtggccgagcacgagcatgaactgaccttcccgttccgtcgctaccagatgcagcgggtgtaccgcggcgagcgcgcccaacgcggccgcttccgtgagttc…	MIKPRTPPGTLELLPREQIAFQRMLDVIRRNYERFGFLPVETPVFELSDVLLTKSGGETERQVYFVQSTGALANAAESGDRSLPEMALRFDLTVPLARYVAEHEHELTFPFRRYQMQRVYRGERAQRGRFREFYQCDIDVIGKDSLSVRYDAEVLAVIHAVFSELRIGDFSIQLNNRKLMRGFFESLGVAEGERQLAVLREVDKLDKRGADYVRETLVGEGFEIPAEQVEKILAFVAVRSQGHADALAQLATLEADAGSSEILRTGVAELREVLQLVQALGVPETAYCLNFSIARGLDYYTGTVYETTLTDHPQIGSICSGGRYEDLASHYSKSKLPGVGISIGLSRLFWQLREAGLIDGIEGSSVQALVALMDEQGMPQSLDIARRLRAGGINTEVQM…
NODE_12_length_153152_cov_50.253934	fig|6666666.970237.peg.343	peg	NODE_12_length_153152_cov_50.253934_24736_25488	24736	25488	+	Transcriptional regulator, Crp/Fnr family			isu;Oxidative_stress	atgtcacggccttccggcgctccgcccgccaccaacgatcccgcctcgccatcctgcaacacgctggactgcctgcactgctcggttcgccaccttgcggtgtgctcggcgctgtcgcccgatgaagtgcaggcactggaacaggtcaccgtttcccagcaggtcagcatgggcagtaccctggcccgcaccggcgaagagcgcgaccatgtctatacattgaccggcggcgccctgcgcctggtgcgcaccctggccgatggccgccgccagatcaatggcttcgtgcttcctggcgactacctgggcctgagcggcagtgaccaccaccgctacgatatcgaggccatcgcagacagccgcgtatgccgtgtcgcgctgccgcagatgaaggcgctt…	MSRPSGAPPATNDPASPSCNTLDCLHCSVRHLAVCSALSPDEVQALEQVTVSQQVSMGSTLARTGEERDHVYTLTGGALRLVRTLADGRRQINGFVLPGDYLGLSGSDHHRYDIEAIADSRVCRVALPQMKALRSRFPHLERKLLQRACQELDAAQDAALALARLQPAEKVADFLLRLAAREAKLGGDGLRVSLPMGRGDIADHLGLTMETVSRTFTKLRQQGLIALPHLNVVEILDEDGLRTLAGEGLI
NODE_12_length_153152_cov_50.253934	fig|6666666.970237.peg.344	peg	NODE_12_length_153152_cov_50.253934_26877_25591	26877	25591	-	Threonine synthase (EC 4.2.3.1)			icw(1);Threonine_and_Homoserine_Biosynthesis	atgcaatttgtttcgacccggggtcagtccccggccgttggcctcagtgcggcgatcgcttcaggattggcgcccgatggagggctgtatgttccgcaggtgctgccggcggcacgtgagctgcgggccggcgcaacgctggccgataccgccgccgatctgctggcaccgttcttttccggcgacgcgctggagtctgcgttgccgtcgatctgccgggaagcgttcgactttcaggttccgctgcgtgcattgggcggcggtgaccatgtgctggagctgttccatgggccgacggcggcgttcaaggatatcggtgcgcgcttcctggccggaacactgtcgcggctgcaggccggcaaggaccgcgatctgacgattgttgtcgccacgtctggc…	MQFVSTRGQSPAVGLSAAIASGLAPDGGLYVPQVLPAARELRAGATLADTAADLLAPFFSGDALESALPSICREAFDFQVPLRALGGGDHVLELFHGPTAAFKDIGARFLAGTLSRLQAGKDRDLTIVVATSGDTGAAVAAAFHRQPGVRVVVLYPDGRVSPRQAHQLGCFGDNIQALRVAGAFDDCQAMVKQALADRELQAQVPLSSANSISLGRLLPQMSYYAHAALSHYATHRRRLNLVVPTGNLGNAMAAVLARALGVPIGQIVLATNANAVLPAYFNGGDYQPQASVATVANAMDVGAPSNFERLRWLYLGDDAELRAAFRAFAVDDVTIRATIAAAHASNGELFCPHTATAVKVLQDLRARGAKGDWAVVATAHPAKFEAVVEPLIGESVAVP…
NODE_12_length_153152_cov_50.253934	fig|6666666.970237.peg.345	peg	NODE_12_length_153152_cov_50.253934_27821_26907	27821	26907	-	Homoserine kinase (EC 2.7.1.39)			isu;CBSS-269482.1.peg.1294 icw(2);Threonine_and_Homoserine_Biosynthesis icw(1);Methionine_Biosynthesis	gtgatcgcacgtgcgttcgcgccggcctcggtggccaacgtggcggtgggcttcgacattcttggtcatgccatcgccggtgttggcgataccgtgaccgtgcgccgcatcgaggaaccggtggtctgcatcgaagcgatccgtggcagtgcggtcgagctgccgctggaggccgccgggaacaccgccggcgctgcgctgatgtcactgcgcgaaggcctgggcctggatttcggattcgcggtggagatcgacaagggcattccgttcggttccggcatgggcggttcggcagcgtcatgcgttgcggcgctggttgccgccaacgcgctgctggatgtaccgctgtcgcgcgaggcgctgtatccgtttgcgctcgatggcgaggcggtggccagc…	MIARAFAPASVANVAVGFDILGHAIAGVGDTVTVRRIEEPVVCIEAIRGSAVELPLEAAGNTAGAALMSLREGLGLDFGFAVEIDKGIPFGSGMGGSAASCVAALVAANALLDVPLSREALYPFALDGEAVASGGRHGDNVGPLLLGGLALCTADRLLPIPVPATWHSLLVHPHAVLETRRARQVLQGSYALGEFVAQSANLALVLSGCHRSDAALVRAGLRDVLVEPRRAGLIAGFEAARDAALSAHAMGAGISGAGPSVFAWFEDADQARTAAAPVQAAFAAAGFDSDAWVSPLDAPGARLC
NODE_12_length_153152_cov_50.253934	fig|6666666.970237.peg.346	peg	NODE_12_length_153152_cov_50.253934_30322_27818	30322	27818	-	Aspartokinase (EC 2.7.2.4) / Homoserine dehydrogenase (EC 1.1.1.3)			idu(1);Lysine_Biosynthesis_DAP_Pathway,_GJO_scratch idu(1);CBSS-216591.1.peg.168 idu(1);Threonine_and_Homoserine_Biosynthesis icw(2);Threonine_and_Homoserine_Biosynthesis idu(1);Lysine_Biosynthesis_DAP_Pathway idu(1);Methionine_Biosynthesis	atgtcttcccacgcccccactcatcccgttgccccggccgatctggctgcaccgtccatcgtcgtgcacaagttcggcggcacctcggtggccgatgccgaacgctaccgccatgttgcggccctgctgctggcccgtcccgaatcgctgcaggtcactgtcgtttcggcaatgaagggcgttactgacgcgctgatcgagctggcccagctggcggccaagggcgacgaagcctggcgcgaggcctggcatgcgctgcgcgcgcgtcaccgtggcgccgccgtggccctgctgggcgagcaggtgggcgagaccgtcgagtggatcgacgcccgcttcgatcaactggccgaagtgctggcggcgctggcggtgatcggcgagctgccgcgcgaagtg…	MSSHAPTHPVAPADLAAPSIVVHKFGGTSVADAERYRHVAALLLARPESLQVTVVSAMKGVTDALIELAQLAAKGDEAWREAWHALRARHRGAAVALLGEQVGETVEWIDARFDQLAEVLAALAVIGELPREVLDRVQGLGEVFSAQLLGTHLRALGEDCAVLDARDVLVVGHGELGVDVDWESSADRLAKWRLRHPQMRLVATGFVARDRHDRITTLGRNGSDYSGAIFAALFNADELHIWTDVDGVLSADPRLVPEAVQLESLSYDEACELAYFGAKVVHPQTMSPAIRLGLPIFIRNTFQPAHPGTRISAERSPRGPVKGLTLSPGLSLLNLEGTGLIGVPGTAERVFAALRQAQVSVVMISQGSSEHSICCVVRAAEAARGREALLHAFAHELSV…
NODE_12_length_153152_cov_50.253934	fig|6666666.970237.peg.347	peg	NODE_12_length_153152_cov_50.253934_30541_30407	30541	30407	-	hypothetical protein				atggttcttgatgccgcccacgccagcctgatcgctcccgctaccgcgggccgttcgactgcgccggtcgccaccaccaccattaccaccaccaccgtcaccactgccctggtgcggcccgtcgtcttcgtgtaa	MVLDAAHASLIAPATAGRSTAPVATTTITTTTVTTALVRPVVFV
NODE_12_length_153152_cov_50.253934	fig|6666666.970237.peg.348	peg	NODE_12_length_153152_cov_50.253934_31630_30680	31630	30680	-	Integral membrane protein				atgcgcaacaacccgatggccctgggcatcgccaatggcgttgccgctggcgcgctgtggggcgtggtcttcctcgcgcccgccgtgctgcagtcgttcaacgccctgcaattgtcggccggccgctatctggtctacggcctgatcgccgtagtactgctgctcccgcgctggaagcggctggcaccccagctgggtcgcaccgaatggatcgggctgctgtggctgagcctggccgggaacctggtgtacttcctgctgctggccacggcggtgcagtgggctggcggtgcggcggcgtcgctgattgtcggcctgattccggtggtggtcaccctggtcggcgtgcgcgaacagggtgcagtgcctttgaaacagctgctgccggcactgggcctg…	MRNNPMALGIANGVAAGALWGVVFLAPAVLQSFNALQLSAGRYLVYGLIAVVLLLPRWKRLAPQLGRTEWIGLLWLSLAGNLVYFLLLATAVQWAGGAAASLIVGLIPVVVTLVGVREQGAVPLKQLLPALGLCVLGVALVGWEALMSEHLATPWRQRLIGLLCAFGALFSWALYSIGNSRWLARRPDLSSHDWSLLTGVTTGGLALLLVPMAFIGHTSGHTAAQWSGFWAISAGVAVVASILGNAFWNRASRLLPLTLTGQMIVFETLFALAYAFAWQQRWPSLLEALAIVFLVAGVMLCAHAHRSPRAIAEHAG
NODE_12_length_153152_cov_50.253934	fig|6666666.970237.peg.349	peg	NODE_12_length_153152_cov_50.253934_32447_31749	32447	31749	-	Transcriptional regulator				atgggcgccatcttccatctgcggcactacggccaggctaccggcctggaccgccatgactacgcgcagtgggtgctgccagtgcagggtgaactgcagttcgaaatggaaggtcgcggaggtcggctggacgtgctgcagggggcattcgtggccgccggtgaggcgcatgaccagatggctgatggtcccaatggtttcgtgatcgttgactgtcctccgggcgtacttgatgacggcacgcaggagcatctgtgccggcagcgctggctgcatctgccgctggcattgcgccgacgcctggctgaggtgcaggcagggcagtcaatgccggcgctgctgccgcagttgctgcaggtatttgcacctgccggcagtggcgcgcgcatgcagggtctg…	MGAIFHLRHYGQATGLDRHDYAQWVLPVQGELQFEMEGRGGRLDVLQGAFVAAGEAHDQMADGPNGFVIVDCPPGVLDDGTQEHLCRQRWLHLPLALRRRLAEVQAGQSMPALLPQLLQVFAPAGSGARMQGLCAAVRADPGQAWPVARMAGFVGVSESRLHALFRQEFGLSPQAWLSASRLRWAKHQLRTSVAPISDIALAAGYSEQSALTRALRRECGQTPAAWRRGAGL
NODE_12_length_153152_cov_50.253934	fig|6666666.970237.peg.350	peg	NODE_12_length_153152_cov_50.253934_32529_33308	32529	33308	+	hypothetical protein				atgacccatcagcaggtgtccctggcgctcgccaccggcctcggcctggcgctcgccgcttcggtctccgctcaggagcgtacgcccccggctccgcactgcatggacgctgtcggcgtgcaggaagtggagcaggcatcaccgcgctcgattgcactgcgcgccgcctccggccaggcctttcggatcgacttcaacgaagattgtcccggcgtccgcggtgccacttcgctgaaactggaagcccccgccggctgggcctgcggccgccccagcgaacgcgtcgtggtcgacggccgccgatgcaccatcagcgcggtcaccccgctgcagaatcgcgattatgccagcgtcgcccgcgacagcgaccgcctgcgcaccgctaccctgcctgccgtg…	MTHQQVSLALATGLGLALAASVSAQERTPPAPHCMDAVGVQEVEQASPRSIALRAASGQAFRIDFNEDCPGVRGATSLKLEAPAGWACGRPSERVVVDGRRCTISAVTPLQNRDYASVARDSDRLRTATLPAVTIRERKEVRRSFGGSPSYCFATRNVRAWSSDPQGMLVETNPRRNGGHRYYRVELGSHCRQLDRAPQLSFHSGLQNGLICGNPGDRIMTAEFETDDLRGESIAPLPQYTRGSCTIQAVYPASSQASN
NODE_12_length_153152_cov_50.253934	fig|6666666.970237.peg.351	peg	NODE_12_length_153152_cov_50.253934_34357_33305	34357	33305	-	Choloylglycine hydrolase				atggcacggatgaagtggatgggaaggggaatgctggcggtcgcgctggccgcagccgtggcaccggcactggcctgcacgcgcgcggtgtacctgggtgacaacggcgatgtgatcaccgcgcgctcgatggactggaaggtcgatgtggcgaccaacctctacatactgccgcgcggcattgcgcgcaccggccaggccggcccgaagtcgctggcgtggaccgcgcgctacggctcggtggtggccaccggctacgacgtgtcgaccaccgatggcatgaacgaaaagggcctggtggccaacctgctgtggctggtcgaatcggagtatccgcagcagcgtggcaacaagccgggtctggcgatttcgctgtgggcgcagtatgtgctggacaac…	MARMKWMGRGMLAVALAAAVAPALACTRAVYLGDNGDVITARSMDWKVDVATNLYILPRGIARTGQAGPKSLAWTARYGSVVATGYDVSTTDGMNEKGLVANLLWLVESEYPQQRGNKPGLAISLWAQYVLDNFATVEEAVAALKREPYSIVTDKVPGEDRQATLHLSLSDASGDSAIVEYIGGRQVIHHDRRYQVMTNSPIFEQQLALNSYWQQIGGTVMLPGTNRSADRFARASFYINAIPKAEDPVEALASVFSVIRNASVPYGITTPGEPNISSTRWRTVADHKRRLYFFESALTPNTFWVDLNKVDFAGKVLKLDLGKDQRNTFAGDALGQFVPSAPFAFLGVDG
NODE_12_length_153152_cov_50.253934	fig|6666666.970237.peg.352	peg	NODE_12_length_153152_cov_50.253934_34840_34427	34840	34427	-	protein of unknown function DUF395, YeeE/YedE				atgagccgcgcagtctgggccgccggcgcggcgggcgcgttgtttggcatggggttggcactttcgggaatgaccgacgcgcgtcgtgtcctcggcttcctcgacatcaccggtgacttcgatcccacgctgctgtgggtgctgggctcggcgctgctggtcagcgcgatcgggcagcggtgggtgttgcggcgacagcagccgctgtacgcagaccgcttccggctgcctgttacccggcgtgtggatgctcgcctgctgctgggtgccgcgctgttcgggatcggctggggctgggcgggctattgcccaggcccggccatcgccggggtggccgtggcgtcgcgcgaagccctgtggttcgtgccttcgatgcttgcaggattctggctgcacgac…	MSRAVWAAGAAGALFGMGLALSGMTDARRVLGFLDITGDFDPTLLWVLGSALLVSAIGQRWVLRRQQPLYADRFRLPVTRRVDARLLLGAALFGIGWGWAGYCPGPAIAGVAVASREALWFVPSMLAGFWLHDRFVR
NODE_12_length_153152_cov_50.253934	fig|6666666.970237.peg.353	peg	NODE_12_length_153152_cov_50.253934_35274_34837	35274	34837	-	Putative transmembrane protein				atgaacctgccatggagtgcggcggcaggtggtgcgttgatcggcgccgccgcggtgctgttgctcgccaccatcggacgcgtggcgggcatcagcggcatcaccgcaggcagcctgcgcgcaggcaagggcgagcgtgcctggcgctgggccttcctggccggcctgaccgcatcggcggggctggtgctgtggtggcaatcggtgcccgaggcatcgccgcgtgcgctgctgcgtgatgcgctgccggcatggcagttgatgggagccggcctgctggtcggcttcggtacgcggctgggcaacggctgcaccagcggtcacggtgtgtgcggcatggcccgcgcttcgaagcgatcgctggcggccgtgctggtgttcatggtctgcgcgatgctg…	MNLPWSAAAGGALIGAAAVLLLATIGRVAGISGITAGSLRAGKGERAWRWAFLAGLTASAGLVLWWQSVPEASPRALLRDALPAWQLMGAGLLVGFGTRLGNGCTSGHGVCGMARASKRSLAAVLVFMVCAMLTTFLVRHGGGPT
NODE_12_length_153152_cov_50.253934	fig|6666666.970237.peg.354	peg	NODE_12_length_153152_cov_50.253934_35361_35681	35361	35681	+	Transcriptional regulator, ArsR family				atggcccggacccagctcgacagcgccgcgatggccgaacacgcgtcgcaggcagccacgctgctcaaaagcctggcccacccggcccggctgcgggtgctgtgccgcctggtggaaggtgaagcgccggtaccggaactgcaggcactgaccggcctgagcgcatcggcgttgtcacagcatctggcggtgctgcgcggactggatatcgtggcgacccggcgcgaagcgcaggcgatccactaccgggttcttgaagggcccgcactgggcgtgctgcaggcgctgcatgcggcgtactgcggtgccgcttcgcgctga	MARTQLDSAAMAEHASQAATLLKSLAHPARLRVLCRLVEGEAPVPELQALTGLSASALSQHLAVLRGLDIVATRREAQAIHYRVLEGPALGVLQALHAAYCGAASR
NODE_12_length_153152_cov_50.253934	fig|6666666.970237.peg.355	peg	NODE_12_length_153152_cov_50.253934_35831_35697	35831	35697	-	hypothetical protein				gtgggcgcctattctcgccagctttcctgcagtgactggtccggattctcccggcgcctgcagggcgatcgttcggcaccgacgccagtggacctgctcgatcaggtggtgcagccggcgctgcacgcaggctga	MGAYSRQLSCSDWSGFSRRLQGDRSAPTPVDLLDQVVQPALHAG
NODE_12_length_153152_cov_50.253934	fig|6666666.970237.peg.356	peg	NODE_12_length_153152_cov_50.253934_37019_35886	37019	35886	-	Two-component system sensor histidine kinase/response regulator hybrid				atgaacctgttgccaccggaacctgcgcagtcgcagaccccggtcaacctgctgatcgtcgatgacgtgccgcagaacctggtagccatgcaggccctgctgcagcgcgaaggggtcaacctgctgctggccggctcgggcgcgcaggcgttggagctgctgctcgagcacgaggtggcattggccctgcttgacgtgcacatgccggagatcgatggcttcaccctggccgaactgatgcgcggttcgcatcgcagccgcgacgtgccgatcatcttcctgaccgcctctccggatgatcccctgcgcgtgttcaagggctacgaaagcggtgcggtcgatttcctgcacaagccggtggcgccgcaggtgatcctgagcaaggtcaacgtcttcatc…	MNLLPPEPAQSQTPVNLLIVDDVPQNLVAMQALLQREGVNLLLAGSGAQALELLLEHEVALALLDVHMPEIDGFTLAELMRGSHRSRDVPIIFLTASPDDPLRVFKGYESGAVDFLHKPVAPQVILSKVNVFIELYQQRQLLKARNEALERALKLNETMAAVLTHDLRTPLSAILLCTDKLALELPEDNAGAQQTLQYLEASTLRMARMVEQLLDFSRIRSGGLRLEASACDLADVTRAVVAEAGSAHGADRIHLDLQGDTRLQGDLDRLGQVAANLVGNALTHGSEARVQVDGRDPRGVLLRVSNAGRIDDALLPRLFEPFKASFHQSKGLGLGLYIVDQFVRAHGGRIAARNEAGQVVFEAMLPRRCDGTVLAAT
NODE_12_length_153152_cov_50.253934	fig|6666666.970237.peg.357	peg	NODE_12_length_153152_cov_50.253934_37591_37016	37591	37016	-	FIG032622: Protein-glutamate methylesterase				atgacgctgccggtgcgtccggccgtgctggtgatcggcgcgtccgccggtggggtggcggccctgcaggcggtgctcggtgcactgccggcgaagctgccggtaccggtactggccgtgctgcacctgccgcgtgaccgtaccagccgcatcgccgaggtgctggcgccgtactgcgcgttgccggtgcgcgaagccgaagacaagcagccgttgcagccgggcacggtgacgttcgcgccgccggattaccacctgctggtggaggacgagggggcggtggcgttgtcggtggatgcaccggtgctgttttcccgtccggccatcgatccgctgttcgactccgctgcggcggtgttcggcgcgcaggtattggccctgctgctgaccggtgccagc…	MTLPVRPAVLVIGASAGGVAALQAVLGALPAKLPVPVLAVLHLPRDRTSRIAEVLAPYCALPVREAEDKQPLQPGTVTFAPPDYHLLVEDEGAVALSVDAPVLFSRPAIDPLFDSAAAVFGAQVLALLLTGASSDGSEGVAAVRRAGGHAWLQCPEEAEASMMPASALQYAGADAVLPLELMCRRLKELFA
NODE_12_length_153152_cov_50.253934	fig|6666666.970237.peg.358	peg	NODE_12_length_153152_cov_50.253934_38415_37591	38415	37591	-	MCP methyltransferase, CheR-type				atgaacgaacaggcgctgttcgacctcgaactgaaggtcctgctggaggcgctgtaccagcgctaccactacgatttccgcagctatgcggtgtcgtcgctgcgccgacgcatgcgccaggcgatgcagcgctatgagtgcgagcggctggtcgacctgcagtaccggctgctgcacgagccggacctgttcgcccaggccatgcagttcttcactgtgcaggtctcggagatgttccgtgaccctgcgtatttccgtgagctgcgcgagcaggtggtgccagtgctgcgtacctatccctcggtgaagctgtgggtggccggctgcagcacgggcgaggaagtgtggtcgctggcgatcctgctgcatgaggaaggcctgctcgagcgcagcatcgtc…	MNEQALFDLELKVLLEALYQRYHYDFRSYAVSSLRRRMRQAMQRYECERLVDLQYRLLHEPDLFAQAMQFFTVQVSEMFRDPAYFRELREQVVPVLRTYPSVKLWVAGCSTGEEVWSLAILLHEEGLLERSIVYATDINPAALATAEAGAYGIDRMAQFSRNYLAAGGTASLSDYYATAYDGAVFDRQLRRNVVFADHSLATDTVFSEVHLVSCRNVLIYFNRDLQDRAVGLFREALVHRGFLGLGSKESLQFGCHHDAFEVCSREHRLYRKVA
NODE_12_length_153152_cov_50.253934	fig|6666666.970237.peg.359	peg	NODE_12_length_153152_cov_50.253934_41513_38412	41513	38412	-	Two-component system sensor histidine kinase/response regulator hybrid				atgcgtcctggtgcgactacgcgtgaccgctggatctggatgacttccgccgtgctgctggctgcgaccatcgcattggagctggtggtaccgctcggttatgcagtatggctggcgtatttcctggccgtgggcgtcacggtgttccagcgcagtgcgcgcgcgccgttcatcgtggctgtgctcgcctgcgtcctgctggtcatcggtttcaacatcgccccggccagctcgaactcggcgttctcgctggtcaaccgaagcatcggtggttgtgcgttcctgatgatcgcgctgatcgtttcccgcgcgatccaggcacgccgggacgcaatgcgggcgttgtggctgcaggaggccgagaacgcggtagcgatgagcctgcgcggcgacctcggc…	MRPGATTRDRWIWMTSAVLLAATIALELVVPLGYAVWLAYFLAVGVTVFQRSARAPFIVAVLACVLLVIGFNIAPASSNSAFSLVNRSIGGCAFLMIALIVSRAIQARRDAMRALWLQEAENAVAMSLRGDLGPEQIAEAAATSLGAQLEADVGAVYRLEGGRLQLTGGLALPSGMPASLALQEGVAGQVARDECIRHLEGSDDAVLELQTSLGRLPVRERILAPISSDGTVVGIVELGRARAGAQRDLDRELLERCAETIGMALRASLLRAQLVVLLEESQRQGEELQAQQEELRVANEELEEQSRSLLQSQSHLEEQQAELEQSNVQLEERTHELEAQKQALLVAQSQLVRNSNELAATSRYKSEFLANMSHELRTPLNSSLILAKLLADNKDGTLT…
NODE_12_length_153152_cov_50.253934	fig|6666666.970237.peg.360	peg	NODE_12_length_153152_cov_50.253934_41692_42828	41692	42828	+	Two-component system sensor histidine kinase				gtgctgacggacccttcccgccaactgcgactgctgatcgacagcgtgcgcgaccatgcgctgtacctgcttgatccggatggcatcgtctgcagctggaacccgggtgcggagcgcatcaagggctattcagccgatgaagtggtgggcacccactttggtcgcttctacctggccgccgaccgcgaggcaggagaaccgcaacgcctgctccgtcatgcagcgcagcatggccacgttgccaatgagggctggcgggtacgccgcgatggctcgtcattccgtgccagtgttgtcatcgagccggtggttgaagcgggtgagctgctcggcttcgtcaagatcacccgcgacatcaccgagcagtggcaggcacagcgcctgctgcgtgatgcccaa…	MLTDPSRQLRLLIDSVRDHALYLLDPDGIVCSWNPGAERIKGYSADEVVGTHFGRFYLAADREAGEPQRLLRHAAQHGHVANEGWRVRRDGSSFRASVVIEPVVEAGELLGFVKITRDITEQWQAQRLLRDAQRALRNTQQFETVGRLSRGLSHEFNNLLTTIGNALDLLSLRVGGDDARAAELLDAAQSATDRGALLTRQLLAFSTGQTLIREPLDINVLIQQWLPDLQRACPSTVMLDAQLAPGLPAVNTDALQLQTALANLVANAADATLEGGRILIGTALEHRLDPDADSTLQRGYVTLSVCDEGHGMAADIAERATEPFFTTKDIGKGSGLGLSQVFGFTTQSGGFVDVSTTPGVGTTVSLLLPAMEDPADDR
NODE_12_length_153152_cov_50.253934	fig|6666666.970237.peg.361	peg	NODE_12_length_153152_cov_50.253934_42818_43177	42818	43177	+	Two-component transcriptional response regulator, LuxR family				atgaccgatgacccgatccgcgtactgatggtggaagaccagaccgatctgcgtgaaatgatcggcctggccctgcgcgacctcggcatcgatgtggccacgaccgccgatggccacgaggcggcggaactgctcaagggcgaagcacgtttcgacgtggtgttcagcgacgtcagcatgcccaacggcatgtccggcatcgagctgagcgagcatgtggcacgcgaacagccgcaggcaaggatgatcctctcgtccggctatgcccgttcgcagctgccgccgctgcccgagcaggtggagttcctgcccaagccctatcgcctgcgccaactggtgcagttgctcaggcaggcgtaa	MTDDPIRVLMVEDQTDLREMIGLALRDLGIDVATTADGHEAAELLKGEARFDVVFSDVSMPNGMSGIELSEHVAREQPQARMILSSGYARSQLPPLPEQVEFLPKPYRLRQLVQLLRQA
NODE_12_length_153152_cov_50.253934	fig|6666666.970237.peg.362	peg	NODE_12_length_153152_cov_50.253934_43775_43209	43775	43209	-	Transcriptional regulator, AcrR family				atgcgacctgccgcagcacgtacacgacgcgacctgccccatgcgctggcggccaccctggtcagccatccacgctgcaccctcagcgaactcgcgcgcggggcgggcatcagccgcgcgaccctgtaccggtttgcgcctacccgggaggcgatcgacgaggccctgttcgcagccggtttcgagcgcgtggaagcggcggcggcctggttcgaccagggcggtgatgcacgccacgtgctggagcaggtcaccgccacgctgctggcggactgggagctggtgacgctgctgttcgcacggatgatggaagaacagcagcgcctgggcgacctgcacctgctgccggagcgctgggcgccgatcggcgagcgcttcgaggccttcttcctgcggggt…	MRPAAARTRRDLPHALAATLVSHPRCTLSELARGAGISRATLYRFAPTREAIDEALFAAGFERVEAAAAWFDQGGDARHVLEQVTATLLADWELVTLLFARMMEEQQRLGDLHLLPERWAPIGERFEAFFLRGQAAGEFNVGFTAVWLADFYWSCFYGITWSLARGRLAPAAAASTLLASFQRGAMMG
NODE_12_length_153152_cov_50.253934	fig|6666666.970237.peg.363	peg	NODE_12_length_153152_cov_50.253934_43948_44778	43948	44778	+	UspA domain protein				atgctgcacccactacgcgatatcgccgtgctgttcgacgccagcgacaccgggcaccgcgttctcaacatcgccgccgacctggcgcaggcccagcaggcgcatctggtcgcagtctccacggccctgcatcccaccgacatcgccaacggcttcgcgcgcggtgccggcatcgccgccgcgctggaccacgaggcccgcgcggatgccgcctgcaccgcacagctgatgcagaacctgcgtgccgtgtccgagccgctgcagatcagcaccgaactgcgcatcgtctcggactacctgggtggcgccgacctggcgctgcagtcgctgtactgcgacctgatcatcgccggctatccgcacacaccaggcgcgccctccggctggcatccactgggc…	MLHPLRDIAVLFDASDTGHRVLNIAADLAQAQQAHLVAVSTALHPTDIANGFARGAGIAAALDHEARADAACTAQLMQNLRAVSEPLQISTELRIVSDYLGGADLALQSLYCDLIIAGYPHTPGAPSGWHPLGTLRQTGVPMLLVPPHWKGEQVGRRIVVAWNASKQARRAVADALPLLARAQAVHLLMVDTPKAEAAPGAEMAQHLARHGVEVEIQAISSSQGGVAATIRQHVLDAEADLLVLGPYSRSRVVERVLGGVTEDLLAEVPAPLFVSH
NODE_12_length_153152_cov_50.253934	fig|6666666.970237.peg.364	peg	NODE_12_length_153152_cov_50.253934_46009_45737	46009	45737	-	Acetyltransferase, GNAT family				ttggggttcggccagtactggttgaccgcgcccggcaccgcccgcctgggccgcatcattgtttcgccgcaggcgcgtgggcgcggcctggggcgggtgctggtgcagttgttgagtgccgagggcctgcggtcgcctggagtgcagcgcctgaccctgcgcgtctaccgtgacaatgtcgcagcggtggccctctaccgcgatctcggcttccagccggtggaagacgcttcgacgccggaactgctgttcatgcagcgcagcggggtctga	MGFGQYWLTAPGTARLGRIIVSPQARGRGLGRVLVQLLSAEGLRSPGVQRLTLRVYRDNVAAVALYRDLGFQPVEDASTPELLFMQRSGV
NODE_12_length_153152_cov_50.253934	fig|6666666.970237.peg.365	peg	NODE_12_length_153152_cov_50.253934_46201_46049	46201	46049	-	Aminoglycoside N6'-acetyltransferase (EC 2.3.1.82)			isu;Aminoglycoside_adenylyltransferases	atgcccgcacagttgcaaccggtccaaccactgcactacccacgtatcgctggctggctcgattcgcttgcagcgacgcaacgctgggccggcccaggcgttgcctttccgctgctgcccgaagcgttcgcacagacgcttgaactggcctag	MPAQLQPVQPLHYPRIAGWLDSLAATQRWAGPGVAFPLLPEAFAQTLELA
NODE_12_length_153152_cov_50.253934	fig|6666666.970237.peg.366	peg	NODE_12_length_153152_cov_50.253934_46429_46322	46429	46322	-	hypothetical protein				atggcgcccacaatgcatctctactaccggcaacgcgtaattgaggttcgcgatgagttgccgaagtaccttgatggctgggacggccctatctacctgcagggctga	MAPTMHLYYRQRVIEVRDELPKYLDGWDGPIYLQG
NODE_12_length_153152_cov_50.253934	fig|6666666.970237.peg.367	peg	NODE_12_length_153152_cov_50.253934_47280_46585	47280	46585	-	hypothetical protein				atgaaggcgatgaccgctgttctggttgcggctgtgctttgcgttggttgttcaaccaaggggggttccactgcaccctacaacgtctctttcgttggccatccttcccgggccgccgtagcaccacctctacctccacctccgccgccccccgttgacggtcaggcccaggcgcctgatcccagcggagtcaagcctccgaggaggcttccccgcgacggatggtatgagcctggagaggaggtggatgacgcctcggacgttgaggaggcgttgccagcggtactggcggaatgcaagaagctcatcctcgggatggagaacaaatccgttgatcagcgaaaggcgtccctctgggtgtacgggatcgggctggtcgcgggcacggtcatcgcacct…	MKAMTAVLVAAVLCVGCSTKGGSTAPYNVSFVGHPSRAAVAPPLPPPPPPPVDGQAQAPDPSGVKPPRRLPRDGWYEPGEEVDDASDVEEALPAVLAECKKLILGMENKSVDQRKASLWVYGIGLVAGTVIAPALTAANAAKHAGAIAGLSALGGASGMAGKALEDSGFGGSAAIADRRAVADVIRLKLPVITDRREASHDRRKALTEMQAACFAYDLTTPKPIQSSTTGK
NODE_12_length_153152_cov_50.253934	fig|6666666.970237.peg.368	peg	NODE_12_length_153152_cov_50.253934_47482_47607	47482	47607	+	hypothetical protein				gtgctggtcgacacggggtacaccgggttcgtcgaagatggcctctatccgtcattccgcctgattgacgattcgatcatcggcggccgagtccgcctcacccagcacctgcatggcgttgcatga	MLVDTGYTGFVEDGLYPSFRLIDDSIIGGRVRLTQHLHGVA
NODE_12_length_153152_cov_50.253934	fig|6666666.970237.peg.369	peg	NODE_12_length_153152_cov_50.253934_48044_47622	48044	47622	-	hypothetical protein				atgcggaaaggaatgcttggtgctgcggccgcaatggccacgttgatcggctgttccacggtccccgtcacggaggaaaccgccaggccggtgcctcctgatcgtatctacaaggccgaacgcttggcgccgtcaccggaccgtagtgcgcagatctacatcatgcgggacaagggtttccatggatctgcctgcacgcatgccatctctctcaacaatgagaaggtgatggacattcgccagtccgaagccgccacgctgtatgtatcaccaggctcctacttcgtgaagctcgacacaggtggtggcgcctgcccgaacatttcaacgtctcagaacctgaccatcaacgcgggcgaaaggcaggtctatcgaatcctgctgccgtccgatgggagc…	MRKGMLGAAAAMATLIGCSTVPVTEETARPVPPDRIYKAERLAPSPDRSAQIYIMRDKGFHGSACTHAISLNNEKVMDIRQSEAATLYVSPGSYFVKLDTGGGACPNISTSQNLTINAGERQVYRILLPSDGSLRLTREQ
NODE_12_length_153152_cov_50.253934	fig|6666666.970237.peg.370	peg	NODE_12_length_153152_cov_50.253934_48903_49868	48903	49868	+	hypothetical protein				atgcgtttgaaggctgcaaaggtcattctcggaatatcgcttttcacaagtgccctctccgcacacgcaatcgactcaataacctgtgatgactgcactttgacaaagcgtcagatgcagtcaaaggcaggaggagacggagactactacttctgggatttcaagaatcgacgcctgtaccacatgaacgtatccggtagtggcggcccgctttatcgcgcagctgccgctccaggcggaacaaaagtaaaggaaatcatgctgactgcggacgaacaagcaatgttcaatgcgggcatgcagctctacgacgcgaatggccggtctgagacggttagagtccaagcgcctgtatatgacagccgcgctgcgctcaactcattcggtggcgcgatcgcc…	MRLKAAKVILGISLFTSALSAHAIDSITCDDCTLTKRQMQSKAGGDGDYYFWDFKNRRLYHMNVSGSGGPLYRAAAAPGGTKVKEIMLTADEQAMFNAGMQLYDANGRSETVRVQAPVYDSRAALNSFGGAIAAAPTQAIPLADPPQTYPMNAMDAVTTPAWREAAIAKTLSYDNLGPLRFVGETLRVLVSGFSQAVNITKLPSPFSIVTTIPFPDGSYILVQYTYQDHGYRYIRGSGRDAAGNVIPDGQKDIASPDQASQTYIYPTGPLAAGPGGEMIRHLDNLGVRWIGANSPPVYVGFRIGCSYTPSGAQCQVNSLTP
NODE_12_length_153152_cov_50.253934	fig|6666666.970237.peg.371	peg	NODE_12_length_153152_cov_50.253934_50630_50202	50630	50202	-	hypothetical protein				atgtgcgagcacagcgacaagactatcatccagcggtacctggagaacaacctgcacaccgatctgcccgagaccgagttcaaggccctgaccttcgcgcaggtgaagaaggtcggcagcatcggtgagcgcggcatcagcaccaacatcgtccagtacgacacgctggacaccctggtggcgctgaagggcaagggcatcactaacgccggtgaccctcaggtggaggtggccgaggacctgaccgacccgggccaggttgcccttcgcgctgcgggcgaccccaatgtgccggacgcctatgcgttcaaggtggaacgcgccgacggttccatcgagtatcggctggaggcgcgtgcgagggtgacctgtcgattcaggcgagagagcactggtgct…	MCEHSDKTIIQRYLENNLHTDLPETEFKALTFAQVKKVGSIGERGISTNIVQYDTLDTLVALKGKGITNAGDPQVEVAEDLTDPGQVALRAAGDPNVPDAYAFKVERADGSIEYRLEARARVTCRFRRESTGAVGRSPHEEM
NODE_12_length_153152_cov_50.253934	fig|6666666.970237.peg.372	peg	NODE_12_length_153152_cov_50.253934_51205_51888	51205	51888	+	hypothetical protein				atgggctcgaggaatcggatcaactggatcacggtgctgctgtacgtcgcgctgatcacggcgggcttcggtgcagctcttgggctgctgtccctgaccggacagatatcgcttggcaaagacgcgcccgcgtgggttcaggccattggtagcatcgtggccatccttatcgctgttgcagttccttcggctcagcactatctgactgagagaaaacaagagcgcgagatggccgataaggcgcgcagcctggggctgatgctgctgccacacatccaagagtttgccgaaagaaacaatgctgtgtggaccgacgaggatccggacgaacacgcgcagtctctcggtgaagatgcctgcgtgatcggtccgctcgctgagagtgcactgaacattcca…	MGSRNRINWITVLLYVALITAGFGAALGLLSLTGQISLGKDAPAWVQAIGSIVAILIAVAVPSAQHYLTERKQEREMADKARSLGLMLLPHIQEFAERNNAVWTDEDPDEHAQSLGEDACVIGPLAESALNIPPAITAVISRIHELGPAAEGLQRAIYNVTRARELMIVTGATVEHLQSGPLYKSRMATYSKSKFYGLLWDTLAALTTSQNRIEAFFFRPSALNPSD
NODE_12_length_153152_cov_50.253934	fig|6666666.970237.peg.373	peg	NODE_12_length_153152_cov_50.253934_52427_51894	52427	51894	-	hypothetical protein				atggcaaagcagaagaacacctccgcgcaggcggccaatgccgtcgaccagcgcctgctacgcgatcgcaagttccgcgcgggccgggagacccgcggcgagctgaagcagccgcgcgaggaatcgcagcaccgcctcatccacaagatcggacacctgatggtcgacatcgtcgaaggcggggagcagctgggcgcgcacgatgcggtgaagcgtctgcagctggacgctgacgtctgctgcgagatcgtggaaatggacgccaccccagtgatcgccgcggtgctggacgcctgcgaggcgcctctgggtgcaggcgcccgcaaggtgccggccggcgcgctgccggaaatccgcaccatcccggtcaagcgcgcagagagcctgtcattcggcgag…	MAKQKNTSAQAANAVDQRLLRDRKFRAGRETRGELKQPREESQHRLIHKIGHLMVDIVEGGEQLGAHDAVKRLQLDADVCCEIVEMDATPVIAAVLDACEAPLGAGARKVPAGALPEIRTIPVKRAESLSFGEMEQARFQELFDGLTEYIGRRYTHVMLDDVRAEFWKMAGQNRRVA
NODE_12_length_153152_cov_50.253934	fig|6666666.970237.peg.374	peg	NODE_12_length_153152_cov_50.253934_52628_52485	52628	52485	-	Phage major capsid protein			icw(1);Phage_capsid_proteins	atggcagtgaccctgttccgcttcaacgactcggcctatgtgaagaagggccaggtgggcttcatggcctggatgcgctctggcggcaacctggttgacgtgggcggcgcggtgaagaccttcaagcacggcgctgcggcttaa	MAVTLFRFNDSAYVKKGQVGFMAWMRSGGNLVDVGGAVKTFKHGAAA
NODE_12_length_153152_cov_50.253934	fig|6666666.970237.peg.375	peg	NODE_12_length_153152_cov_50.253934_52777_52628	52777	52628	-	Phage major capsid protein			icw(1);Phage_capsid_proteins	gtgccgggttacgagcaggacaatccgggcggtgcgccggatcgtctgctgaaccgcgatatccagatcaaccagcacgccccgccccggccgcaggcgccacctcgatcgcgttcggcgacttcagctactacgagatccgcgacgtga	MPGYEQDNPGGAPDRLLNRDIQINQHAPPRPQAPPRSRSATSATTRSAT
NODE_12_length_153152_cov_50.253934	fig|6666666.970237.peg.376	peg	NODE_12_length_153152_cov_50.253934_52993_53850	52993	53850	+	hypothetical protein				gtgcgcaaccacctcgacatcttcgatcacgacctcgcccgcattgcagcagcggtgcgcttgcctactgccgccacagcatgctgcggtctgagcgcaggaacctcaggcggggtcctgcagcgcaacttcgaatgcggcggcagagcaatgctctgcgtcggatcggatccgtcgaagcctggacagggtgagattgaacgagacttgccactccgctcgcctcacagtgaacccatcctccgtttgtccaacgtcgggccaattgctgtaggaagaaaacgagctcctttgaatgtagaggtcgcccagcaaccgtccaagcctcagccctatggcggggctacaaacgtggaaactcggaagcatccgcccagcattctcgacactgaggctatg…	MRNHLDIFDHDLARIAAAVRLPTAATACCGLSAGTSGGVLQRNFECGGRAMLCVGSDPSKPGQGEIERDLPLRSPHSEPILRLSNVGPIAVGRKRAPLNVEVAQQPSKPQPYGGATNVETRKHPPSILDTEAMRLIGHCLTCRFARNELFESESSPVFHQANTSRRPSDDGFELSRKKGKNDPLLTSSLFHFTLLSSRRLFPSLSLTSLRELVGLISEIRNRDSAEESNFRSTHCHTNSPSVPPHLTSTAKRPALNYAVQHAHSLIPLWTRPHSAMARCPEACCA
NODE_12_length_153152_cov_50.253934	fig|6666666.970237.peg.377	peg	NODE_12_length_153152_cov_50.253934_53843_54052	53843	54052	+	hypothetical protein				gtgcatagccagctcgacatcctcgatcacgacccagcccgcatggcaacggccaaccgagcagccgccgagcgcggactgcaccacgtgcagttcaccgccaccgtccgacaggaacgccatgagtactacctgggcgaagccgaacgctgggaacacctccccgcgcacagcgagcgctccacccacagcaaggacatgcatgcatga	MHSQLDILDHDPARMATANRAAAERGLHHVQFTATVRQERHEYYLGEAERWEHLPAHSERSTHSKDMHA
NODE_12_length_153152_cov_50.253934	fig|6666666.970237.peg.378	peg	NODE_12_length_153152_cov_50.253934_54049_54852	54049	54852	+	hypothetical protein				atgagcaaccacaagacgacccaagcggacgtgtggctcggtgggacggccaggctggagcatgtgctgccaccgctaccgtggacgacctacaaggcctacagcgacgcaagcgacctttcttccgtatggcttcaacggctctcaccagcgccgccatggagcccaccgcggcctcttcttaggccccgcgaatatacgtgcgttgatctcttcgagggctttctccagctccgtgtccgcaatctccagatgcgtgtccagaatgttcaaaatcagaatccgatcttcagcgccaggtcgcagcgcacttctaacttggtacttcattttcctggccgcgacagcgcaggccaccgcgaccgcaagtccttgggccgctttgtgcagctcgtggat…	MSNHKTTQADVWLGGTARLEHVLPPLPWTTYKAYSDASDLSSVWLQRLSPAPPWSPPRPLLRPREYTCVDLFEGFLQLRVRNLQMRVQNVQNQNPIFSARSQRTSNLVLHFPGRDSAGHRDRKSLGRFVQLVDAMEVFSYGSRSLKNVTALCLKAFINRLGVIVLDVVPQLPNAFVPLLNIGLQERGQAKGSFQRFFPSASLFSKRYLQRQKRGKERPNCRPCIPVNQTFTAEPPALTDAIQHTHSLIPLWIRRHSATPWRVESCHG
NODE_12_length_153152_cov_50.253934	fig|6666666.970237.peg.379	peg	NODE_12_length_153152_cov_50.253934_54845_55756	54845	55756	+	hypothetical protein				atgggtgaccggctgctcaccgctgtacaggccaagcacacagcgcgcgtcttcctcagcgaggcgcgagcgcggcggcatggcctcggggctactggttctcgttcaacgccgctcagcgcgcgcgtttgcgcgccaccgccccgccccactgccggagccgccgcgcgcaccggcactgccggcccaactggatctgttcgcatgagcgctctagcgtttccgctcagcctcaagctcccccagcacagccgccaagccgcgattgctggcaatcgctcgatcatgccgggtctccccaggctttcccgagttgagccattccatcgcccacgtccgaagcaccaggtttgccgcttccagaactacctagtggcgagcattcctctacccattcgc…	MGDRLLTAVQAKHTARVFLSEARARRHGLGATGSRSTPLSARVCAPPPRPTAGAAARTGTAGPTGSVRMSALAFPLSLKLPQHSRQAAIAGNRSIMPGLPRLSRVEPFHRPRPKHQVCRFQNYLVASIPLPIREPRAEHHEQSCARLQKLLRRIPLQMLTVVNLPSQCIQQIGERPVSARSHGARICCLSPQFPLPPCRLATWPRTSPDTTPSSRGPLAGAPRSAPPLGSVLLLSRHVFSPPHGRQVAQWTNESARRLPPSRGGPCCRASRVEPLPFLCTFDRGIERRLFVQLLSHEAAGVSP
NODE_12_length_153152_cov_50.253934	fig|6666666.970237.peg.380	peg	NODE_12_length_153152_cov_50.253934_56009_55821	56009	55821	-	hypothetical protein				atggtgagcaccgaaaccgtagcggccgccatgggcgccggccagtacgcgcagccgctgggggatgcgtgcatccagttcggtactgtgaccgtgcttcagaaggcgcacttcttggctcaggaaggccgcaggaggcgccaatgggcgccgctgaaaggctcgatttatcagtggaggattggctga	MVSTETVAAAMGAGQYAQPLGDACIQFGTVTVLQKAHFLAQEGRRRRQWAPLKGSIYQWRIG
NODE_12_length_153152_cov_50.253934	fig|6666666.970237.peg.381	peg	NODE_12_length_153152_cov_50.253934_56716_56324	56716	56324	-	hypothetical protein				atggcggtaggggagctccgtgaccagctgacccagaaggacgaacagctccgcgaagctgtggaaagcaaagagcggctcgagagtaaaggtgagactgacacgcaggcactcaaacatgcagaaaaccgcattcgtgagcttgagcgcgacaaggccgggctagcaaatcagatgcattcgctcaagcaagccgccacccaggggtcgcagtccaccagcgtcatgaatatgctgacattgggcgattacttgaatcgagtggagaattcgcgcaaggtcagaaaccagcgttctgagattacagatctttcgcaagccatcctcccgatgaacgagactggcgagaaggccggcttgcatgaggagctgggtcgccccatcccgaagtga	MAVGELRDQLTQKDEQLREAVESKERLESKGETDTQALKHAENRIRELERDKAGLANQMHSLKQAATQGSQSTSVMNMLTLGDYLNRVENSRKVRNQRSEITDLSQAILPMNETGEKAGLHEELGRPIPK
NODE_12_length_153152_cov_50.253934	fig|6666666.970237.peg.382	peg	NODE_12_length_153152_cov_50.253934_57524_57766	57524	57766	+	hypothetical protein				atggccagcaccccggcaccgaacgccgcgccgcgcgaggtcgccaagatcaagccgggcgacatcaacgcgcgcatcgccccgctcttgatcagcgccgacggtctggccctgctggggttcaagccgatcaatcccaccggtgccactaagctctacgaccaggcgcagttcccggacatgtgccgggccatgatccacggtctgcaggatgcggccgaccagtacccgctggccgcgtga	MASTPAPNAAPREVAKIKPGDINARIAPLLISADGLALLGFKPINPTGATKLYDQAQFPDMCRAMIHGLQDAADQYPLAA
NODE_12_length_153152_cov_50.253934	fig|6666666.970237.peg.383	peg	NODE_12_length_153152_cov_50.253934_57766_58056	57766	58056	+	hypothetical protein				atggagctctggcgcaccagcgaactgcaggccctgcgccagatggagggccgcgacgcgatgaccgtcgcggatgccctcggacgctcgccccgtgcggttcaagacatggcccgctgccaagggatgccggtaccgcgccagcgtcatgcccggtactggccggccaccactaaacgccgcgcccggcagctccgggccagcggcaacaccgtcaaccagatcagcgccgcgctgggtgtcccgttcgggacggtgcgccgctgggtctacgaaggagcagcagcatga	MELWRTSELQALRQMEGRDAMTVADALGRSPRAVQDMARCQGMPVPRQRHARYWPATTKRRARQLRASGNTVNQISAALGVPFGTVRRWVYEGAAA
NODE_12_length_153152_cov_50.253934	fig|6666666.970237.peg.384	peg	NODE_12_length_153152_cov_50.253934_58053_58274	58053	58274	+	hypothetical protein				atgaccagcatccacgtgaagcccgtcttcagtggcgcgaccgaccgcgaaaaggaccaggcccggcagaagctggcgagtgacatcgcacgcttcaaggccgccggcggcaaggtcgaaatctcgggcacaagcggcatcgacaagagcacgatcagccgcaggcaggtggttgaggctcgacacggtcgccgcggtggtaagaaggcagcaaaggcatga	MTSIHVKPVFSGATDREKDQARQKLASDIARFKAAGGKVEISGTSGIDKSTISRRQVVEARHGRRGGKKAAKA
NODE_12_length_153152_cov_50.253934	fig|6666666.970237.peg.385	peg	NODE_12_length_153152_cov_50.253934_58271_58528	58271	58528	+	hypothetical protein				atgagccgccacatcgaacgccgcgcgcccaaggagacgctgggcttcgcttggggccggttcccaaccgtcgacggcagcgcaatcacctggcgcctgtaccgccgcgaccaccgccgtgcgctgcacatgcacgcagagaccttctttgcccaagaagaccgcgcagtgatcgccaggcacctgcgccgcgcgcgccgccaccttcgcgaccaggtggatgagatcgacctagttgcgatggggctggcagagtaa	MSRHIERRAPKETLGFAWGRFPTVDGSAITWRLYRRDHRRALHMHAETFFAQEDRAVIARHLRRARRHLRDQVDEIDLVAMGLAE
NODE_12_length_153152_cov_50.253934	fig|6666666.970237.peg.386	peg	NODE_12_length_153152_cov_50.253934_59223_58534	59223	58534	-	hypothetical protein				atggctctgggatttagtgaatgcctttcgatgaaggcggagtgcgcgacgttctgggcggggtggggagccatcgccaccgcagccgtgggtctggtgactgttctggttgctttccttgcgtggcgcacatcccggcaagccgcaactatcgctgcgaggcaacacctggactctcaggttctgtggaaggcacaagcccgaatcgttggacgccttttgcttcacgaagtgaccgctgtgccgaagaagatccagacctacgcggctgaacttgacgcattgcccacactcgacccgagcagggtcaaagattggcgcgccgtgaaaaacgcagttgagcgcctcgccgaacctttgttgcccagcgcggaagccatcgccgagcggatccactac…	MALGFSECLSMKAECATFWAGWGAIATAAVGLVTVLVAFLAWRTSRQAATIAARQHLDSQVLWKAQARIVGRLLLHEVTAVPKKIQTYAAELDALPTLDPSRVKDWRAVKNAVERLAEPLLPSAEAIAERIHYLSVDLGADLATMISHSRDINAAACHIAAHIHEHQPIPTIMATRISVSYTGRRMALEVLRQQLQFVASIAPDLVDRFREEVLSESERTEGQERIPVA
NODE_12_length_153152_cov_50.253934	fig|6666666.970237.peg.387	peg	NODE_12_length_153152_cov_50.253934_60163_59423	60163	59423	-	hypothetical protein				atggagcagtgggcagccccaatgtgcagattccgatggttgcccgtcgccgaaagcgcgccgttatctggtttagcgctgagcgccgtgtcagacacggcggctctccatggcagaatggcgtctccaccatatggaaatggccagatgatcgttgctgaagtcatggttccttgcttcaatttcgcgcccacctgtcgacttgactggacggccgtgtctgctatcggtggttgggctgctgccattgccacatttctcgcggtgtacgttcccgctcgcaactacaaggtggataacgagaggcgtgccacgcgagagcgtcagatctcgtttatcgaaatcaatcgtcttcttccgaaaatcctcgacgtgcgggatcaaactaagacgattaag…	MEQWAAPMCRFRWLPVAESAPLSGLALSAVSDTAALHGRMASPPYGNGQMIVAEVMVPCFNFAPTCRLDWTAVSAIGGWAAAIATFLAVYVPARNYKVDNERRATRERQISFIEINRLLPKILDVRDQTKTIKNKILPEIPKALAAGADAKTVSGLLRVKGQVPFVILSDGLEMISIGVSNLQSSLDVLNAFLDAGEEIDMYGNHPFHRLSDYTTALDNVELAAQNVLLAIKKLTGIDLGGHEQGS
NODE_12_length_153152_cov_50.253934	fig|6666666.970237.peg.388	peg	NODE_12_length_153152_cov_50.253934_60214_60354	60214	60354	+	hypothetical protein				atgactgaccagctgctcaccgccgcaatggtccacgtgttcgccctggccgggtttgcggccggcatcgccaccctgtgggcgatcagccgcgcatgccttgccgcgcgcgccgggctgcgctggtgctggcggaggtga	MTDQLLTAAMVHVFALAGFAAGIATLWAISRACLAARAGLRWCWRR
NODE_12_length_153152_cov_50.253934	fig|6666666.970237.peg.389	peg	NODE_12_length_153152_cov_50.253934_60888_61070	60888	61070	+	hypothetical protein				atgaacgcccagctcttcccccgcgaaccgcgccgcatgaggcagccggccaaggacgtgctgcgcgagcagctggtggtcgcggccgatgaagtgatctgccttcgcgcagaggttctgcgcatgcgcgatgcagcaacccaggccaccgagcagctgcgcgctgcgctggccgcgaactga	MNAQLFPREPRRMRQPAKDVLREQLVVAADEVICLRAEVLRMRDAATQATEQLRAALAAN
NODE_12_length_153152_cov_50.253934	fig|6666666.970237.peg.390	peg	NODE_12_length_153152_cov_50.253934_61082_61417	61082	61417	+	hypothetical protein				atgggagctgctgaaaagctagacatcgtcggaaaggactggctcaccgtggacgaggccgcgcactactgcggggtttcacgaagccagttcgattcgaacatcgccgactacggcatcgaaccacgaaatttcatgggcaagaagctctacgagaaggctgccctctactctgcaatctacggctccaagcaatggtcaaggtcacaatcttctggcgcgatgtcgccgcgtacctcaactggcgggaaggcggcaagcgaagccgtgtcgccattggtcgcgtcagcccacgcgaggctgagcgcgtacgagcagcgaaagaagcggaactga	MGAAEKLDIVGKDWLTVDEAAHYCGVSRSQFDSNIADYGIEPRNFMGKKLYEKAALYSAIYGSKQWSRSQSSGAMSPRTSTGGKAASEAVSPLVASAHARLSAYEQRKKRN
NODE_12_length_153152_cov_50.253934	fig|6666666.970237.peg.391	peg	NODE_12_length_153152_cov_50.253934_61426_61758	61426	61758	+	Mobile element protein				gtgcgcatcctcccccggctgcccactgtcagggatttcctggaggcgtacctggactggtacaaggtggaagacccgactacgcacggcaaggcaaagagcgaagtccgactgttcattgctcgcctcggccatcgaccgatcgacaccctgcgcccgatggaaatggagtcatacaagacagatcgcctgaccaaggacaaggtggcaccagagaccgtgggcaaggaggtgcgtaggctgcaggccgcgttccggcgtggcgtgaagtggaaggaactggacttcaacccgctggaggaaacccaggcacgcgcggcgtccgcagcgtag	MRILPRLPTVRDFLEAYLDWYKVEDPTTHGKAKSEVRLFIARLGHRPIDTLRPMEMESYKTDRLTKDKVAPETVGKEVRRLQAAFRRGVKWKELDFNPLEETQARAASAA
NODE_12_length_153152_cov_50.253934	fig|6666666.970237.peg.392	peg	NODE_12_length_153152_cov_50.253934_61785_62264	61785	62264	+	Mobile element protein				atgcgcaagctgtaccgtgcgaaccccggtcgggcgcctctgtggcttttcatggcccacacgggtctgcgccgtagtgagctggttggactgggcaaggattcggtggcagggagcagactcagggtcgagagcgagccagacgaagatggccaggggcgcacgaagtcaggcaagtggcgcgaggtgcagcttaaccggtatgcgcgctgggcgctgcgccgcctacccgatccgctggtggccgtgcacaaagacaccgtatccgactggttcgcgtccgatgccaagcgggctgggatcggcggcagcctccaccggctacggcacaccttctgcgcccacgtggtgatggccggagttccgttgcgaagggtgcagattctggccgggcacgct…	MRKLYRANPGRAPLWLFMAHTGLRRSELVGLGKDSVAGSRLRVESEPDEDGQGRTKSGKWREVQLNRYARWALRRLPDPLVAVHKDTVSDWFASDAKRAGIGGSLHRLRHTFCAHVVMAGVPLRRVQILAGHADYATTEKFYAHLTPEGDDGAVAKLKY
NODE_12_length_153152_cov_50.253934	fig|6666666.970237.rna.2	rna	NODE_12_length_153152_cov_50.253934_62434_62358	62434	62358	-	tRNA-Arg-CCT				ggccccgtagctcagctggatagagcgtccccctcctaaggggaaggtcgcccgttcgaatcgggccggggtcacca
NODE_12_length_153152_cov_50.253934	fig|6666666.970237.peg.393	peg	NODE_12_length_153152_cov_50.253934_62618_64150	62618	64150	+	Aldehyde dehydrogenase B (EC 1.2.1.22)			isu;Glycerolipid_and_Glycerophospholipid_Metabolism_in_Bacteria isu;Methylglyoxal_Metabolism	atgtcttccgagctgctcaagtcccttggcctggacgcgatcaacgctggcacgtacctgggcaacggggagtggtcgagcgcgaccagcggtgagctgatcaccccggtcaacccgaccaccggcgagccgatcgcgcaggtccgcgcgaccaccgaggccgagtacgagaccgtcgtcgcccgcgcccaggaagccttcaagatctggcgtaccacgccggccccgcgtcgcggcgaagccgtgcgcctgtgcggcgaagcactgcgcaagcacaaggacgccctgggttcgctggtggcgctggaaatgggcaagagcaagccggaaggcgacggcgaagtgcaggagatgatcgacatcgccgatttcgccgtgggccagagccgcatgctgtac…	MSSELLKSLGLDAINAGTYLGNGEWSSATSGELITPVNPTTGEPIAQVRATTEAEYETVVARAQEAFKIWRTTPAPRRGEAVRLCGEALRKHKDALGSLVALEMGKSKPEGDGEVQEMIDIADFAVGQSRMLYGYTMHSERPGHRMYEQYHPLGLVGIISAFNFPVAVWSWNSFLAAICGDVCIWKPSNKTPLTAIASLKICNDALREAGFPDIFFLINDAGTALSEKMVDDRRVPLISFTGSTQVGRTVNEKVARRLGRCLLELGGNNAIILDETADLKLAVPGIVFGAVGTAGQRCTTTRRLIVHRSIYADVLATLVKAYKQVEGKIGDPTDAANLMGPLNSDGAVQQFLDAIAQAKAAGGTIETGGTRIDRAGNFVLPAIVSGLKNSDAVVQHETF…
NODE_12_length_153152_cov_50.253934	fig|6666666.970237.peg.394	peg	NODE_12_length_153152_cov_50.253934_64261_64989	64261	64989	+	Oxidoreductase, short-chain dehydrogenase/reductase family				gtgctgatcgccggcggcagcaagggcatcggtcgtgaaatggcgttggcatttgccggcgccggtgcgcaggtctcggtctgcgcacgtggccaggccggcctggatgccctgcgtgccgatgcgcaggctcagggcaccccgctgcataccgtctccgccgatctggccgacgccggccagatccaggcctggctgcaggccgctgccgatgcactcggcggcatcgatgtactgatcaacaacgctaccggctacggcatggccgacgacgaggatggctgggccgccagcctgcagatcgacctgatggcggcggtacgggcctcgcgcctggcactgccgtggctgcgcgcatccagcgatgcctgcatcctcaacctgtcctcgatcgccgca…	MLIAGGSKGIGREMALAFAGAGAQVSVCARGQAGLDALRADAQAQGTPLHTVSADLADAGQIQAWLQAAADALGGIDVLINNATGYGMADDEDGWAASLQIDLMAAVRASRLALPWLRASSDACILNLSSIAAQQPRPGGAPYAAAKAALSHYTTSQALALARDRIRVNAIAPGSIAFDDGLWDRRRTEDPALYHGTLAKIPFGRFGHPREIADAALFLCSPLARWVTGSVLNVDGGQVLMG
NODE_12_length_153152_cov_50.253934	fig|6666666.970237.peg.395	peg	NODE_12_length_153152_cov_50.253934_65169_65453	65169	65453	+	hypothetical protein				atgagcgtggcaccccgacagacaagcgccctggccgtggtcagcctggtcatgggcatcgccagctggaccgtcctgcccttcgtggccagcatcgtggccatcatcaccggccacatggcccgcgccgagatccgccgccgcccgcacgaactggaaggtgatggcctggccgtcaccggccttgtgctgggctgggtgatggtcggcgccgtgcttgccgccatcctggtcttcatcctgttcttcggtggcctggcgtggctggccgcggtgtcgaactga	MSVAPRQTSALAVVSLVMGIASWTVLPFVASIVAIITGHMARAEIRRRPHELEGDGLAVTGLVLGWVMVGAVLAAILVFILFFGGLAWLAAVSN
NODE_12_length_153152_cov_50.253934	fig|6666666.970237.peg.396	peg	NODE_12_length_153152_cov_50.253934_65458_66228	65458	66228	+	SAM-dependent methyltransferase				atgaccacctccgacagcactgaacgcttcagcagccgcgtcgccgactacgtccgcttccggcccgattacccgcccgcgctgctggaatggctgcatggcccgatggatgtcagtcaccaggcccgtgtcgccgacatcggtgctggcaccggcatttccagccgtcagtttctggccagcggtcatccgctggtggcggtcgagccgaacgccgccatgcgcgccgccgccgaagagtggctggcaccgcagtatgcgggcttttccgccgtcgatggccgcgccgaggccaccggcctggacgatgccagcatcgatctggtcagcgtcgcgcaggcgttccactggttcgacaccgtggcggtgcgcgccgagtggcagcgcatcctctgcccc…	MTTSDSTERFSSRVADYVRFRPDYPPALLEWLHGPMDVSHQARVADIGAGTGISSRQFLASGHPLVAVEPNAAMRAAAEEWLAPQYAGFSAVDGRAEATGLDDASIDLVSVAQAFHWFDTVAVRAEWQRILCPGGLALIYWNSRLLDASPFLVGYEQLLLDYGTDYTAVAERYQDDATMQAWFGRGLRGMVELPNVQHLDFDALRGRLLSSSYAPQSGHPRHAPMIDALQDLFAAHAVDGQVAFEYRTRAFLGTLD
NODE_12_length_153152_cov_50.253934	fig|6666666.970237.peg.397	peg	NODE_12_length_153152_cov_50.253934_66237_67292	66237	67292	+	Dihydroorotate dehydrogenase (quinone) (EC 1.3.5.2)				atgtattcgcttgcccgccccttcctgttctcgctcgacgccgagcgcgcccacggcctcggcctgtccgcactggacctggcctaccgcaccggcaccacgccgctgctggccgcacgcatcgcgccgatgcccagcacggtgttcgggctgaccttccccaatccggtcggcctggccgccggcctggacaagaatggcgagcacatcgatgcgctgttcgcgctcggcttcggcttcgtcgagatcggcaccatcaccccgcgcccgcaggccggcaacccgcagccgcgcctgttccgcctgccggaacacaacgcgatcatcaaccgcatgggcttcaacaatgcgggcgtggacgcgctggtgcgcaatgtcgagcgcgcgcgcaaccgccgc…	MYSLARPFLFSLDAERAHGLGLSALDLAYRTGTTPLLAARIAPMPSTVFGLTFPNPVGLAAGLDKNGEHIDALFALGFGFVEIGTITPRPQAGNPQPRLFRLPEHNAIINRMGFNNAGVDALVRNVERARNRRGLLGINIGKNKDTPNEQAVDDYIACLDKVYPLADYITVNISSPNTAGLRELQEETALRQLVSQLRDRQEDLAARHGRRVPMLVKVAPDLSDRDIDAAARVLGELQVDGVIATNTTIDHSKVAGDPLANEAGGLSGAPVLEQSTLVLRRLRSRLPESVPLVGVGGILSGADAVAKMAAGAALVQCYSGLIFRGPALVSECVEAIRRRREAPSRGAVAPL
NODE_12_length_153152_cov_50.253934	fig|6666666.970237.peg.398	peg	NODE_12_length_153152_cov_50.253934_67301_68362	67301	68362	+	UDP-N-acetylenolpyruvoylglucosamine reductase (EC 1.3.1.98)				atggataccgtcgacggcaacgccccgctgcgctggacgctcacccgcaatgcgccactgcaggcgctgaacaccttccacgtgcaggccagcgccgcgcagctgctggaactgcacgatgccgcactgctgccggaagtgctggcattgcccgaagtggccagcggtcccctgttggtactgggtgccggcagcaacgtactgatcgccgaagacctgccgggcaccgtgctggtgttcggcaaccgtgacatcagtttcctggaacaccgcgctgaccacgcagtgatccgcgccggggccggcgtcccctggcatggcctggtgatgtggtcgctgcaggaaggcttgtccgggctggagaacctggccctgattcccggcaccgccggtgccgcg…	MDTVDGNAPLRWTLTRNAPLQALNTFHVQASAAQLLELHDAALLPEVLALPEVASGPLLVLGAGSNVLIAEDLPGTVLVFGNRDISFLEHRADHAVIRAGAGVPWHGLVMWSLQEGLSGLENLALIPGTAGAAPIQNIGAYGAQVGEFIQAVEAWDCQEQTWVRLDNEQCRFTYRDSVFKQQMDRYLITAIELKLPLLHDLRMDYAGIREELQAQGVELPSAVDVANAVIAIRRRKLPDPDVLGNAGSFFKNPVLPLEQVDVLLQHFPDLPVFPAEQDDKRKVSAAWMIESCGWKGFREGDAGVAPSHALVLVNHGNASGAELLALARRISASVLEKFGVPIEPEPRLLGAQW
NODE_12_length_153152_cov_50.253934	fig|6666666.970237.peg.399	peg	NODE_12_length_153152_cov_50.253934_68359_69282	68359	69282	+	Integral membrane protein				gtgaacacccccgccctctcccccagcgccaccccgatgcgggcggcgctgctgatgctcggcagcacgatggcattcggcctgatggccgtcgccatccgctacgccacccggtacgtaccaacccaggaagtggcgttctttcgcaatgcctttggcctgctcgcgttgctgccgatgctgctgcgccccggccatgcaccactgaaaacgcagcagctgccgcgttatttcgtgcgcagtgcgattggcttgggttcgatgctgtgcgcgttctgggcactgggccatctgccactggcgcaggcggtttccctctcgtactccacgccgttgttcgtcaccatcgccgccgtgctgtggctgggcgagaccgtgcgtatacggcgctgggccgcg…	MNTPALSPSATPMRAALLMLGSTMAFGLMAVAIRYATRYVPTQEVAFFRNAFGLLALLPMLLRPGHAPLKTQQLPRYFVRSAIGLGSMLCAFWALGHLPLAQAVSLSYSTPLFVTIAAVLWLGETVRIRRWAAVVVGFIGVLVIVRPGTAGFTAGSLVAVAAAVLSSLVAIQIKQLTRVDSADTVVLYTYVFWVPLSLVPALFVWVWPSGMAWLWLLATGVLGTVGQLLWTRALRLGEVSALTPISFLQLPLVTLLGWLLFNESVDRWTLIGAGIILAANAYIAHREAVLSRRAASAAASAAAKPAE
NODE_12_length_153152_cov_50.253934	fig|6666666.970237.peg.400	peg	NODE_12_length_153152_cov_50.253934_70476_69436	70476	69436	-	hypothetical protein				atgtcattcgcttcggcgcagcatctcggcgaagtcctgcaacaatcctatggcatcacccccaccgccgtggtgccacgcccggtgggcgccgacgccaatgccagcgtgtatcgcgtcgatgcgcggcacgggcagtggtggttgaaatgccgtacctaccaggtcgccccagcggtgtgggacagcctgcattggatgcgcggcacgctgggtatcgatgagatcgtcgcgccgtggccggcgttgaccggtggtgcgtctgtgcagcgctggggattgcagttcaccctgttcccgtatgtggaaggccagtccgggttcgaggcggcgttgagccgcacgcagtggaaacggctgggggagatgctgcggcggctgcatggcgcgcagttgccg…	MSFASAQHLGEVLQQSYGITPTAVVPRPVGADANASVYRVDARHGQWWLKCRTYQVAPAVWDSLHWMRGTLGIDEIVAPWPALTGGASVQRWGLQFTLFPYVEGQSGFEAALSRTQWKRLGEMLRRLHGAQLPAELQQALPIVRLETAALETVGQWLAGEGLAAAKDGLGRAFVSVWDQQHARIAALHAQARELLAVLQDAPVDLHLCHTDLHAGNLLMGNDGGLHLIDWDGLSLAPRERDLMFIGAAVGGRWGRENPLGFEEGYGSDRGDPRWIAWYRHWRILQDLIEFQQVLLGSDGEDRSPQLRRQSLHYLGEQFAPGNVFDAAERVYRALDQVPGRCQDRPR
NODE_12_length_153152_cov_50.253934	fig|6666666.970237.peg.401	peg	NODE_12_length_153152_cov_50.253934_71610_70576	71610	70576	-	hypothetical protein				atgagtgccgttgaccggcgattgcacggccttgatctggcgcgctacctggccttggccggcatggtgctggtcaacttccgcctggcgatgggcgtgccggcagagggcgccggacggttggcaggcttcttccactttctggaaggcaaggcttcggcgacgttcgttacgttggctggcttgggcctggtgttggccacgcagcggcaagggtggtggccggccagcgtgcagacctggaggcgcgcgctgttcctgatggtgctgggcctgctcaacctgaccctgttcccggccgatatcctgcactactacgcggtgtatttcgcgctggccgtggtgtggctgcgtgcctcgccgcgcgtgctgctggccagcatcgtgggcctggcggcc…	MSAVDRRLHGLDLARYLALAGMVLVNFRLAMGVPAEGAGRLAGFFHFLEGKASATFVTLAGLGLVLATQRQGWWPASVQTWRRALFLMVLGLLNLTLFPADILHYYAVYFALAVVWLRASPRVLLASIVGLAACSFWALLHRDYSQGWNWQTLEYAGLWQWPGAARNLLFNGFHPLMPWLCFFLLGMLLARLQLSQPRVQHALLVLGLLLIGAGHGVQQLAQGTPWQVWLGTQPMPPGPAYVLTGAGAACSVIAACLWLARVRPGDWLEPFTAAGRMTLTLYVGHILLGMGTLESLGLLDGSASLASVLLWALLFLMLATGAAWLWSWQFARGPLETVMRRIAG
NODE_12_length_153152_cov_50.253934	fig|6666666.970237.peg.402	peg	NODE_12_length_153152_cov_50.253934_72197_71607	72197	71607	-	Transcriptional regulator, AcrR family				atgagccgagccgaccgcaacgagcaacgcatcgcgcagatcctgcaggccgccctgcagtgcttcctcgagaagggattccaccagaccagcatgcgtgacatcgcgcaggcggccggtgtcagcctgggcaatctctacaaccacttcccgggcaaggaggcgatcatccttgccgtggcggtggctgagagcgaagagctggcaccgttgctgcagcgactggccgcgtccgaaggcgagcgcgcacaggtgctggctttccttcgggacttccacgcactgtgccggcagccggaatgggcgacgctcgccgtcgaagtgctggccgagagcgcacgcaatccggccgtagccgaggcatttgcggccaatcgcaggcagttgcaggcggccctg…	MSRADRNEQRIAQILQAALQCFLEKGFHQTSMRDIAQAAGVSLGNLYNHFPGKEAIILAVAVAESEELAPLLQRLAASEGERAQVLAFLRDFHALCRQPEWATLAVEVLAESARNPAVAEAFAANRRQLQAALAEALQQVAQRERRRPVLAPALQAQVLLDAIESDALRRGLGEAGEGDEASLDLGLLALLLGARA
NODE_12_length_153152_cov_50.253934	fig|6666666.970237.peg.403	peg	NODE_12_length_153152_cov_50.253934_72342_72767	72342	72767	+	hypothetical protein				atgccacggatgatcgccaccctgctcgacagccgcgtgctgtggttcctcgcccggctgctgctggccgtggtgttcctgtcctcgggcctggccaagctgctggcgtgggacaacagcgtggccgaaatgcaggccgccgggctgcaaccgcctgtgctgttcaacctcgccagcgcggtggtgctgctgggtggctcactgtgcctgctgcttgatcgcctgctctggctgggcagcggcgcgctggcagtgttcatgctgctgaccatcgtcatcgtgcataccttctggaccaagcacggctcggaacagcagctggccctgttcttcgcgctggaacacctgagcgtggtcggtggcctgatctgcgcggccatcgccagccacgcacgggct…	MPRMIATLLDSRVLWFLARLLLAVVFLSSGLAKLLAWDNSVAEMQAAGLQPPVLFNLASAVVLLGGSLCLLLDRLLWLGSGALAVFMLLTIVIVHTFWTKHGSEQQLALFFALEHLSVVGGLICAAIASHARAQKNSSSKR
NODE_12_length_153152_cov_50.253934	fig|6666666.970237.peg.404	peg	NODE_12_length_153152_cov_50.253934_73543_72740	73543	72740	-	Aminoglycoside 3'-phosphotransferase (EC 2.7.1.95) => APH(3')-II/APH(3')-XV				atggaagcacccaatcccttcactgatggcatgccactgccgtgggcatggcaggaagcgttggccgatgcgcgcatcgagcggcagtcgatcggtgtttcgcgcgcggatgtagcccgtgtgcaacggccggggcaggccgatgccttcgtgaagtcggaagtgatcgacgccttcagtgagctcggtgatgagatcgcgcgcctgcgctggctgcaggaacagggacaaccggcaccaacggtaattgccaccgccgaagaagcgggccggcgctggttgctgatgagcgcgctgcccggccgcgacctggcttcgtcgccggaactcgggccgcagcagctggtggaactgctggccgacgcgctgcgcgggctgcatgcgttgccgctggcagcc…	MEAPNPFTDGMPLPWAWQEALADARIERQSIGVSRADVARVQRPGQADAFVKSEVIDAFSELGDEIARLRWLQEQGQPAPTVIATAEEAGRRWLLMSALPGRDLASSPELGPQQLVELLADALRGLHALPLAACPFDQRLASRLQAAQARVEAGLVDADDFDDERLGQSPQQVFAELCSTRPDHEDLVVSHGDACLPNLMVVEGRFSGFVDCGRLGVADRYQDLALAARSLVHNFGDTRWVAPLFQRYGAVADERRLAFYRLLDEFF
NODE_12_length_153152_cov_50.253934	fig|6666666.970237.peg.405	peg	NODE_12_length_153152_cov_50.253934_74064_73585	74064	73585	-	Uncharacterized MFS-type transporter				atggatgcggtggtagtcggcgtgggagcgaccgcagtaatggacctgtgggcggtggtgcagcggcggctgttcggcattccctcgttggattttgcgatggtcgggcgttggctggggcacctgccgcgcgggcgcttccgccacgacggcatcggccgcgcggcagcggtcggtggcgagcgcgcgctgggctggaccgcgcattacgtgatcggggtggtgttcgccgcgttgttgctggccgtggcaggaagcgattgggcgcaggcacccaccctgtggccggcactggccttcggcatcctcagcgttgccgcgccgttcttcatcctgcagccgggcatgggtgccggcattgccgcttcgaagaccccggcgccgggcaaggctcgcctg…	MDAVVVGVGATAVMDLWAVVQRRLFGIPSLDFAMVGRWLGHLPRGRFRHDGIGRAAAVGGERALGWTAHYVIGVVFAALLLAVAGSDWAQAPTLWPALAFGILSVAAPFFILQPGMGAGIAASKTPAPGKARLRSLVAHSVFGVGMYLSALLLAAVRAA
NODE_12_length_153152_cov_50.253934	fig|6666666.970237.peg.406	peg	NODE_12_length_153152_cov_50.253934_74135_74809	74135	74809	+	Transcriptional regulator, ArsR family				gtgccgcgcatgaacgctgcaacagagccaccaccctcaccgcttgatgccttggccgagatcgcccgcacgctcggccatgcccatcgcctggcgctgctggagcacatcgcccagggcgagcgcgccgtggaacgcctggctgaactgaccgggctgtcggtggccaatacctcccagcacctgcagcagctgcgccgtgccggcctggtacagacccgccgtgacggcaagcgcatcctctatcgcagcggtgatggcccgctgggcaacctgctggccgcactgcgcgactatgccgatcaccagcgcagcgaaatgcacggcgtgatccacgacagcctgcagcgccgcgatgcgctggaaggactgaccgtggagcagctgctggaacaacgc…	MPRMNAATEPPPSPLDALAEIARTLGHAHRLALLEHIAQGERAVERLAELTGLSVANTSQHLQQLRRAGLVQTRRDGKRILYRSGDGPLGNLLAALRDYADHQRSEMHGVIHDSLQRRDALEGLTVEQLLEQRSSVVLLDVRPREEFDLGHLPGALNIPVTELRARMDELPRAVHIVAYCRGPYCVLSNDAVAMLREAGLTAQRLAAGYPEWKAAGLQVDLPRH
NODE_12_length_153152_cov_50.253934	fig|6666666.970237.peg.407	peg	NODE_12_length_153152_cov_50.253934_74824_75552	74824	75552	+	Acetyltransferase				atggatgatgtgtttgccccgttgatcgatgcgacctggcgcggcgtgttctccgggcagcgcacgctgcgggacgatccacagctgcagttggcgtgcagcgatgatttcgatgagggcgaggacggcatgctgctgcagccggtcgtgggccccgctcgcgcactgttgcgccctgccctggcggctcgcctgcacctgcacgcgcaaccgcactggacgctggcacagctgcaacagcgcctgcagcagctcggccagcgcacgcatggtgcggatcgtgtcttctacttccctgccgcagaacttgcggccctggccgcgcgccctgcaccaccacatgtccgccgtctcgacccggccgacgcagccgcgttcgaggtgttccaggccaacgcc…	MDDVFAPLIDATWRGVFSGQRTLRDDPQLQLACSDDFDEGEDGMLLQPVVGPARALLRPALAARLHLHAQPHWTLAQLQQRLQQLGQRTHGADRVFYFPAAELAALAARPAPPHVRRLDPADAAAFEVFQANASEEDLDAAWVELDHWQVFGAFDGERLVAAGSMYPWSLDPALADMGVLTLPEARGRGHARQLVHAMAVSAQAAGLQPQYRCQLDNTASIITAERSGLRAFADWDTILAAD
NODE_12_length_153152_cov_50.253934	fig|6666666.970237.peg.408	peg	NODE_12_length_153152_cov_50.253934_75581_76297	75581	76297	+	Short-chain dehydrogenase/reductase SDR?				atgaaattgatggtcatcggcgccagcacgggcctgggtcgggcgttcgtggaaggcctgtgcagtgcgggcgacaccgtcatcggcgtttcgcgcagccgtccgcgcgaccttgaatgccccgagggtgtcaccctgcagtggatcgaggccgatctgtcccaacccaccctggctgccaatcacatcgcagcgcaggcaccggccgatctggatgtgctgatccacaacctgggcatctgggaagagaccgccttcagcgacgagtacgccttcctcgacgagagcgatgccgcgctcacccggctggtcgacgtcaacatcaccgcgaccctggtgctgctgcagcgcctgctgccgcgggtgctgggcgcgccacgcccgcagctggtgctgacc…	MKLMVIGASTGLGRAFVEGLCSAGDTVIGVSRSRPRDLECPEGVTLQWIEADLSQPTLAANHIAAQAPADLDVLIHNLGIWEETAFSDEYAFLDESDAALTRLVDVNITATLVLLQRLLPRVLGAPRPQLVLTGSTSALPRSGRPEVAFGASKFALNGIADALREGFRDRRLAVTSLQLGYLNTDDALSVPVAEAAARGDGELVPVHDVVAMVRALLQLSPSGFVRELVLPAIADPRY
NODE_12_length_153152_cov_50.253934	fig|6666666.970237.peg.409	peg	NODE_12_length_153152_cov_50.253934_77802_76291	77802	76291	-	Uncharacterized MFS-type transporter				atgtctgttgcctctgctaagacggccggatcatcacgctttggcgtggtgctggcaggctgtctgacggcgctcaccattcccttgagcattgccagccctgccgtgggcattcctgccatccgggacgcgctgggcggttcccctgcggcgttgtcctggatcatcaacgcctatctgttgacctacggctgcaccacgctggtggccggtggactggccgatctgcatggcaggcgccggatctggattctgggcggcgcgttgtttgcactcgtcaccggcctgattcccttgatgcccgatgtggcgtggatcaatgtcctgagactgcttcaggggatggcggcgtcggcagcgtttgccggcgcgatggcgtcgctggcgcaggtgttcgac…	MSVASAKTAGSSRFGVVLAGCLTALTIPLSIASPAVGIPAIRDALGGSPAALSWIINAYLLTYGCTTLVAGGLADLHGRRRIWILGGALFALVTGLIPLMPDVAWINVLRLLQGMAASAAFAGAMASLAQVFDGQARARVFSLIGTTFGAGAAGGPLLAGGLIDALGWEWVFFLPALLAALTVPLVALSSAESRNAGSPRLDWLGAITFMLALGSLTYAMIVLPERGLLHPQTLVLLALSVVLLGVFIAVERSHRTPLLDLGLFRNRRFVGVQILAAAPAFSYVVLLVVLPAGFIGVEGLRPTEAGLAMAALSAPLLVVPLVAGYLLRWIPARTLCCAGLLIGALGLAWLAQVFQFPSVRWMPMLVIGIGIGLPWGIMDGLAVSVVGKEQAGMAAGIFN…
NODE_12_length_153152_cov_50.253934	fig|6666666.970237.peg.410	peg	NODE_12_length_153152_cov_50.253934_77923_78825	77923	78825	+	Transcriptional regulator, LysR family				atggacagctttgccggtctcagcctcttcgttctggtcgccgaggcacgcagcttcgcggccgcagcacgacagcgtggcatcaccccttcggccgcaagcaagaccatcgcccggctggaagagcgcctgggcgcccgcctgctgaatcgcaatacccgcagcgtcagcctgactgccgaaggcgagcagttccttgaacgctgccgccgcatcatgatcgaggtcgctgcggcagaacgcgaactgaccgatgcccaggccgcgcccagcggtcgcctgaaggtcagtcttccactcgccagcggtctgatgctgccggtgctttcggcgtttgcgcagcgcttccccgccatcgaactcgacctgcacttcagcgaccgcctggtcgatgtcatc…	MDSFAGLSLFVLVAEARSFAAAARQRGITPSAASKTIARLEERLGARLLNRNTRSVSLTAEGEQFLERCRRIMIEVAAAERELTDAQAAPSGRLKVSLPLASGLMLPVLSAFAQRFPAIELDLHFSDRLVDVIEEGFDAVVRTGGPADSRLHGRNLGSTRLLCVGAPAYFAQRGTPQHPEELSGHACLLHRFPGTGLIERWPLPAREGGAETRLTAAMTANHLETILHMAIDGHGIACLPDFATRDALDRGSLVSVLDPWSTERSTFWALWPSHRHQQPRVRAFVDFMAEHLLPERSQRN
NODE_12_length_153152_cov_50.253934	fig|6666666.970237.peg.411	peg	NODE_12_length_153152_cov_50.253934_78889_80835	78889	80835	+	phosphodiesterase				atggatgcgctttcacgggtctcggcccaggtcctggacagcgccctgcccagcctgccgctgtacctgctgcaggccacggcggtgatcggcatgatcggcgtgctgctgatcgccacccgccgcgccggccacgccattgaaggccgccgcctgtacgtgggcgtggcgctgggcctgatctacctgttcaattcctggttcgtggcccgctacagccagggcgtggtcaagctccacctgggtttcgacatcctgctggtcagcggcctgctcggcggctggcgcggtggcctggcctgcctgggcgccagcctgctggcccgctaccagttcgccggcacccagtatttcctgcctgccggcctcgaggccacgctgcagatgctggccggcgtc…	MDALSRVSAQVLDSALPSLPLYLLQATAVIGMIGVLLIATRRAGHAIEGRRLYVGVALGLIYLFNSWFVARYSQGVVKLHLGFDILLVSGLLGGWRGGLACLGASLLARYQFAGTQYFLPAGLEATLQMLAGVWLRRRLHPRMLNELSLRLILQAWGVRIVVTALGLALGVAIIGAHQLPVEELAIQRLLALPLSLLMLGAVFALVYNDAQIDAQRQREQAWLRIDPISGLPNMRALGERLQHYWRDNDGIGKACLIVAEMGNLRDLRLRYGPLQDNGIWQRDSTEEVHRLLPSLPATQLEIYQFGDAALAILVRDLALSELRTQPQITELASNLAEQVGRDWPGFRPLFRCAVVELKPPVDADEGHLPFRAITVALSAIESGVVFFDDPIQRDSEIDA…
NODE_12_length_153152_cov_50.253934	fig|6666666.970237.peg.412	peg	NODE_12_length_153152_cov_50.253934_81443_80832	81443	80832	-	Transcriptional regulator, AcrR family				atgccccgtgtcccgcaacgcctgacagaccgcaaacgcgaagccatcgtgcgcgcggcggtggaggagttccgtgcctcgggctacgaggcgaccagcatggaccgcattgccgaggcggccggggtctccaagcgcaccgtctacaaccacttcccgagcaaggaagcgctgttctcgatgatcctggaggagctgtgggagcgaagcgttgccagcgacacattgccgtaccgcgccgaccagccgctgcaggcgcagttgctgcagttgctggggcagaagctggaattgctcagtgatgccaacttcatcgacctggcgcgggtggcgatggccgagatcatccactcaccggagcgtgcgcaggccatcgtctgccgcatgggtgaaaaggaa…	MPRVPQRLTDRKREAIVRAAVEEFRASGYEATSMDRIAEAAGVSKRTVYNHFPSKEALFSMILEELWERSVASDTLPYRADQPLQAQLLQLLGQKLELLSDANFIDLARVAMAEIIHSPERAQAIVCRMGEKESGESAWIRAAIADGRLREVDPEFAGHQLHGLVKSFAFWPQVTMGQAPLNAEERARVAESAVAMFLGFYAV
NODE_12_length_153152_cov_50.253934	fig|6666666.970237.peg.413	peg	NODE_12_length_153152_cov_50.253934_81548_82018	81548	82018	+	Outer membrane protein romA				atgaagcgcctgcgcctgaccgccaccccgggccagcatttctccggccgcggactgggcgacagtgatcgcagcctgtgggcgtcatgggtgatccaggacggcgacttccgcatcttcttcagcggcgacaccggctacttcgatggcttcaaggccatcggcgagaagtacggaccgttcgacctgaccatgatcgagaccggcgcctacgatccgcgctgggcgttcgtgcacatgcaaccggaacagaccctgcaggcgcacctggacctgcgcggaaagtggctgctgccgatccacaacggcaccttcgatctggccctgcacgcatggcagcagccgttcgagcgcatcactgcattggccgccgcaaagaatgtgccggtggccacgccg…	MKRLRLTATPGQHFSGRGLGDSDRSLWASWVIQDGDFRIFFSGDTGYFDGFKAIGEKYGPFDLTMIETGAYDPRWAFVHMQPEQTLQAHLDLRGKWLLPIHNGTFDLALHAWQQPFERITALAAAKNVPVATPMMGEALDMQAPQAGTRWWETVEL
NODE_12_length_153152_cov_50.253934	fig|6666666.970237.peg.414	peg	NODE_12_length_153152_cov_50.253934_82543_82046	82543	82046	-	Putative DNA-binding protein				atggaattcaacttcaccctgaagtaccgcttgccggacacaggcaatgaaatcggcgtcctcgagcagcgcctggccgaaggcggctgtgacgacgcgcttgtgggccttgggctgccgggacggctggccctggcgttctgccgcgaagcagacagcgcaggggctgccctgcgttcggcgctggacgatgtgcagcgggccgtgcccggtgccgaactggttgaagtgagccccgatctggtggggctcactgacgtcgcagacctgctcggaatgtcgcgccagaacatgcggaagctcatgctggccaacccgcagtcgtttccgtcccccgtgcatgacggctcgacctcgatctggcatctggtcgacattctcggttggctgcgagcgcgc…	MEFNFTLKYRLPDTGNEIGVLEQRLAEGGCDDALVGLGLPGRLALAFCREADSAGAALRSALDDVQRAVPGAELVEVSPDLVGLTDVADLLGMSRQNMRKLMLANPQSFPSPVHDGSTSIWHLVDILGWLRARGSGKVTTEMTELAAAALQINLAREGRRLHPKT
NODE_12_length_153152_cov_50.253934	fig|6666666.970237.peg.415	peg	NODE_12_length_153152_cov_50.253934_83057_86176	83057	86176	+	coagulation factor 5/8 type domain protein				atgacgttgcgcgccgaacgctccaaggtctccaccccgcttttcccgttgcgccttgccgcggccctgctgttggccgccctggtctccagcgcacaggcacagaccctcaccccgcgcagccaatggcaggccagcagttcatcgcaacaggtaccggcgatggcgatcggccacctgatcgacggcgacccgaagaccgtgaccggcggcgccttcagccccggccactggttccagatcgacctgggcgcgcccaccctgctgtccggcgcgcgcctcacctgggatgtctccaatccggaaggctattcgctacagacctcactggatggcacgcagtggcagaccgcgtacacgatggccgattcactgggcgatgtggaaacgctgtacttc…	MTLRAERSKVSTPLFPLRLAAALLLAALVSSAQAQTLTPRSQWQASSSSQQVPAMAIGHLIDGDPKTVTGGAFSPGHWFQIDLGAPTLLSGARLTWDVSNPEGYSLQTSLDGTQWQTAYTMADSLGDVETLYFAPRQARYLRLASPQRTSDWGVSIFEMEPLDSALSARISGIDATQAAALWQGGGTVAVPAGKGGAHAFEITLPRAQSTAGLVVEWAEGARGAARLQAQDAQGRWQDLAHDAQAASRRQSWLAADTAQPLRAFRLSVDGAAPQVARLRLLGPKAVMTPMKRYQIAASGAQRALFPASLQMQQTYWTAVGVHEGRQKSIFDEYGNLEAFKGAPLVQPLWRSADGRAAGATGQNVQHALRDGWKPMPSATWSPQPGLELRSEVFAIERDG…
NODE_12_length_153152_cov_50.253934	fig|6666666.970237.peg.416	peg	NODE_12_length_153152_cov_50.253934_87229_86252	87229	86252	-	ABC transporter, substrate-binding protein (cluster 3, basic aa/glutamine/opines)				atgagccctgcagcaccgcgtcgcccctcgcgcagcaccttgttgatcgcaggggtgctggtcatcggcatcgccggcatcgtctactcgcgcgtgcgccaggccccggatgccggcgccgtggccgcgaccagcctggccggcgcgaacaccgccatcctgaagggcacgctcgacgcgaaggcgcaggccttgattccggctggctaccgcttcgtcacgccgggggcgttcaccgtggcgacccatccggggcagctgccgctggccgactatggtgccgacagcaaggacgtggtcggcatcgagcccgacattgcgcgcctgatcgccgatgcgctgggccggaagctggtgatcgtgccggtggcgtgggccgactggccgctggggctggaa…	MSPAAPRRPSRSTLLIAGVLVIGIAGIVYSRVRQAPDAGAVAATSLAGANTAILKGTLDAKAQALIPAGYRFVTPGAFTVATHPGQLPLADYGADSKDVVGIEPDIARLIADALGRKLVIVPVAWADWPLGLESGKYDAVLSNVTVTEERKKKFDFSSYRYDLLGIYTRTDGPIQKIEKPADVAGLKVVVGASTNQDQILRQWDQQNIAAGLKPVEYQYFDDAVVGRLAVITGRADVSFEPNATGAYSARDGKVRRVGLFPGGWPNAAAISVTTRKGSGLADAVTQALNTQIASGTYAQALKRWNVAEEAVPQSQTNPPGLPTLQ
NODE_12_length_153152_cov_50.253934	fig|6666666.970237.peg.417	peg	NODE_12_length_153152_cov_50.253934_88991_87246	88991	87246	-	ABC transporter, permease protein (cluster 3, basic aa/glutamine/opines) / ABC transporter, ATP-binding protein (cluster 3, basic aa/glutamine/opines)				gtgagcacgccttcgaccgcgctggatggcattgcaacccggcccgcgccagcgcccgcgttgaagatcgtgccggcccggcatccgctgcaggtgttcggcacagtactggcactggcgctgatcctgatcgggctgcagtccgtactgggtaatccgcgctggggctggggcaccttcgctgagtggttcttcgcacgcccggtgctcgagggcctgggccgcacgctgctgctgaccgcgctcggtaccggtctcggtttcgcactgggcaccttgcttgcgctggcccgcgtctctggttcgccgctgctgtcggcggtgtcgtggggctacgtgtggttgttccgctcgatcccgctgctggtgctgttgctgctgctgaacaacctgggctac…	MSTPSTALDGIATRPAPAPALKIVPARHPLQVFGTVLALALILIGLQSVLGNPRWGWGTFAEWFFARPVLEGLGRTLLLTALGTGLGFALGTLLALARVSGSPLLSAVSWGYVWLFRSIPLLVLLLLLNNLGYLYSTIELGVPFTGISLFSYPTTQLIGVFTAAVLGLTLNQAAFSAEVIRGGILSVDHGQYEAAAALGLPRGRQVRRIILPQAMRSILPAAFNDVIGLAKSTSVVYVLALPELFYTVQVIYRRNLEVVPLLMVATVWYLVILTVLSLLQRRVEQRFARGQLQRERSVSRVSSPPRVQSDAAQRVANRPRIATQVEAGEGAAVSLHGVGKVFGEQPVLEDVNLELRAGSVTVLIGPSGAGKSTLLRLINHLERADSGYVTVGGQLIGYR…
NODE_12_length_153152_cov_50.253934	fig|6666666.970237.peg.418	peg	NODE_12_length_153152_cov_50.253934_89539_88988	89539	88988	-	Acetyltransferase, GNAT family				atgagcagcaacgaacgcttcttctacacctcggtggatgatccgctggcacggcctctgttcgatggcctggagcaggaatacgacagtcgctacgccgatgtgcgccgacgcatcggcggcagcgctcgcgaggaactgcagcgctacccggcgcaggcatttgccgcgccggtaggggccttcgtactgttgctgcgcgacggtgtggcaatctccggcggtgccttcatgccgcaccgtgatcccgacaccgccgagttcaagcgtatctggacgctgcccgggctgcgccggcagggcatcgcccggcgcgtgctgcaggaactggaagagcaggcggcgcgccagggctatcggcgcgtgttcctgaccaccggcttccgccagcctgaagcg…	MSSNERFFYTSVDDPLARPLFDGLEQEYDSRYADVRRRIGGSAREELQRYPAQAFAAPVGAFVLLLRDGVAISGGAFMPHRDPDTAEFKRIWTLPGLRRQGIARRVLQELEEQAARQGYRRVFLTTGFRQPEAVGLYLSHGYTALFDLDADPETIAHLPFEKHLRAATPVIVPAQTQLQGAHA
NODE_12_length_153152_cov_50.253934	fig|6666666.970237.peg.419	peg	NODE_12_length_153152_cov_50.253934_90756_89536	90756	89536	-	Amidohydrolase domain protein				atgagcggagagaattcggtagcgcccggccatgcccggcgagaccccgcgtccatcggcgtgctgcccgaaatcgcggcacgcgccgaggcggccatcgcgatccgccatgacctgcaccggcatccggagctggccttcgatgagcaccgcaccagcgcccgtgtggccgagttgctgcagcagtggggctatgaggtgaccaccggcctcggtggcaccggcgtggtcggtacgctgcagcgcgggcagggcagccgtcgcctcggcttgcgcgccgacatcgatgcactgccgatccacgaggactcggggctggcctacgccagccagaacgaagggctgatgcatgcctgtggccacgatgggcacaccgccatcctgctgtccgccgcgcat…	MSGENSVAPGHARRDPASIGVLPEIAARAEAAIAIRHDLHRHPELAFDEHRTSARVAELLQQWGYEVTTGLGGTGVVGTLQRGQGSRRLGLRADIDALPIHEDSGLAYASQNEGLMHACGHDGHTAILLSAAHYLAHHGNIDGTLQLVFQSAEETGSGASKMIADGLFERFPVDAIYGLHNWPGVPVGHFGFVDGPAMASVDWARLKVIGKGGHGAEPQGSVDPILVAAHIITALQSVVSRNVDPRQMGVVTVGSIHGGQAANVIPDVVELKLTVRAYLPEVRDTLRRRVTGIAEQTAAAFGARAEIEFPRGFPSVINHPQQTAYIREVALQGFGSENVVPEFAPRTASEDFAFLLQARPGSFVFVGNGDSAPLHSPRYVFNDAAIAPAASLWARLAED…
NODE_12_length_153152_cov_50.253934	fig|6666666.970237.peg.420	peg	NODE_12_length_153152_cov_50.253934_92104_90761	92104	90761	-	Nitrilotriacetate monooxygenase component A (EC 1.14.13.-)				atgagcaccactccgcgccacattccgttcggcatcatgttgcagggccccggcagccatatgcatgcctggaagcatccgtccaacccggccgatgccagcgtcaacctgcagttctacatcgacattgcgcggaccgccgaggacaacggcatcgcgttcggcttcgtggccgacggcctgtacatcaacgaaaagtcgattccgcacttcctcaaccgcttcgagccgatctcgctgctgtcggcactggccacggcgacgaagaagatcggcctggccggtacgctgtccacctcctacagcgacccgttcacggtggcccgccagttcgcctcgctggatctgctcagcggcggccgtgctggctggaacgtggtgacctcaccgttggaaggt…	MSTTPRHIPFGIMLQGPGSHMHAWKHPSNPADASVNLQFYIDIARTAEDNGIAFGFVADGLYINEKSIPHFLNRFEPISLLSALATATKKIGLAGTLSTSYSDPFTVARQFASLDLLSGGRAGWNVVTSPLEGSGRNYGRPHPEHALRYQIADEYLEVVQGLWDSWDDDAFVRERDSGTFFAPEKFRRLDHKGRFFQVEGPLNIQRSPQGQPVIFQAGSSDDGIALAGKYADAVFTHSPSLEETRAFTQKVKNSAIAHGRSGNDVKIFPGIGPIVGRTGEEAEAKYQAIAALATLEDALAYLGRFFDHHDFSQYDPDAPFPELGDIGSNSFRSTTDRIKQDAREKGLSLRQVALEAVSPRPNFIGTPEHVADELIRWFDAGASDGFILGFAAQREGLDD…
NODE_12_length_153152_cov_50.253934	fig|6666666.970237.peg.421	peg	NODE_12_length_153152_cov_50.253934_93099_92122	93099	92122	-	Luciferase-like monooxygenase YhbW				atgagctatcagatcagcgtgttggacaagagcccggtggccgaaggcgcctcgccggagcaggcgctgcgcaacagcctgcagctggcgcagcgcgccgaacagctgggctatcaccgctactggtttgccgagcaccacgccgcgccgacgttggccagccccgcaccggaagttctggcggcctgggtgctggcgcagacccggcgcatccgcatcggcagtggtggggtcatgctgcgccactacgcgccgtacaaggtggcggagaacttcaacctgctggcggcgctggcgccaggtcgtgttgacctgggcgtgggcaaggcgcccggcggcctgccggcctctaccgctgcattggcagcggggcgcccggcgttcgccgacttcgaccag…	MSYQISVLDKSPVAEGASPEQALRNSLQLAQRAEQLGYHRYWFAEHHAAPTLASPAPEVLAAWVLAQTRRIRIGSGGVMLRHYAPYKVAENFNLLAALAPGRVDLGVGKAPGGLPASTAALAAGRPAFADFDQQLRDLEGYLSGADADVLARPIPQRAPERFLLGASPQSARQAAELGWRFVYAAHFDGDPKHIEAAFDAYRNVSSQPPLLATVAFAAPTAEAAARHIGALRVYKLHLGPGQTVNLPSPEAAAEYARQVGVADFRIEETRPSVLSGDAQHVRGELDALHRRFGVGEFILDAPVADLDARLTSLELLSPAPRAAVA
NODE_12_length_153152_cov_50.253934	fig|6666666.970237.peg.422	peg	NODE_12_length_153152_cov_50.253934_93476_93114	93476	93114	-	hypothetical protein				gtgagtctggacgcaaccgacaagcccatcctgttcctgctcgaccgtgagttcgaggacggacagattcccggccagcgcttcttctgccggcacagcctgttgctggaaggtgcgctgtcgagcatcgacggcctggacgcgcagctggacgtgcgccgcatcggcttcgcgcggccgcgccgggaggtgatcgccgaaatcggcgagcaggaccagtcgctgccgaagctggtgctgccgcagggcgtgcgcagtgacctcgcgagtggcgtgcaccaggaccgccagtacatctccggtgccgagccgatcctggccgcgctgaacgggttgctcggcatccccgtggcccatccctga	MSLDATDKPILFLLDREFEDGQIPGQRFFCRHSLLLEGALSSIDGLDAQLDVRRIGFARPRREVIAEIGEQDQSLPKLVLPQGVRSDLASGVHQDRQYISGAEPILAALNGLLGIPVAHP
NODE_12_length_153152_cov_50.253934	fig|6666666.970237.peg.423	peg	NODE_12_length_153152_cov_50.253934_94215_93634	94215	93634	-	FMN reductase (NADH) (EC 1.5.1.42)				atgtcttctgcattgaaggtggtggcagtggtggggtcgccgaccagttcggcgacatcgcgcacgttgctgctggtgcggcacttgttggagtcgttgcagcagcgggtgcatgccagcgtggagctggtggagctggcgccgatcgcgcgttcgctggggcagtcgctgtcgcgcgatgaagcggagccagccgtagagcaggcactgcaggcaatcgaggcggccggtctgctggtggtggcggcgccggtgtatcgcggttcctatcccgggctgttcaagcacctggtcgatttcatcggtctggaagcgctggtggatacgccggtgctgctggcggcgaccggtggcagcgagcgccatgcgttagtgatcgaccaccagttgcggccgttg…	MSSALKVVAVVGSPTSSATSRTLLLVRHLLESLQQRVHASVELVELAPIARSLGQSLSRDEAEPAVEQALQAIEAAGLLVVAAPVYRGSYPGLFKHLVDFIGLEALVDTPVLLAATGGSERHALVIDHQLRPLFSFLQAHTLPIGVYATPADFDGEHINSAALQARIALAAERAAGHLASQALAVPAPLRRIA
NODE_12_length_153152_cov_50.253934	fig|6666666.970237.peg.424	peg	NODE_12_length_153152_cov_50.253934_96844_94268	96844	94268	-	TonB-dependent receptor			idu(38);Ton_and_Tol_transport_systems	atgcctgccgcccacgcccctgtcctgagtactctcgctgttctgatcacagccatcctcgccgcttcgcccagccatgcggctgaagccgatgcggatcctgctgccgccgccgcggcggccgacgtggccgcgtccacgctggatgcggtggtggtgaccggctcgcgcaccagtacgcgtacggtgaagaacagttccacgccgatcgacgtgatctcagccgaagacctcaccgccaccggccaggccaacctgctggaagcactgcagcgcgcactgccgtcgctcagccagattggtggctaccagagcgaccaggagagcctgatccgtggctaccagctgcgcaacctgtcgcccggctacacgctggtgctggtgaacggcaagcgccgc…	MPAAHAPVLSTLAVLITAILAASPSHAAEADADPAAAAAAADVAASTLDAVVVTGSRTSTRTVKNSSTPIDVISAEDLTATGQANLLEALQRALPSLSQIGGYQSDQESLIRGYQLRNLSPGYTLVLVNGKRRNASAYVSGANGGGFPGHAWADLALIPVSAIDHVEVLRDGASAIYGSDAITGVVNVILKSQAHGGELAVESGQSIDGDGSRTSVRANVGLPWGADGFVNLSGETTRQHHAIRTRRYIDGYLSYPAVDGSGNLVALRPNNRLPAGASPNPAEASRNAEANTILSSPSYALKAFAVNVGHGLGESAQFYANATASDRTAQAIQNFRLPATIFTTYKAPGVLSVFPDGFLPVLETKEKQYTGTAGVKGQVAGWDYDASLTGNRSTVRTYT…
NODE_12_length_153152_cov_50.253934	fig|6666666.970237.peg.425	peg	NODE_12_length_153152_cov_50.253934_97330_98331	97330	98331	+	Transcriptional regulator containing an amidase domain and an AraC-type DNA-binding HTH domain				atgcccagcccacccgccgatcccagcgcaccgctcgtcgccatcgttgcctgccacggccagggcctgttcgagttcggctgtgcggttggcctgttcgcgccggtgcggccggaactcggcgtggcctggtatcgcacccagctgtgcgcgggtgaacccggtgcgctgcgcatgctcggcggaacgcaggtccaactcccctacgatctcagcagcgttgatgacgccgacatcatcgtcattcccggttggcgcgagcccagcgagcgcccaccgcaggcactgctcgacgcactggtccgtgcccacgcacgcggcgcgcgcatcgcctcgatctgctccggtgccttcgtgctggcgtgggccgggctgctcgatggccgccaggccaccacc…	MPSPPADPSAPLVAIVACHGQGLFEFGCAVGLFAPVRPELGVAWYRTQLCAGEPGALRMLGGTQVQLPYDLSSVDDADIIVIPGWREPSERPPQALLDALVRAHARGARIASICSGAFVLAWAGLLDGRQATTHWRLTEALAREFPRIDVREDALYVDTGSIITSAGSATGMDMMLHMVRKDYGARVANLVAERLVLAPWRDAERSQRVSRAIPHGEPTRLAKLMEWMRRNLREPHSLGSLAEQAALSQRTLQRQFLEATGLSPIDWLIRERVAYARELLETTDRPLQWIAEQAGFGSQESFRRHFRGQVDASPTEYRSQHRGGVGADRLVGC
NODE_12_length_153152_cov_50.253934	fig|6666666.970237.peg.426	peg	NODE_12_length_153152_cov_50.253934_98457_98861	98457	98861	+	hypothetical protein				atgtcggctgggctttccgatgaaaccctccgccagatcgtctcgggctctgccgcgttcaatcgccgagtggacgttaccggagcgctgctcgtcgacgggcagcggtttttccagtacatcgaaggcccgcccgacggcctggaggcggtcaggcgccgcatccaggacagtcgttcgcacgccgccgtcaccccggtactggacatggcaatcggcgcacgcgccgtaccctactgggcgatgacccgcatcaagaccgggcagatcgtcgtgtccgggctggtcaatgcgcgatgggacgaatttggccattccgttccaggcatggatcagctcgttggcctgctgcgtccgcatttcccacgcatcggcaccgtcgagccgccacgcgccccc…	MSAGLSDETLRQIVSGSAAFNRRVDVTGALLVDGQRFFQYIEGPPDGLEAVRRRIQDSRSHAAVTPVLDMAIGARAVPYWAMTRIKTGQIVVSGLVNARWDEFGHSVPGMDQLVGLLRPHFPRIGTVEPPRAPA
NODE_12_length_153152_cov_50.253934	fig|6666666.970237.peg.427	peg	NODE_12_length_153152_cov_50.253934_98993_99436	98993	99436	+	hypothetical protein				atggaaaaacgcgcatcgcccgccgacctgttcgagatcgtcatcgtgcgtgcaggcaacgccctgttcgcgatcgacatccaggctgccgtcgaaattcgcggcttggaggcattcggccctgcagaccgcaacggcaggccgaccctggaagtccgtgggcagccattacccgtggtcgacctgcgccgcatgagcggccaagcggcattcgacggtggcagcccggccatgctgttgatcaatgccggtaccgcaacgctggcgctggccgtggatgaggtgctggagatcgagacaccggacgcgagcgcacgcgtccccgagcgtgccgcaggccgatcgttcggcttctgcagccggcatattcaacttgacccggcgcgctcggcggcactg…	MEKRASPADLFEIVIVRAGNALFAIDIQAAVEIRGLEAFGPADRNGRPTLEVRGQPLPVVDLRRMSGQAAFDGGSPAMLLINAGTATLALAVDEVLEIETPDASARVPERAAGRSFGFCSRHIQLDPARSAALIEPVALLGALAAPE
NODE_12_length_153152_cov_50.253934	fig|6666666.970237.peg.428	peg	NODE_12_length_153152_cov_50.253934_99948_99448	99948	99448	-	hypothetical protein				atgtcccaccctctgtccacacttggcgtgatccataccgctgtcagcctgatcccggtgttgagtggcctgtatgccttcatttgccatcgcgcaatcgatcccgccacgcgcgcgggcaagctgtacctggtggggctggtgctgtcggtggccacctcgttcaccgtgtccagcacgggcgggatcaaccccggccacgcattcggggtgatcgtgctgctggtggcattcggcggcgtgctggccgcgcggctgcgctggctggggcgcgcagcaccttatgcatcgacgtttgcgctgtctttcagcttcctgctgtcgttggtgcccggcgtcaacgaaacgctgacccgcgtgccggcagcgcatccgtttgctgccgcgccgatggccccg…	MSHPLSTLGVIHTAVSLIPVLSGLYAFICHRAIDPATRAGKLYLVGLVLSVATSFTVSSTGGINPGHAFGVIVLLVAFGGVLAARLRWLGRAAPYASTFALSFSFLLSLVPGVNETLTRVPAAHPFAAAPMAPVVLHTLLVCLVVFVIGVAAQCWRLRNRALAGRS
NODE_12_length_153152_cov_50.253934	fig|6666666.970237.peg.429	peg	NODE_12_length_153152_cov_50.253934_100628_100041	100628	100041	-	Transcriptional regulator, AcrR family				atgaaagagtcgctctcgcccaaggctcaggagatcctgacccatgcccgttcgctgctggaggccggtggctacaacggtttcagctacgccgacgtgtccgcgcgggtgaacatcagcaaggccagcatccatcaccacttccccagcaaggcggacctggtgcgcacggtggttgaactgtaccgggccgaggcgcgcgaaggcctggcgctgctggaccggcagctggacgacccgctgcaggagctcaacgcctatgtggagtactggtccagctgcattgcaggggggacgtcgtcgttctgcatctgcgcgatgctggcagcggaggcgccgatgatccctgcggagattgccgatgaagtgcgcgggcatttcgaggatctgagcgggtgg…	MKESLSPKAQEILTHARSLLEAGGYNGFSYADVSARVNISKASIHHHFPSKADLVRTVVELYRAEAREGLALLDRQLDDPLQELNAYVEYWSSCIAGGTSSFCICAMLAAEAPMIPAEIADEVRGHFEDLSGWLTVTLEKGAALGQLRLQGSPADEARAFMSSVHGAMLAARGFGDAATFAALARLAIARVSAAS
NODE_12_length_153152_cov_50.253934	fig|6666666.970237.peg.430	peg	NODE_12_length_153152_cov_50.253934_102484_100715	102484	100715	-	Oleate hydratase (EC 4.2.1.53)				atgtactacagcagtggcaactacgaagcctttgcgcgcccgcgcaagcccgccggtgtcgatggcaagcgcgcatggttcgtcggttcaggcctggcctcactggccggcgctgcgttcctgatacgtgacgggcgcatggccggtgaacgcatcaccattcttgaacagcagcagattcctggcggtgcgctggatggcctgaaggtgccggaaaagggtttcgtgatccgtggtggccgcgagatggaagatcatttcgagtgcctgtgggatctgttccgctcgattccgtcgctggagatcgaggatgccagcgtgctggatgagttctactggttgaacaaggacgacccgaactattcgctgcagcgcgccacgatcaatcgcggcgaagat…	MYYSSGNYEAFARPRKPAGVDGKRAWFVGSGLASLAGAAFLIRDGRMAGERITILEQQQIPGGALDGLKVPEKGFVIRGGREMEDHFECLWDLFRSIPSLEIEDASVLDEFYWLNKDDPNYSLQRATINRGEDAHTDGLFTLTEQAQKDIIALFLATRQEMENKRINEVLGRDFLDSNFWLYWRTMFAFEEWHSALEMKLYLHRFIHHIGGLPDFSALKFTKYNQYESLVLPLVKWLQDQGVVFQYGTEVTDVDFDLQPDRKQATRIHWMHDGVAGGVDLGADDLLFMTIGSLTENSDNGDHHTAARLNEGPAPAWDLWRRIAAKDDAFGRPDVFGAHIPETKWESATVTTLDARIPAYIQKIAKRDPFSGKVVTGGIVSVRDSRWLMSWTVNRQPHFK…
NODE_12_length_153152_cov_50.253934	fig|6666666.970237.peg.431	peg	NODE_12_length_153152_cov_50.253934_103103_102579	103103	102579	-	Sortase and related acyltransferases				atgactgaaacaggaaaggacaccttgaccatccgcagcgccagtgcggcagatgcccctgcggtgctggcgctgttcgacgaggtgatcgaatggttcgtgtcgatcggcaatctgcagcaatggggcagcgagccatggtcaacggtgccacgccggatcacccaggtgaccgatgcgtgcgcgctgcctggcgcatgggtggcccagaacgagcagggtgaggtgcgtgcgttcctggcgctgggcgagtcgatgccctatgtgccggcgcccgatgggccggagctgtacgtgcgggtattggtggcctcgcgtgatgcgcgcgtgcgcggcattggccgtcgcctgatggcgtttgccgatgagcaggcgcgcgctgccggcctcgaccatctg…	MTETGKDTLTIRSASAADAPAVLALFDEVIEWFVSIGNLQQWGSEPWSTVPRRITQVTDACALPGAWVAQNEQGEVRAFLALGESMPYVPAPDGPELYVRVLVASRDARVRGIGRRLMAFADEQARAAGLDHLRVDCYGGGSGDLVRFYESCGYTRIAPFNVDGWPGMLLGRQL
NODE_12_length_153152_cov_50.253934	fig|6666666.970237.peg.432	peg	NODE_12_length_153152_cov_50.253934_103268_103723	103268	103723	+	Aha1 domain protein				atggtggatatcgcacacagggtcggcatcaaggcccccgcaagccaggtgtaccaagccctggccacccccgaaggcgtcgccgcctggtgggccgaagacacccacggcgaccgcgagaccggcggcacggtcaaggtccgtttcaccaacaacggccaggaaatcggcgccatggaaatgcagctggaacagctcattccaggcgagttggtgctctggaagttcctcgccggccccgccgaatggatcggcacccacgcgcgcttcgcactgaagcaggaaggcgaccactgcatcgtgctgttcacccacgaaggctggaaggaacgtgtcgagttcacctcccactgcagcaccaaatgggcggtgttcctgatgagcctgaaggcactgctg…	MVDIAHRVGIKAPASQVYQALATPEGVAAWWAEDTHGDRETGGTVKVRFTNNGQEIGAMEMQLEQLIPGELVLWKFLAGPAEWIGTHARFALKQEGDHCIVLFTHEGWKERVEFTSHCSTKWAVFLMSLKALLETGKGQPNPHDVRIDNWN
NODE_12_length_153152_cov_50.253934	fig|6666666.970237.peg.433	peg	NODE_12_length_153152_cov_50.253934_103734_104066	103734	104066	+	Transcriptional regulator, ArsR family				atggcggtagaccacgtgcgcgacgcagacaaagttttcaaggcactggccgatcccacgcgccggacgctgctggacctgctctgcgagcacaacggccagaccctgggccagctgtgcgaaaacctggacatagcccggcaatcggtcacccagcacctgggcctgctggaagacgccaacctgatcagcaccgtgcgccgtggccgcgagaagctgcacttcatcaacccggtgcccctgcatgaagtctacgaacgctgggtacgcaagttcgagcagcagcgcctgagcctgctgcatgacctgaaacgagaactggaaggagaatga	MAVDHVRDADKVFKALADPTRRTLLDLLCEHNGQTLGQLCENLDIARQSVTQHLGLLEDANLISTVRRGREKLHFINPVPLHEVYERWVRKFEQQRLSLLHDLKRELEGE
NODE_12_length_153152_cov_50.253934	fig|6666666.970237.peg.434	peg	NODE_12_length_153152_cov_50.253934_104069_104527	104069	104527	+	Ligand-binding SRPBCC domain protein family				atgtccgcagagaccacccgcttcatccacgtgatctacatcgcttccaccccgcagaaggtgttcgaggccatcacccgccccgagatcgccagccgctactggggccacgagaacgtctccgactggaaacccggctcgcgctggcagcatgtgcgcgcaaacgaaacccgctcggtcgaactggtgggcgaagtggtggaaagcaccccgccctcgcgcctggtcatcacctgggccgccgcctcgcaggccgacaacccggatgcctacagccgcgtcaccttcgacatcgtgccctaccaggacatggtgcggctgacggttacccatgaggagctggaaccgggcagcggcatggataccggcatccgccagggctggccgatcgtgctgtcg…	MSAETTRFIHVIYIASTPQKVFEAITRPEIASRYWGHENVSDWKPGSRWQHVRANETRSVELVGEVVESTPPSRLVITWAAASQADNPDAYSRVTFDIVPYQDMVRLTVTHEELEPGSGMDTGIRQGWPIVLSSLKSLLETGKGLDVFAKPN
NODE_12_length_153152_cov_50.253934	fig|6666666.970237.peg.435	peg	NODE_12_length_153152_cov_50.253934_105838_104582	105838	104582	-	Hydrolase, alpha/beta fold family				atggcggtgctggtgtgttctggcctgccggccgcggccgccgagctatgcacggccagtgcctacggtgacgggcagggcaacatcgtggtgctcggcgcacccgctgcggcaccggccacgggccagcgctatctgatgctggacgggcgacgtggcgccaccggcgatgccaacgcaccggtgagctgcagcggcgatgtggtcagcttcaggtcgcctgcgggagcgacgcagcgctggcagcgactgccgacccgcgataccgatgcaacgttcatcagtgcgggaaccaagctggtcgggcagttgatcgaaccggccggcccggccgacccgatgcggccgctggtggtgctggtgcacggctcggaacgcacgatggcggtggcggccatc…	MAVLVCSGLPAAAAELCTASAYGDGQGNIVVLGAPAAAPATGQRYLMLDGRRGATGDANAPVSCSGDVVSFRSPAGATQRWQRLPTRDTDATFISAGTKLVGQLIEPAGPADPMRPLVVLVHGSERTMAVAAIYQRVLVAQGISVFAYQKRGTGDSEGEYTQNFELLADDAAAALAKARELAAGRFGRAGYFGGSQGGWIAPLAATRSQADFVAIGFGLVVSPIEEDREQLFDEARRMQLDATAMKQVGQLSDATAQLMRTHFNEGFEALAKVRTQIGAAPWAKNISGEYSGDMLRMSDADLRRIGRARFDNLELIWDYDAGAALRRLKVPLLWVLAEQDRAAPIAATRSILSRLRASGQPIDTYLFPDTDHGMVEFRTDAEGNRVSTRITDGYLRLLA…
NODE_12_length_153152_cov_50.253934	fig|6666666.970237.peg.436	peg	NODE_12_length_153152_cov_50.253934_106014_106391	106014	106391	+	carboxylesterase NP				atgcacacacatgtcgaacagatcggcagcacccgcgtcctgcgcagcgccgatacaggcccgcttctggatggcaacgccctgcgcgacctggtcggcgatgcccttgggcaccaggccgagtggatcgccgtgccggtgcagcgcctatcggcagacttcttcgagctgcgctccggcatggccgggcaatggctgcagatgctggtgaactaccgcctgcacttcgccgtcctgggcgatgtcagcggctatcgcgcacagagcgaatcgctggacgcgtggatcaccgagtgcaaccgtgggcacaacggctgcttcgtggccgactgggacgccctgctggcacgcctgccggcccccgccagcaccggctga	MHTHVEQIGSTRVLRSADTGPLLDGNALRDLVGDALGHQAEWIAVPVQRLSADFFELRSGMAGQWLQMLVNYRLHFAVLGDVSGYRAQSESLDAWITECNRGHNGCFVADWDALLARLPAPASTG
NODE_12_length_153152_cov_50.253934	fig|6666666.970237.peg.437	peg	NODE_12_length_153152_cov_50.253934_106489_107253	106489	107253	+	Rhomboid family protein				atgagtgtttcagacgcagattccctgcacagcaaagtggcggcggtcaccctcggtttctgggtgatgaagatcgccgccaccaccctcggcgagactgcgggcgacctgctgtcgatgacgctcaacctcggctacgtggccagctcggccatcctgctggcgatctttgccggcctgctgggcatgcagttgtcggcgcggcgcttccacccggtgctgttctggtcggtagtgctggcgaccagcaccgccggcaccaccatgtccgacctgatcgaccgcacgctcggcctgggctacgccaccggcgccagtctgctggccggctgcctggcgctggtgctgctggcttggcgggtgtcggaaaagtcgatctcggtcagcaacatcgcatcg…	MSVSDADSLHSKVAAVTLGFWVMKIAATTLGETAGDLLSMTLNLGYVASSAILLAIFAGLLGMQLSARRFHPVLFWSVVLATSTAGTTMSDLIDRTLGLGYATGASLLAGCLALVLLAWRVSEKSISVSNIASRRAEGFYWTAVLFSNTLGTALGDFLADDSGLGFTGGALLIGSLIALTALASRITGINRVILFWIAFVLTRPFGATFGDLLTKPLEKGGLGFGTVGSSLVLFTILATLVALPMLQRKAQPAS
NODE_12_length_153152_cov_50.253934	fig|6666666.970237.peg.438	peg	NODE_12_length_153152_cov_50.253934_108032_107250	108032	107250	-	3-hydroxybutyrate dehydrogenase (EC 1.1.1.30)			isu;Acetyl-CoA_fermentation_to_Butyrate	atgttcagtggaaaagttgcggtggtcaccggctccaccagcggtatcggtcttggcattgccatagccctggcgcggcaaggtgccgatatcgtgctgaatggcttcggcgatgcggcggagatcgaacgcatccgttccaagctggaaaccgagttcggcgtgcgcgtggcgcatgacggcgccgatctttcccgtggcgaggcagtgcgctggatgattgagcatgccgtcgcgacgatgggccgcatcgacatcctggtgaacaacgccggcatccagcacaccgcgtcgatcgaggaattccctgtcgagaagtggaatgcgatcctggcgttgaatctctcggccgtgttccatgccacggcggcggccttgccgcatatgaagcagcagcgc…	MFSGKVAVVTGSTSGIGLGIAIALARQGADIVLNGFGDAAEIERIRSKLETEFGVRVAHDGADLSRGEAVRWMIEHAVATMGRIDILVNNAGIQHTASIEEFPVEKWNAILALNLSAVFHATAAALPHMKQQRAGRIINIASVHGLVGSVNKSAYVAAKHGVVGFTKVTALENAGTGITANAICPGWVRTALVEQQITALAERDGTDQETAARALLAEKQPSLQFVTPEQLGEMVVFLASDAAAQITGTALPVDGGWTAR
NODE_12_length_153152_cov_50.253934	fig|6666666.970237.peg.439	peg	NODE_12_length_153152_cov_50.253934_108572_108093	108572	108093	-	hypothetical protein				atgacgaacatgccaacccagctcacgaccgacttcgatgcgatgctcgacggtggtgacattgccgaggcgcggcggctgttggccccgcagcttgcacgcggctgtgctgaagcgttgttcctctcttcttcgatgcctgtgggggaggacgacgcacatgccgaggcggacagcttcgcgaccctcaagcaggccgcagagaagggttatatcccggcaatccatgcgatagggctgtgcctgctgaccggtgaccgcgtcgagcaggacgtcatgcgtgcggccgcgcattttgagcgggcatcggaggccggctatccgtcggccatgtacgagtttggcctggcgttgttccatggcatgggtgttgccagggacgtgccgcatgcggtgtac…	MTNMPTQLTTDFDAMLDGGDIAEARRLLAPQLARGCAEALFLSSSMPVGEDDAHAEADSFATLKQAAEKGYIPAIHAIGLCLLTGDRVEQDVMRAAAHFERASEAGYPSAMYEFGLALFHGMGVARDVPHAVYLIRASAQSGNEYAREFLLTYSLDVGT
NODE_12_length_153152_cov_50.253934	fig|6666666.970237.peg.440	peg	NODE_12_length_153152_cov_50.253934_108739_110115	108739	110115	+	hypothetical protein				atgaacccctgcaccgccctgctgcctgccgccctgaccgcactgctcgcccccgccaccagcgtggccgcaccgaccgcgcaggcggccacgccgctcaccaccggcagcgtgcggctggatattgccagcggccgcgtcgaaggcaatgtctgcgtgtccaacctcccagccgaatcaaggggcgcgttcgtactcaacgccggcctgaacgtcgcgcgggtcaccgacggtgacggcaagccggtagggttcgatggctggtacgacccgggcgtggatggcgaggcgcgcgtctacaccctggccgagcccaccgccacgctctgcgtgcagtacgtgggcgcgttcccgctgtacccgaagcacgatgccatgggcgacttcaagggcatgatg…	MNPCTALLPAALTALLAPATSVAAPTAQAATPLTTGSVRLDIASGRVEGNVCVSNLPAESRGAFVLNAGLNVARVTDGDGKPVGFDGWYDPGVDGEARVYTLAEPTATLCVQYVGAFPLYPKHDAMGDFKGMMAFNGDSARFTEQSAWLPQAFDPKARVRSSESRYDLQVDCAGCRFLYLNGSPAIEGAQGRFRSDNARPILLFGGSGPITRTAQVTILNETLPTAKVDALSSTVQKVADVHSRYMGMPLADRPTFLRMVTLNQIERDREGSEWGFATWPTIAMSGSIGNVADSLLAAGEQAERRVQYIAHEMGHYYFGTLNRPQGPYFWVLLESSAEFLSIKALRDISGDAAADRYIARLQSAIDTQDTPLPAFDAIDSNSDLGEMYRYVYAPLLLLS…
NODE_12_length_153152_cov_50.253934	fig|6666666.970237.peg.441	peg	NODE_12_length_153152_cov_50.253934_110553_110242	110553	110242	-	hypothetical protein				atgaccctggtgatggtggatggaaaagaggatcgggagcactacttctttgatgcggcgtccttttacctgcagcgtgggccggtgcccacggcggttccgctttcgcagatcacctcagtcatacgaacgtccgacaggatctacgggcgctatgtctggctggtgtgtttcagcaaagcgtcgggcagaaagtgcgtgacgttcaccaacaacctgacgctgttcaatcgcgacttcctgctgttcctggaggcggtgcggaaggccaatccactggcgactgtgaatcaggcgggtctgttcttctga	MTLVMVDGKEDREHYFFDAASFYLQRGPVPTAVPLSQITSVIRTSDRIYGRYVWLVCFSKASGRKCVTFTNNLTLFNRDFLLFLEAVRKANPLATVNQAGLFF
NODE_12_length_153152_cov_50.253934	fig|6666666.970237.peg.442	peg	NODE_12_length_153152_cov_50.253934_111590_110796	111590	110796	-	hypothetical protein				atgatgggctggtctcgtcctttcgggcggggccgttttcccagggaagccctcgaacacgacatgcgaacgtccttcttcattctctccgccttgtgccttggcttgctgtccggctgtgccagtggcccggaggagcacgcctcaagccgcgagatcaccagtgcgttcgtggccgacgacggccagctgtacctgctgccgcgctatgacgagccgatgcgcttcaatgccgcgccgttccgcgagtaccgggcgttgatggacagcccgctgcgcggggcggtggcctgcgcgcagatgtacttccatgaggattggcgtgacccggccaacaaggccaaggtgcaaggcagctatgcgctgctgctgcggccggagcaggtaacggcggagcag…	MMGWSRPFGRGRFPREALEHDMRTSFFILSALCLGLLSGCASGPEEHASSREITSAFVADDGQLYLLPRYDEPMRFNAAPFREYRALMDSPLRGAVACAQMYFHEDWRDPANKAKVQGSYALLLRPEQVTAEQAAQFKLERIEVPPREAKAVEERWRYYLPMDRTRYALAFDRACNLSRKGGSYYSALFEGDGERVQLSDAAALAEKGKLAQPLNARAQRILPEREDKPGAGSAAGKVLGAALIPVAVPVFVLSLPFLGPDHWK
NODE_12_length_153152_cov_50.253934	fig|6666666.970237.peg.443	peg	NODE_12_length_153152_cov_50.253934_112465_111626	112465	111626	-	Intracellular protease				atgaacctgatgacccggctggccgcagcgctggccctgaccctggctgcgaccggcgcgcatgccgccaacgtgctggtggtgctgtccgacgaaaaccacctggacctgaaggacggcaaggtgctgtccaccggcttctatctcaatgagttgatgcagccggtcaagctgctgctggatgcgggccacgaggtgaccttcgccacgccgcaggggcgggcgccgacggtggatgcgtcctcggtgacgccggcttacttcggcaacgatgccgcgcagctgacgctgcacaaggacctgctggagaagctggcgttgacctcgccgacggcctcgccggtggtcagcctggcgcgcatcgggcagcagggctacgcgcgattcgatgcggtctac…	MNLMTRLAAALALTLAATGAHAANVLVVLSDENHLDLKDGKVLSTGFYLNELMQPVKLLLDAGHEVTFATPQGRAPTVDASSVTPAYFGNDAAQLTLHKDLLEKLALTSPTASPVVSLARIGQQGYARFDAVYIPGGHAPMQDLLKSPALGRLLADFHQRNKTTALVCHGPIALLSTLPDATGFVAKLEAGGMPATPKWIYSGYQMTVISNQEEEQAKPLLGGGEMKFYPQTALQRAGATFSSNTTPWTGHVVVDRELITGQNPASALEVGQRLVERLK
NODE_12_length_153152_cov_50.253934	fig|6666666.970237.peg.444	peg	NODE_12_length_153152_cov_50.253934_112564_113481	112564	113481	+	Transcriptional regulator, LysR family				atgagccgcaagttcgactacctgggcgatgtggaggtgttcctggcagtggtcgagcacggctcgttcaccgccggcgcggtggcgctgtccaccacgccctcggtgctgagccgcgcggtcacccgtctggaagcgcgactgggccggcagctgctgcagcggaccacccgccgcgtgggcctgaccgacgccgggcggctctatctggaacaggtacgcaccgccttcggcctgctggacgacgccgagcgcgacgtactggcccaggacggtgcgctggccggccgcgtgcgcctgagcgtgcccactacctatggccactaccggctgccgcccgtgctggcgcgctttgcgcagcagcacccgcaggtgcaggtggaactgaacatcaccaac…	MSRKFDYLGDVEVFLAVVEHGSFTAGAVALSTTPSVLSRAVTRLEARLGRQLLQRTTRRVGLTDAGRLYLEQVRTAFGLLDDAERDVLAQDGALAGRVRLSVPTTYGHYRLPPVLARFAQQHPQVQVELNITNRNVDLVAEGFDLAIRLGQLPDSGLVGRKLEDAPLVLVASPEYLQRRGTPQTLDDLQQHLCLPFVMPRTGRLAPWIFRDGGRDVDWLPRSSIETSDDVLGVVSLAEQGIGICQSYEFIVRERLQRGQLVEVLPQLRGRSRPFSVIYAPHRRQSAAARAMIELLVANAAEDRVG
NODE_12_length_153152_cov_50.253934	fig|6666666.970237.peg.445	peg	NODE_12_length_153152_cov_50.253934_114031_114393	114031	114393	+	FIG01111731: hypothetical protein				atgaacgaatccgacaccttctcttcgtacaccgttgttgagcccatcaacgacgacactcccctgtccgacctgaactccctgctcggcatcctcaagcgcatgcgcggctgcgagggggctgatgggcacccctggccagaaaccgatgtgtcacccggtcgccgcgtgagcctggcaaggactgagcgcgctttggtggggctgctgacggtgctggaggtgctgcacgcggcggaccgctgccgggtggcagcggagccagagcgacatctggacgagggaactgttgatgggctgttcctggcttgccgcgggttggctgagtggacttgccgggaggttaggccagctgaccagtag	MNESDTFSSYTVVEPINDDTPLSDLNSLLGILKRMRGCEGADGHPWPETDVSPGRRVSLARTERALVGLLTVLEVLHAADRCRVAAEPERHLDEGTVDGLFLACRGLAEWTCREVRPADQ
NODE_12_length_153152_cov_50.253934	fig|6666666.970237.peg.446	peg	NODE_12_length_153152_cov_50.253934_114593_117130	114593	117130	+	hypothetical protein				atggagctgacaacacaactgcaacgcgtcgtagatggagtgaagagtgggaagatcggcagcgagcttgaggaggtcttctttcctgagggcattccagtacctgctgaacgcgacctctgggactacaaggcagatttcaaagcagataagcttgcatacgccgagctcgcgaaggacattacagcctttcacaattcgtacggcggctatatcctaatcggcgttaatgaaactgtacgcgacgagagttttgaagtgtgcggatacagccggcctgaagattttacaggaagccttagaggcgcaatagattcgtattgctcgatgccaatacagatatccgtgggcgaaattaccacctcggataaacccgtatcatatatattcatacctcgc…	MELTTQLQRVVDGVKSGKIGSELEEVFFPEGIPVPAERDLWDYKADFKADKLAYAELAKDITAFHNSYGGYILIGVNETVRDESFEVCGYSRPEDFTGSLRGAIDSYCSMPIQISVGEITTSDKPVSYIFIPRRTPDSAPVFLQRNGPEHRPGKPLFFEKTTYFRQGDRSLPATISQQWEFLNGQRNPEELITGRNIVSSATVSARIVPNNLPDRSVICAHLFGREDILSDLWAWVADELEPVRLLAGAGGKGKTSIAYEFASRFFKNAPLPYIQVLWISAKKRQFRADRNDFVDLPYSWYENPRELLETLCVNTAAVISGEESIETEYTLQKKLRSSLKEIPSFIVVDDIDSLAPNEQRRVFEIVQQLSAGANSKFLLTTRANYAFSNEQCIVVGGLR…
NODE_12_length_153152_cov_50.253934	fig|6666666.970237.peg.447	peg	NODE_12_length_153152_cov_50.253934_118733_117912	118733	117912	-	hypothetical protein				atgccgttgctcggtcttaagcagcgtgaattcagatctacactgagccggctgtccgagaggaaccagaccgcctacacgacccactcgccgttccttgtcggcgccgatgaattgccattggtgcgagtggttgagatgctggaccgcactacgggcaccaatgtccatacgaccgtcagctccggggatcccgccgcgctactgccgcttcaagaggcgctaggttatgacttggcgcaaagtttgttcacgcaggagcgtaatcttgttctggagggattgacagattattggtatctcgatgctactacgtttctgctgcgtgattcgggtgcaactagcttgaacgagaagattgcattggtgccggccaccagcgcgggcaaggtggtgtac…	MPLLGLKQREFRSTLSRLSERNQTAYTTHSPFLVGADELPLVRVVEMLDRTTGTNVHTTVSSGDPAALLPLQEALGYDLAQSLFTQERNLVLEGLTDYWYLDATTFLLRDSGATSLNEKIALVPATSAGKVVYFATILHAQNFKVAALLDSDGAGDQAAQQETLIHTLGNKAILRTKNTYSGVVAKREIEDLLRETLVGVSKNYLVIDIVAEAAAQSGRPIVDLLKSANKDFSKYKLAKAYIQWARDHAASDLAANERDQFKSLIEKINKALR
NODE_12_length_153152_cov_50.253934	fig|6666666.970237.peg.448	peg	NODE_12_length_153152_cov_50.253934_119786_120331	119786	120331	+	Transcriptional regulator, LysR family				gtgcacgaggtgccgcttgcgcagcagatcgagggcccgcgactggacctctacgacgtcgggttcgcgcaatccgagggcgtaggcaacggcatcttggccgaaccgacctggcacgatccgctggtggtcgcggtgccggccaaacacccactggcgtccgtgccacggttgcccttggacgaggtcctgcactacccactcgtcatgtgtgacccccaagtacgggagggccaagcgcggcaggtcgcggacttcctgcgcaccgctggacgggaacccttggtggtggagcaagtggcaacggtggacgtcatgatggccctgatcgctgcggggttcgcgctgggcttcctgacggaatcgcagtgcatcgcctgtcgggagcacggtatcgaa…	MHEVPLAQQIEGPRLDLYDVGFAQSEGVGNGILAEPTWHDPLVVAVPAKHPLASVPRLPLDEVLHYPLVMCDPQVREGQARQVADFLRTAGREPLVVEQVATVDVMMALIAAGFALGFLTESQCIACREHGIEAKPLAAPPMLTTYLLRLNTEPTPAVSRFIDRVAELREMSLVPGSRRPK
NODE_12_length_153152_cov_50.253934	fig|6666666.970237.peg.449	peg	NODE_12_length_153152_cov_50.253934_120566_121192	120566	121192	+	hypothetical protein				atggatgaatcgcaaggaccaccgcagatcggattgctccacttggatgtgatcgatccaagcaacttttccgagttcgagcgggatctcgagaccgctggcctggatctccgaatcgaggccaggccacaacctggtccgtatgcggctctggagtggatgatccctaccgcagtcgttgtctacatcggaaaggcctactttgattccttcctcaaggaggccggcaaagaccactacgcgattttgaaggcggccataggcaagctttcggcgaggttcaccgggaagggtgttccaacgggaagactctatttcaccgagggaaaagcagaatcggaaatcccgagatattcgatcctctattcgatcatggccgatctggggaacggctaccgc…	MDESQGPPQIGLLHLDVIDPSNFSEFERDLETAGLDLRIEARPQPGPYAALEWMIPTAVVVYIGKAYFDSFLKEAGKDHYAILKAAIGKLSARFTGKGVPTGRLYFTEGKAESEIPRYSILYSIMADLGNGYRVKLLMRNDFDATTCNAAQDAFLQFLADLHAGTLEPSTIEGLTEANPIGNMLLMAYEPADQRLHVVDPLSDKRGRG
NODE_12_length_153152_cov_50.253934	fig|6666666.970237.peg.450	peg	NODE_12_length_153152_cov_50.253934_122636_121803	122636	121803	-	hypothetical protein				gtgaagccgggaaagcagctcgaacaccacgtgcagcaggtttacacctggctgctcaacatgaaagacgaaggtgtcgtcgtcggaaactcggtgctgatgaccggcaagtccgggctgcagcacgagatcgacgtgtactacgagttcgtccgcgccggcgtccgccaccgtgtggcgatcgaatgcaaggattggaagacgccggtgtcgaagggacagatcctggagttcgaagccaagctgcgtgacgtcggcaatgtcactggcgtcgtggtgtcccgctgtggctatcagagtggcgccgacacgttcgccaagcacgccgacgtgcttccgttgtgcttcgacgatcttccgtcgatgggggttctgattgggcagcggctcaccacggtc…	MKPGKQLEHHVQQVYTWLLNMKDEGVVVGNSVLMTGKSGLQHEIDVYYEFVRAGVRHRVAIECKDWKTPVSKGQILEFEAKLRDVGNVTGVVVSRCGYQSGADTFAKHADVLPLCFDDLPSMGVLIGQRLTTVGLPDETYVGEPFWTIMEVRDGKTTGSHYARPNECGGFYIPLVYSKAHAERFFHREKLDPRRWAIRGLPRFALRGFLVTLEFYEKRMNGGAKLLFLQPGAPSDAPFIGLSISREDLIREYYGGEIPSIEAPLNRPPETQETLQST
NODE_12_length_153152_cov_50.253934	fig|6666666.970237.peg.451	peg	NODE_12_length_153152_cov_50.253934_125872_122672	125872	122672	-	hypothetical protein				atggagaagcggactctcgagagaggggtatcaccttcgcagttcatgcgtcagattcggcccgagcagtattcagactcgactgctcggacaacgcatcggctgaagccagaagtgctttcccatcatctggacaccctcaccgagcgaaaccagacccacgactttgagctgttctgtcggaagctctgcgagcgggccatctgccccaatctgagaccggcaacggggcccgagggcggcggcgatagcaaggccgacaccgagacgtcgcccgtcgcggaggagatcgccaagctgacgtacgttggcttggcgaatggtggaagcgaacgctgggcgttcgccttcagcgccaagaagacgtgggccgagaaagcgcgatccgacgtggaggga…	MEKRTLERGVSPSQFMRQIRPEQYSDSTARTTHRLKPEVLSHHLDTLTERNQTHDFELFCRKLCERAICPNLRPATGPEGGGDSKADTETSPVAEEIAKLTYVGLANGGSERWAFAFSAKKTWAEKARSDVEGIIATGRGYTQIIFVTSRAARAKDRARVEDELTQKYGVRVTIHDRAWILTEVIEKNRLDLAYHYLGVGDETSDRDLGPSDYSRKRQLEDVERELADPSAFDGMEMQRATEALVAAKLARELELTRVEVDGRFIRAIRLADDGGTHRQQLTARYEALWTAFWWFDDIKTVVAGYDDFEARVLADTFAKNVEMLCNLAQLLFNAVTHEHLTAEQAGLDARIARLKPRLAELANDPERPNNALEAKTSLLTLRVNEAMLAEQPDQLSSLW…
NODE_12_length_153152_cov_50.253934	fig|6666666.970237.peg.452	peg	NODE_12_length_153152_cov_50.253934_126113_126607	126113	126607	+	hypothetical protein				atggacacccaccccaaagtggtattctccgcgccgagaactacccgttgcgacgctgcatcgcgacgctcggatttcgtgagcgctatgaacgcatccacgtacagcttcggcgccttccgcctggttccggcgcggcgggaactctatgacgcggaccggctgctccccgtccagccgcgcgtgttcgacaccctgacctacatgctccagcaccgcgaccgcgccgtcggccgggatgagctgatcgccgccgtctggggacgggtcgcgatcaccgacaacctgctcagccagatcgtggcccgtgcacggcaggcggtcggcgactgcgccgacgagcagcacacgatccgcaccctgccgcgcttcggctatcgctgggtgcgagacatcgag…	MDTHPKVVFSAPRTTRCDAASRRSDFVSAMNASTYSFGAFRLVPARRELYDADRLLPVQPRVFDTLTYMLQHRDRAVGRDELIAAVWGRVAITDNLLSQIVARARQAVGDCADEQHTIRTLPRFGYRWVRDIELAEAPPIPAPALPTEPIRRWPRHVGGSAPSA
NODE_12_length_153152_cov_50.253934	fig|6666666.970237.peg.453	peg	NODE_12_length_153152_cov_50.253934_126673_127710	126673	127710	+	hypothetical protein				gtggtcgcctcaacgcccaccgaacgactggcgcacctgcgggccgcgcttgccacccatcagctggatgccgcacgcacccttctgcgcgatctgcccgaggccgaccgcctgcgccccgacgtccgctacgaagcggccacgctggcgctggaagacggtcaggccgacggcgccctcgccgcctttcgcgccctgttggctgatctcgacccactgccgcagaagacgctcctcgtcggaaagacccactacgccgccggccaggccgaagccaagctcgggaatgtcgaatcggcccggcaccactttcgggaggccattcgttttctggccgatgaagccactccggaagcaaaggccacgcttggccgcgcctggaccagcctcggcagcctg…	MVASTPTERLAHLRAALATHQLDAARTLLRDLPEADRLRPDVRYEAATLALEDGQADGALAAFRALLADLDPLPQKTLLVGKTHYAAGQAEAKLGNVESARHHFREAIRFLADEATPEAKATLGRAWTSLGSLHVAQHDLDKSEAAYAKALTALEGTVDLRAQAQLDYSLGVLQYQRYQDAAATAHLQRAIDVAAQAGDPPLAKTTSARDQIAYYKSQHGNTAPAAAMAERTITQLCSNPAKLPRPSRALPSDPYGYLVETSASFQEAIAFASVMETDGAPGKDVDQIRDFTLAKIREPAGLYEFLETMSVLRDTPALWVSLRDFGYPASLDPNVAASAALIAVC
NODE_12_length_153152_cov_50.253934	fig|6666666.970237.peg.454	peg	NODE_12_length_153152_cov_50.253934_128139_127867	128139	127867	-	BLUF domain containing protein				atgagcaacgcggcagtggcgtttgtgagcgcccttgcggtcgaactcacttctgatcggctgtccaccgtgatggcggacgcggccaggttcaatgaggaagtgggggtcaccggcgtgaccttgtttgacggatttcgatttctttcctacatggaggggccggtagacggtctttcagcggcgttcctgcgcacgtcaggtacgtcgactcactcggaaggccaagaacgcgcttggcccagatgccttgggatgacgcgccctaactga	MSNAAVAFVSALAVELTSDRLSTVMADAARFNEEVGVTGVTLFDGFRFLSYMEGPVDGLSAAFLRTSGTSTHSEGQERAWPRCLGMTRPN
NODE_12_length_153152_cov_50.253934	fig|6666666.970237.peg.455	peg	NODE_12_length_153152_cov_50.253934_128165_128290	128165	128290	+	hypothetical protein				atggacatgctcgaggtccatgaggtctccgttgaggccatcattgctcgggctcacgcacgcccgtggacgctctccctgtcatgcttctttacataccaaccggcaagcgacaaggacgcttga	MDMLEVHEVSVEAIIARAHARPWTLSLSCFFTYQPASDKDA
NODE_12_length_153152_cov_50.253934	fig|6666666.970237.peg.456	peg	NODE_12_length_153152_cov_50.253934_128401_128595	128401	128595	+	hypothetical protein				atgggtaaagcattctacaatcaggccgatctactgaagggcgacgccattgctgtcgcggtcatcgggctgctgaaagacgagggccaccatcttcgccaatcggcaaggtgcgatcgccgccgtgaagcgatgatccgaaggaggccactcgcggccccgcaggcgcgcttctatgaatttagaattgtctaa	MGKAFYNQADLLKGDAIAVAVIGLLKDEGHHLRQSARCDRRREAMIRRRPLAAPQARFYEFRIV
NODE_12_length_153152_cov_50.253934	fig|6666666.970237.peg.457	peg	NODE_12_length_153152_cov_50.253934_128616_129239	128616	129239	+	hypothetical protein				atggaaattcggggaaaactgatcggcgggcttgaggccgtgcgcgtgcgcgacgcgttcatcgcttttttggaaatcgagaccatcaaatttgtagacggcgatttgcgctacgagcgcaagaccatcacggacgagttcttggcgcagcaactgaatttggacaaagagcaaggggcagacctgcttgccgtgctggtcgctgacggttacgtcgaccaggcgaagagaacaccgacccctctggggatggcgctggcccacgcacaggatcgcgatcgtctggcactagaagacgcgcgggagattcttggaaattttctagacgtggtcaggaaagtcaatgcaagaccggacttgcgtatgacgattaatcgcgttcatgtgtttggcagctat…	MEIRGKLIGGLEAVRVRDAFIAFLEIETIKFVDGDLRYERKTITDEFLAQQLNLDKEQGADLLAVLVADGYVDQAKRTPTPLGMALAHAQDRDRLALEDAREILGNFLDVVRKVNARPDLRMTINRVHVFGSYRAGAETVGDIDLILDMPSPESEEDFEQLDAVIAEIHISEYLSFHDERDATAANAEKEIIYQHEVLCAPPKPRDE
NODE_12_length_153152_cov_50.253934	fig|6666666.970237.peg.458	peg	NODE_12_length_153152_cov_50.253934_129311_130210	129311	130210	+	hypothetical protein				atggctcaacccatcgtcatccagcttcaagaattggcatccgatagcaatcacgacatcaatgacttgcttcgcaaggctttgatggttgccaccaagctgaacctggccgaattccgcgggtggatactctcggaactcaacggctattccgggactgacttggaaggtctccctgcgtacaggatcatccaaggcgatctgcgagttcacaatccgtatcacggattgcagcccttcattcttccgaaggatctacacgagtcggttgcgaaaatccatgtgaccgaatccgtggcgtccttgggcgagctagtgtccggaaaccggcgcggtgagatcacgtatcagtttcagccagaggccgagcgacttctgatgaagctgcagggagagttt…	MAQPIVIQLQELASDSNHDINDLLRKALMVATKLNLAEFRGWILSELNGYSGTDLEGLPAYRIIQGDLRVHNPYHGLQPFILPKDLHESVAKIHVTESVASLGELVSGNRRGEITYQFQPEAERLLMKLQGEFAQLRPLRVVGSNKLIAILNTVRTRIMEWALSLEAEGVLGDGISFSASEKQTAMSSHNIRIESFQGILGNVQGSSVSQTNTQNIAASDFSSLARYLAEKGVQEADIKELEHAVRDDPEPRTAGGFGPKVSAWIGKMVTLAASGGWEVSVATAGGVLATALSKFYGVG
NODE_12_length_153152_cov_50.253934	fig|6666666.970237.peg.459	peg	NODE_12_length_153152_cov_50.253934_132657_131092	132657	131092	-	GMP synthase [glutamine-hydrolyzing], amidotransferase subunit (EC 6.3.5.2) / GMP synthase [glutamine-hydrolyzing], ATP pyrophosphatase subunit (EC 6.3.5.2)			isu;Purine_conversions icw(1);Purine_conversions isu;Purine_salvage_cluster isu;Purine_salvage_cluster isu;GMP_synthase isu;GMP_synthase	atgaccaacatccataacgacaagatcctcatcctcgatttcggcgcgcagtacacgcagctgatcgcccgccgcatccgcgagctgggcgtctactgcgaaatctgggcgtgggaccacaacccggccgagatcgcggcgtttggcgccaagggcatcatcctgtccggtggcccggaatcgaccacgctgccgggcgccccggccgcgccgcaggaagtgttcgacagcggcctgccgatcttcggcatctgctacggcatgcagaccctcgccgcgcagctgggcggtgctactgaagccgctgaccagcgcgagttcggccacgccgaagtgaacgtgatcaaccccgatgcgctgttcaagggcctgagcgaccacggcggcgagccgaagctg…	MTNIHNDKILILDFGAQYTQLIARRIRELGVYCEIWAWDHNPAEIAAFGAKGIILSGGPESTTLPGAPAAPQEVFDSGLPIFGICYGMQTLAAQLGGATEAADQREFGHAEVNVINPDALFKGLSDHGGEPKLNVWMSHGDHVSVAPPGFTITATTDRIPVAAMANEEKRWYGVQFHPEVTHTLQGQALLRRFVVDVCGCQTLWTAANIIDDQIARVREQVGDDEVILGLSGGVDSSVVAALLHKAIGEKLTCVFVDTGLLRWQEGDQVMAMFAEHMGVKVVRVNAADRYFAALAGVSDPEAKRKIIGNLFVEIFDEESNKLKNAKWLAQGTIYPDVIESAGSKTGKAHVIKSHHNVGGLPEHMKLGLVEPLRELFKDEVRRLGVELGLPRTMVYRHPF…
NODE_12_length_153152_cov_50.253934	fig|6666666.970237.peg.460	peg	NODE_12_length_153152_cov_50.253934_134218_132761	134218	132761	-	Inosine-5'-monophosphate dehydrogenase (EC 1.1.1.205) / CBS domain			icw(1);Purine_conversions icw(1);Purine_salvage_cluster	atgctgcgcatccaggctgaagcactcacttacgacgacgtctcgctcgtccccgcccactcgaccatcctgcccaaggacgtcaacctcgaaacgcggttgactcgcgacctgaagctgaagcttccgatcctgtccgcagccatggataccgtcaccgaagcccgcctggccatcgccatggcccagctcggcggcatgggcatcatccacaagaatctcagcctggaacagcaggccgcggaagtggccaaggtcaagaagttcgaggccggtgtcatccgcgacccgatcactgtcggtccggaaaccaccatccgcgacgtgctggccctgacccaggcgcacaacatctccggcgtgccggtggtgggcagcgacggccagctggccggcatc…	MLRIQAEALTYDDVSLVPAHSTILPKDVNLETRLTRDLKLKLPILSAAMDTVTEARLAIAMAQLGGMGIIHKNLSLEQQAAEVAKVKKFEAGVIRDPITVGPETTIRDVLALTQAHNISGVPVVGSDGQLAGIVTHRDMRFETELDDPVRHIMTKKDRLITVKEGAASDEVLQLLHRNRIEKVLVVNDSFELRGLITVKDIQKNTDFPNAAKDLSTRLLVGAAVGVGGDTDRRVEALVAAGVDVIVVDTAHGHSQGVLDRVSWVKKNFPNVQVIGGNICTGEAALALLDSGADAVKVGIGPGSICTTRVVAGVGVPQVTAIDLVAEALQDRIPLIADGGIRYSGDIGKALAAGASTIMVGGLLAGTEESPGETELYQGRSYKSYRGMGSLAAMEKGSKD…
NODE_12_length_153152_cov_50.253934	fig|6666666.970237.peg.461	peg	NODE_12_length_153152_cov_50.253934_134234_134359	134234	134359	+	hypothetical protein				gtggggaagcgcgacattttacccctttttcgcgccgcgtggcagggggtagatgcgacgcagtgtcgcgcgggcggcgattggttcagggggccatccgggccggcggcatactgcctttggtag	MGKRDILPLFRAAWQGVDATQCRAGGDWFRGPSGPAAYCLW
NODE_12_length_153152_cov_50.253934	fig|6666666.970237.peg.462	peg	NODE_12_length_153152_cov_50.253934_135587_134709	135587	134709	-	Methenyltetrahydrofolate cyclohydrolase (EC 3.5.4.9) / Methylenetetrahydrofolate dehydrogenase (NADP+) (EC 1.5.1.5)			isu;One-carbon_metabolism_by_tetrahydropterines isu;One-carbon_metabolism_by_tetrahydropterines isu;5-FCL-like_protein	atgaccgattccgcctcccagcatcctgcccgcatcctcgatggccgccgcatcgccgaggacctgctcgacagcctgaaggtgcgcgtcgacgcgcgcgtggccgccggtggcagccgcccgggcctggccgtggtgctggtcggtggcgacccggcttcgaccgtgtacgtgcgcaataagcgccgtgccgcggagaaggtcggcatcgaagcgcatgactacgatctcccggccggtaccaccgaagccgaactgctcgacctgatcgaccagctcaacgccgatccgaagatcaacggcatcctgatccagctgccgctgccgggaatccccgacgcgcgccggctgatccagcgcatcgacccgcgcaaggacgtggacggtttccacccggaa…	MTDSASQHPARILDGRRIAEDLLDSLKVRVDARVAAGGSRPGLAVVLVGGDPASTVYVRNKRRAAEKVGIEAHDYDLPAGTTEAELLDLIDQLNADPKINGILIQLPLPGIPDARRLIQRIDPRKDVDGFHPENVGHLALREFGLRPCTPRGITTLLGHTDQPVRGRNATIVGVSNHVGRPMGLELLIAGCTVTSCHKFTPKDVLEQAVRNADILVVAVGRPGIVPGEWVKPGAVVIDVGINRLDDGRLVGDVGFEAAAQRASWITPVPGGVGPMTVATLMQNTLEAAEALS
NODE_12_length_153152_cov_50.253934	fig|6666666.970237.peg.463	peg	NODE_12_length_153152_cov_50.253934_137692_135860	137692	135860	-	Inner membrane protein, KefB/KefC family				atggcggtagaagcagcgaccagcgagctggtcaaggtcgtcgccctgttgggcgcggcggtggtgatggtgcctttgttccgccgggccggcttgggctcggtgctgggctacttcgccgccggcctggcgatcggaccgttcgggctgggctggttctcagacccgcaggcgatcctgcataccgccgagctcggcgtggtgatgttcctgttcgtgatcggcctggaaatgcggccctcgcacctgtggagcctgcgcaaggagatcttcgggctgggcacgctgcagatcgtcacctgtgcgctggtgctgaccagcatcgccaagttgttcggcctgccctggcaggtggccttcatcggtgccaccggcttcgtgctcacctccaccgcagtg…	MAVEAATSELVKVVALLGAAVVMVPLFRRAGLGSVLGYFAAGLAIGPFGLGWFSDPQAILHTAELGVVMFLFVIGLEMRPSHLWSLRKEIFGLGTLQIVTCALVLTSIAKLFGLPWQVAFIGATGFVLTSTAVVMQLLAERGDIALPSGQKIVSILLFEDLLIVPLLALVAWMGPSAGSADGEGSRWLSVAIGVGAIVGLVLVGRFLLNPLFRVLAESKAREVMTAAALLVVLGAALLMQLSGLSMAMGAFLAGVLLSESTFRHQIEADIEPFRGILLGLFFLSVGMALDLGVVAGNWQLILGLVLALMAAKALCIYVVARIMGSDHAQALDRGVLMAQGGEFAFVLFSAAASAGVINLEINANFTAVVVLSMALTPLVVLVYKRIAPKPTVNMDGVDE…
NODE_12_length_153152_cov_50.253934	fig|6666666.970237.peg.464	peg	NODE_12_length_153152_cov_50.253934_139078_137942	139078	137942	-	Rhodanese-related sulfurtransferase / Molybdopterin-synthase adenylyltransferase (EC 2.7.7.80)				atgagcatccaagagctttcccccgcgcaggcacgcgagcgccttgcccacggcgcggtgctgatcgatgtgcgcgaggcgcacgaacgggccggcgggatggccgagggcgcgcgcggcgtggccaagggcgagctgcaggccgacccggccgcgcatctgccgcggcacgaccaggagatcctgctgatctgccagagcggcaagcgctcggtcgatgccgcgcagttcctgctgggggccggctacacaaacgtcgcttccgtgacgggcggcaccgtggcctggcgcgagcagtcgctgccgctggtgcagccgctggccagcgccgccgaacgcgacttctacgaccgttattcgcggcacctgctgttgccacaggtaggcgaggccggccag…	MSIQELSPAQARERLAHGAVLIDVREAHERAGGMAEGARGVAKGELQADPAAHLPRHDQEILLICQSGKRSVDAAQFLLGAGYTNVASVTGGTVAWREQSLPLVQPLASAAERDFYDRYSRHLLLPQVGEAGQRRLQQSRVLVLGAGGLGAPAGFYLAAAGVGHLRFADHDRVERSNLHRQIVHTEASVGQLKVDSARERLLALNPSIEVEAVPERVTSENVDVLLDGVDVVLDGSDNFPLRYLLNDACIKHAKPLVYAAIERFDGQVSVFDAGRQRGVAPCYRCLFPEPPPPEFAPNCSEAGVLGVLPGLAGVLQATEVLKLLLGIGEPLVGRLLRFDALGMRFRETGIRPDPQCPVCAPGVPFPGYIDYAAFCRGG
NODE_12_length_153152_cov_50.253934	fig|6666666.970237.peg.465	peg	NODE_12_length_153152_cov_50.253934_139168_139983	139168	139983	+	Transcriptional regulator, AraC family				atgcgctctgccaccgaattctggcgtgacccgcgcatgcccttcgtcgaaagccgacgggcgtgcgacagccgcgcctgccatcgcccgcacagccatgacaccttctcgatcggcgccgtggacgccggcagcagcctgttcaccggtgctgtggaaggaccgcgcctgctgcagcccggcagtctggtcggcgtacccgcaggccgtgtgcacgcctgcaaccccctgcccggccaggtctggagctatcagatgctgcatctggacccgcgctggatggccgaggtccgcgcagagtatgacgacctgcccgaacccgactggcagcaggaaccgatccggatttccaaccatcgcccgcgctaccagcagtactgccagctcaacgagacgctg…	MRSATEFWRDPRMPFVESRRACDSRACHRPHSHDTFSIGAVDAGSSLFTGAVEGPRLLQPGSLVGVPAGRVHACNPLPGQVWSYQMLHLDPRWMAEVRAEYDDLPEPDWQQEPIRISNHRPRYQQYCQLNETLFSDDPVSVKEAALIAFVGDLDEHDGVAVAGPLEDAALQQRLQPVMDVLRQRLEHTPALQELASLAGMSRYQLIRAFRRATGLTPHAWQIDQRIQEARRRLCEGQALAVVAHALGFADQSHFQRVFKAHAGATPGQYRR
NODE_12_length_153152_cov_50.253934	fig|6666666.970237.peg.466	peg	NODE_12_length_153152_cov_50.253934_140058_140693	140058	140693	+	Lysine exporter protein LysE/YggA				atggaacagttcctggtcatcgccaccgtacattttctcgccctgctctcacccggccccgacttcttcctcgttgcacgcaccgcgatcacctcgggatggcgcaccgccagtggcgcctgcgcaggcatcgccctcggcaatggcgtcttcatcgtagccgctttcaccggaacggccatgctgcgcccaggcagcgcagggttcatcgcggtgcagttggcgggctgcgggttcctgctgtacctcggcacgctgttcctgcgccatgcgggttcgacgacgttgcaggcacctgaagctgccgccggatcgccagcgggtggggcccagggatggtggagggcggcagcgctgggtgccctgtctgcgctgctgaacccgaagaatgcgctgttc…	MEQFLVIATVHFLALLSPGPDFFLVARTAITSGWRTASGACAGIALGNGVFIVAAFTGTAMLRPGSAGFIAVQLAGCGFLLYLGTLFLRHAGSTTLQAPEAAAGSPAGGAQGWWRAAALGALSALLNPKNALFYATLAAMLNGPQASAATKFFYGAWMFGIVLLWDLLVAALVGHPWVLGRFARALPWLERAAGLLMIALALWIAVSLWLG
NODE_12_length_153152_cov_50.253934	fig|6666666.970237.peg.467	peg	NODE_12_length_153152_cov_50.253934_140788_141537	140788	141537	+	Transporter, LysE family				gtgcagcagttcttcatcgtcgcggtgctgtacggcttcgccctgctcctgcctgcgtcgaatcacgcgaagatcctgcgcaccgcgatgggcgcgggcgggcacgccgccatggccgcatcgttcggtatcgccatcgctacgggcatcatctgcgccacggccttcgttgcggcgggcatgctgggaaaccgcggcctgtggacgctggcgatggagtgcgcgggttgcctgctgctgctgcgcctggcgggcatgtgcctgcgcgacgctgggctgacctccctctctccgctttccttgcagatgccccggggcctgaaggcccgctcccgttggccgcacgccgaggctggatgcctgttggcgctcgccagcatcaacaactggacgctgcag…	MQQFFIVAVLYGFALLLPASNHAKILRTAMGAGGHAAMAASFGIAIATGIICATAFVAAGMLGNRGLWTLAMECAGCLLLLRLAGMCLRDAGLTSLSPLSLQMPRGLKARSRWPHAEAGCLLALASINNWTLQFAVAALVSGLVADMDTKAAYVACLGGVALSLGLLMAWLGSHPRWAQGCCRLLPWLEHAAGLVIGAVSVAYLAGVLGTTLVWASLSGQAQLPESMMAAPRSAPCALPHCRARRNSSP
NODE_12_length_153152_cov_50.253934	fig|6666666.970237.peg.468	peg	NODE_12_length_153152_cov_50.253934_143073_141676	143073	141676	-	GTP-binding protein EngA			isu;CBSS-290633.1.peg.1906	atgctgcctttggtcgccctggttggacggccgaatgtcggcaagtcgactattttcaatgcgcttacgcgcacccgcgacgcgctggtccatgaccagcccggcgtcacccgtgaccgcaactacggcgtctgccgcctcgacgaggacaaccatttcctcgtcgtggataccggcggtattgccggggaagacgaaggcctggcgggtgccaccacgcgccaggcccgggctgcggcggccgaagccgatctgatcctgttcgtcgtcgacgcccgcgagggcacctcggcgctggacgacgagatcctggcctggctgcgcaagctgtcgcgcccgacgctgctgctgatcaacaagatcgacggcaccgacgaggacagcgtgcgttcggaattc…	MLPLVALVGRPNVGKSTIFNALTRTRDALVHDQPGVTRDRNYGVCRLDEDNHFLVVDTGGIAGEDEGLAGATTRQARAAAAEADLILFVVDAREGTSALDDEILAWLRKLSRPTLLLINKIDGTDEDSVRSEFARYGFGEMLTVSAAHRQGLDDLLDEVIQRLPEEGSGEELDNDPNRIRIAFVGRPNVGKSTLVNRILGEERMIASDVPGTTRDSIAVDLERDGREYRLIDTAGLRRRSRVDEVVEKFSVVKTMQSIEQCQVAVLMLDATEGVTDQDATVLGAVLDAGRALVIAINKWDGLTEYQREQAETMLSLKLGFVPWAESVRISAKHGSGLRELFRAVHRAHESANKTFTTSEVNKALEVAYETNPPPTIRGHVSKLRYVHPAGSNPPTFIVH…
NODE_12_length_153152_cov_50.253934	fig|6666666.970237.peg.469	peg	NODE_12_length_153152_cov_50.253934_144299_143091	144299	143091	-	Outer membrane beta-barrel assembly protein BamB				atgagtcagaaggtcatgatcacccgcgtcgccaccgtgctcctgatgggcatggccctgaccggctgcagcaccatgaagggctggttcgccggcaaggacgcggcagcgaagaaggcccaggagccggctgagctggtcaagttcgagccgagcgtcaaggtcaacaaggcctggtcggtcaacctcggcaagggcgagcgccgcatcggcgtgcgccagggcccggccgttgccaatggccacgtgttcgctgcggcgatcaccggcggcgtgcacgccatcgacctgcagaccggcaagaaggtctggacctgggagccgcagaaggaaaagaagaagccgaagctgcgcctgtccggcggcccgggtgtcggtgagaacctggtcgtgatcggc…	MSQKVMITRVATVLLMGMALTGCSTMKGWFAGKDAAAKKAQEPAELVKFEPSVKVNKAWSVNLGKGERRIGVRQGPAVANGHVFAAAITGGVHAIDLQTGKKVWTWEPQKEKKKPKLRLSGGPGVGENLVVIGTLDGQVIALDINDGSEKWRARVPGEVIAAPAVAQGLVFVRSNDGRVTAFDAGNGTQKWFNPSELPALTVRGNAPVVTGPGVLFIGKDEGAVAALAMQDGRTLWEQNLGNGEGRTELDRMADVDGAPVLEGNTLFVSSFKNQTMAIEGPTGRPLWARDHGGAGGVAVSSGNVFVTDNKGGVFGLDKATGAAMWSQTELARRSLTGPALHGDYVVVGDYKGYVHWLKTSDGAMAARAKSGGDALLAQPVVVDGVLLVQNVDGKLTAFR…
NODE_12_length_153152_cov_50.253934	fig|6666666.970237.peg.470	peg	NODE_12_length_153152_cov_50.253934_144937_144299	144937	144299	-	UPF0070 protein YfgM				atggcgatcgacgatctgctcgacgagcacgaacaaagtgaacgcgtccgcagctggctgcggaagaatggcgccagcatcctcggtggcgtagccatcgcgatcggtgccattgccggctggcagtggtaccagaaggatcagggcggcaagctggcctcggccaacgtggaataccagaaggccctggtcggtcttcagcagaacaagctcgacgacgctgccaaggcagtgaaggcgctcgaagcgggcccgtccagcatctatggcgacctcgcggcgctgcagctggccaaggcccaggtcgacgccggcaagaacgaagaagcgctggccaccctgcgcgccgtgaaggtcgaaagcgacctgcagcgcgtggtcgaccagcgtgtggcccgc…	MAIDDLLDEHEQSERVRSWLRKNGASILGGVAIAIGAIAGWQWYQKDQGGKLASANVEYQKALVGLQQNKLDDAAKAVKALEAGPSSIYGDLAALQLAKAQVDAGKNEEALATLRAVKVESDLQRVVDQRVARLLVATGKSDEAIKLLGSATDSSSLEIHGDALMAQGKRDDARAQYEKALKSLDVAAPQRRLLETKVMDAGGTVAAPAESV
NODE_12_length_153152_cov_50.253934	fig|6666666.970237.peg.471	peg	NODE_12_length_153152_cov_50.253934_145875_145003	145875	145003	-	FIG016519: Putative DNA-binding protein				gtgattgatgaccagactgtgagcgctctcgagactgcggccggctgcggcacccgcctgcgccaggcccgtgaagcggccggactgacccttgaggatgtcggctcgcgcctgcgcatgccggtccaggtggtcaggtctttggaggaagagcagtggcagaagctgggcgcgcccgtcttcgtgcgcggccagttgcgcagctacgcgcgcctgctcgacgtcgatgtgagccagctgctggagcaggcccaggtgggtcctgtcgtgccgcccaccctggtcagccatacccataccccgcgtgcgcgccgcattgccgagaatctcggccggcgcgtgctgtacgtcggcatcaccgccgtgctggccgtgccggtgtggttcgccacccgcggc…	MIDDQTVSALETAAGCGTRLRQAREAAGLTLEDVGSRLRMPVQVVRSLEEEQWQKLGAPVFVRGQLRSYARLLDVDVSQLLEQAQVGPVVPPTLVSHTHTPRARRIAENLGRRVLYVGITAVLAVPVWFATRGHFDGSATPSPNTASLDAIPAAVPVAPSAAGVEPAAPAEVASAPASKPAATPYVASLSPVPRSAPAAPAAANTLEMQFSGDSWVDIGGPDGATVEKALIKSGESRSFTPGQVTRVTLGNASAVQVQQNGAIVDLTPYQRANVARFQVSSEGSVVPVSH
NODE_12_length_153152_cov_50.253934	fig|6666666.970237.peg.472	peg	NODE_12_length_153152_cov_50.253934_146679_145894	146679	145894	-	Type IV pilus biogenesis protein PilF				atgccgcggcctgaccgcctctggctggttctgctcgcaggcacgctggccctcgcggtcggcggctgcaaatcccatcccaaggccaagcttggcccgagcgaggcgccggtctactccgtccgtgatccggaaggggtgcgacagcaggtgcgctggcaggagttgctgaccctggccggccgcgacatccagggcggcaatctcgatgctgccgagcgcaaggcgcgcgaagcccagaagctggtgccgacggcccccgacggcctggtcctgcttgcgggcatcgacgagcgtcgcggtcgcagccagcaggccggcgagaacttccgcaaggctgccgagctggcgccgcaacgtggcgacgtgctcaacaactatggtgcctggctgtgccag…	MPRPDRLWLVLLAGTLALAVGGCKSHPKAKLGPSEAPVYSVRDPEGVRQQVRWQELLTLAGRDIQGGNLDAAERKAREAQKLVPTAPDGLVLLAGIDERRGRSQQAGENFRKAAELAPQRGDVLNNYGAWLCQQGQAAESLVWFDRAQRAPGNPAVAEAQSNAGSCALDAGQFERAERDLRAALSALPGNPVALEAMAQLSFRQGRYMEARAFAERRIAAAPATRSVLQLASQIEARLGDRAASDRYLQRIRQEFPQEAGS
NODE_12_length_153152_cov_50.253934	fig|6666666.970237.peg.473	peg	NODE_12_length_153152_cov_50.253934_147871_146666	147871	146666	-	23S rRNA (adenine(2503)-C(2))-methyltransferase @ tRNA (adenine(37)-C(2))-methyltransferase (EC 2.1.1.192)				gtgaacgaggtcgtacagtcccccgccatccagccgctgccgaagtcggcacccacggctggcaagcagaacctgctcgacctcgatcgcgcgggcctggagaagttcttcgtcgaggttctcggcgaaaagaagttccgtgcccatcaggtgatgaagtggatccaccatcgctacgtcaccgacttcgatgaaatgaccgacctcggcaaggtcctgcgcgccaagctgcaggcccatgccgaggtgctggttcccaacatcgtgttcgacaagccctccgccgacggcacccacaaatggctgctggcgatgggcgtggatggcaagaacgccatcgagaccgtgtacatcccggacaagacccgcggcacgctgtgcgtgtcctcgcaggtcggt…	MNEVVQSPAIQPLPKSAPTAGKQNLLDLDRAGLEKFFVEVLGEKKFRAHQVMKWIHHRYVTDFDEMTDLGKVLRAKLQAHAEVLVPNIVFDKPSADGTHKWLLAMGVDGKNAIETVYIPDKTRGTLCVSSQVGCGLNCTFCSTATQGFNRNLTTAEIIGQVWVAARHLGNVPHQMRRLTNVVMMGMGEPLMNFDNVVRAMSVMRDDLGYGLANKRVTLSTSGLVPQIDRLSAESDVSLAVSLHAPNDALRETLVPLNKKYPIAELMASCARYLRANKRRESVTFEYTLMKGINDKPEHARELARLMRQFDNAVQAKDSGKVNLIPFNPFPGTRYERSEEAHIRAFQKILLDSNVLTMVRRTRGDDIDAACGQLKGQVMDRTRRQAEFNKTLQAGKGSDA…
NODE_12_length_153152_cov_50.253934	fig|6666666.970237.peg.474	peg	NODE_12_length_153152_cov_50.253934_148307_147882	148307	147882	-	Nucleoside diphosphate kinase (EC 2.7.4.6)			isu;Purine_conversions isu;pyrimidine_conversions	atggcgctggagcgcaccctttcgatcatcaagccggacgccgttgccaagaacgtcatcggcgaaatctacgcccgcttcgagaaggccggcctgaaggtcgtggccgccaagtacaagcagctgtcgcgtcgtgaagccgaaggcttctacgccgtgcaccgcgagcgtccgttcttcaacgcgctggtcgagttcatgatctccggcccggtgatgatccaggccctggaaggcgagaacgccgtcctggcccaccgcgacctgctgggcgccaccaacccgaaggaagccgcgccgggcaccatccgcgccgacttcgccgaatccatcgatgccaacgccgcccacggctcggactcggtcgagaatgccgcgattgaaatcgcctacttcttc…	MALERTLSIIKPDAVAKNVIGEIYARFEKAGLKVVAAKYKQLSRREAEGFYAVHRERPFFNALVEFMISGPVMIQALEGENAVLAHRDLLGATNPKEAAPGTIRADFAESIDANAAHGSDSVENAAIEIAYFFAATEVVSR
NODE_12_length_153152_cov_50.253934	fig|6666666.970237.peg.475	peg	NODE_12_length_153152_cov_50.253934_148634_149287	148634	149287	+	Predicted transcriptional regulator for fatty acid degradation FadQ, TetR family				atggccaagcccgcccacttctcgaccaaggaccggattctcggcgcggccgaggagctgttcgcccagcacggcttcgccggcacttcgctgcgccaggtgaccagccaggccgacgtcaacatcgccgcggtcaactaccacttcggctccaaggaaaacctggtcaacgaggtgttccgccgccgcatggacgagatgaccggtgcccgcctgtcgcagcttgagcgcgcccgcgccgagcacccgggtgaactgcgcccggtgctggctgccttcgtcgagccggccctggcgctggcccaggaccgccagaacggcggcgccttcgtgcgcgtgatcgcccgcgcctacgccgagaagaacgacaacctgcgcaagttcctgtccgaccactac…	MAKPAHFSTKDRILGAAEELFAQHGFAGTSLRQVTSQADVNIAAVNYHFGSKENLVNEVFRRRMDEMTGARLSQLERARAEHPGELRPVLAAFVEPALALAQDRQNGGAFVRVIARAYAEKNDNLRKFLSDHYGHVLRAFGKAIGECVPDLSKEELYWRLDFLAGSLTYAMADFGLIKRPAGVTEAAHRAHAAHELIHFAEAGFRAAARASALPASL
NODE_12_length_153152_cov_50.253934	fig|6666666.970237.peg.476	peg	NODE_12_length_153152_cov_50.253934_149327_151699	149327	151699	+	3-hydroxyacyl-CoA dehydrogenase [fadN-fadA-fadE operon] (EC 1.1.1.35) / Enoyl-CoA hydratase [fadN-fadA-fadE operon] (EC 4.2.1.17)				atgtccaattccctgctagtccgccgcgccgccgtgctgggtgccggcgtcatgggtgcccagatcgccgcccacctcaccaacgctggcgtcgacaccgtgctgttcgacctgcctgccaaggatggtccggccgatggcatcgtgctgaaggcgatcgccaacctgggcaagctgagcccggcgccgctggccagcaagtcgctggccgaagccatcaccccggccaactacgagtccggcctggagcagctgaaggactgcgacctgatcatcgaggccatcgccgagcgcatggactggaagcaggacctgtacaagaagatcgccccgttcgtggccgaccacgcggtgctggcctccaacacctcgggcctgggcatcaacaagctggccgac…	MSNSLLVRRAAVLGAGVMGAQIAAHLTNAGVDTVLFDLPAKDGPADGIVLKAIANLGKLSPAPLASKSLAEAITPANYESGLEQLKDCDLIIEAIAERMDWKQDLYKKIAPFVADHAVLASNTSGLGINKLADVLPEQLRHRFCGVHFFNPPRYMHLAELIPATTTDAAVLEGLEAFLVTTLGKGVVYAKDTPNFIGNRIGVFSILSTIHHTQQFGLGFDEVDGLTGPLVGRPKSATYRTSDVVGLDTMAHVIKTMGDTLPNDPWHEFFKSPKWLDALISKGALGQKTGAGIFRKVGKDIVVLDLEKQDYRPADRTAAPEVVEILKIKNPAEKFAKLRESQHPQAQFLWATFRDLFHYSAYHLADIAETARDVDLAIRWGYGWSLGPFETWQAAGWKQV…
NODE_12_length_153152_cov_50.253934	fig|6666666.970237.peg.477	peg	NODE_12_length_153152_cov_50.253934_151799_153007	151799	153007	+	3-ketoacyl-CoA thiolase [fadN-fadA-fadE operon] (EC 2.3.1.16)				atgaccaagcaaatccaggacgcctacatcgtcgccgccacccgcaccccggtcggcaaggcgcccaagggcatgttccgcaacacccgccccgacgacatgcttgcgcacgtgctgcgcagcgtcgtcgcccaggccccgggcgtggacgtcaaccgcatcgatgacgcgatcatcggctgcgccatgccggaagccgagcagggcatgaacgtggcgcgcatcggcgtgctgctggccggcctgcccaacaccatcgccgcacagaccgtgaaccgcttctgctcctccggcctgcaggccgtggcgcaggccgccgacgcgatccgcctgggcaacgccgacctgatgctggctggtggcaccgagtcgatgtcgatggtgccgatgatgggcaac…	MTKQIQDAYIVAATRTPVGKAPKGMFRNTRPDDMLAHVLRSVVAQAPGVDVNRIDDAIIGCAMPEAEQGMNVARIGVLLAGLPNTIAAQTVNRFCSSGLQAVAQAADAIRLGNADLMLAGGTESMSMVPMMGNKIAMAPSVFDNDHVAIAYGMGITAEKVAEEWKVSREDQDAFALASHQKAMAAIQNGEFKDEISPYEIVSHLPDLADGQRIITRNKIADTDEGPRPDSSAEGLAKLRPVFRNGQFGGTVTAGNSSQMSDGAGAVLLASEQAIKDYGLTPLARFVSFSVAGVRPEVMGIGPIAAIPKALKQAGLTQDQLDWIELNEAFAAQSLAVIRDCGLDPSKVNPLGGAIALGHPLGATGAIRTATLLHGLRRRQQKYGMVTMCIGTGMGAAGIF…
NODE_13_length_133256_cov_51.539026	fig|6666666.970237.peg.478	peg	NODE_13_length_133256_cov_51.539026_655_110	655	110	-	hypothetical protein				gtgatcgcacggcaggcccgccctgacgctgccagcggccgcttcgcgcggtcgctggccctgcttggcgtgctggtcagcgccactgcagcggcacaggcaccggcatgcaagctgctgaccgacgaacacgggttgtggccgctgcccaactgcgaggtgatcgatcaccggccgaagatcagtgccgacacgctgaaggacctgaattacgacgaccacggcctggcagtggtgtacgccgaccagggtttccactacgtcgaccgcaagggccgcagcctgccggtgctgacctgggacaacggcccggaaacgccgcaggaaggcctgctgcgcgcccgcgtcggcaaccgcgtgggctacttcgacctgacgttccgccaggtggtacccggc…	MIARQARPDAASGRFARSLALLGVLVSATAAAQAPACKLLTDEHGLWPLPNCEVIDHRPKISADTLKDLNYDDHGLAVVYADQGFHYVDRKGRSLPVLTWDNGPETPQEGLLRARVGNRVGYFDLTFRQVVPGTFDFAWPFQDGVAEVCNGCRRGTPDADGHTPMEGGEWFRIDRSGRRVK
[truncated: 3,904 more rows]
