# Supplementary material for: StM171, a Stenotrophomonas maltophilia Bacteriophage That Affects Sensitivity to Antibiotics in Host Bacteria and Their Biofilm Formation
Source: Viruses. 2023 Dec 18;15(12):2455. doi: 10.3390/v15122455 (PMC10747581; doi:10.3390/v15122455)
Supplement: Supplementary file 1 [file viruses-15-02455-s001.zip › Supplementary Tables/Table S5.xls]

## Sheet: Table S5
Table S5. vConTACT2 similarity scores
Phage A	Phage B	Similarity Score
Achromobacter~phage~JWX	Achromobacter~phage~83-24	148.2
Achromobacter~phage~phiAxp-1	Achromobacter~phage~83-24	27
Acinetobacter~phage~IMEAB3	Achromobacter~phage~83-24	11.9
Acinetobacter~phage~Loki	Achromobacter~phage~83-24	12.3
Alphaproteobacteria~virus~phiJl001	Achromobacter~phage~83-24	7.7
Burkholderia~phage~BcepGomr	Achromobacter~phage~83-24	25.9
Burkholderia~phage~vB_BceS_KL1	Achromobacter~phage~83-24	14.6
Stenotrophomonas phage vB_SmaS-AXL_3	Achromobacter~phage~83-24	13.9
Stenotrophomonas phage Sonora	Achromobacter~phage~83-24	9.8
Xanthomonas phage Bosa	Achromobacter~phage~83-24	17.6
Xanthomonas phage vB_Xar_IVIA-DoCa1	Achromobacter~phage~83-24	12.6
Stenotrophomonas phage vB_SmaS-DLP_1	Achromobacter~phage~83-24	14.7
Stenotrophomonas phage vB_SmaS-AXL_3	Achromobacter~phage~83-24	13.9
Stenotrophomonas phage vB_Sm_QDWS359	Achromobacter~phage~83-24	17.9
Xanthomonas phage vB_Xar_IVIA-DoCa11	Achromobacter~phage~83-24	12.2
Paracoccus~phage~vB_PmaS-R3	Achromobacter~phage~83-24	9.7
Pseudomonas~phage~73	Achromobacter~phage~83-24	14.8
Pseudomonas~phage~LKO4	Achromobacter~phage~83-24	10
Pseudomonas~phage~MP1412	Achromobacter~phage~83-24	10.6
Pseudomonas~phage~NP1	Achromobacter~phage~83-24	1.8
Pseudomonas~phage~PAE1	Achromobacter~phage~83-24	10.1
Pseudomonas~phage~PMBT14	Achromobacter~phage~83-24	6.1
Pseudomonas~phage~PaMx25	Achromobacter~phage~83-24	1.8
Pseudomonas~phage~PaMx28	Achromobacter~phage~83-24	18.2
Pseudomonas~phage~PaMx42	Achromobacter~phage~83-24	14.5
Pseudomonas~phage~PaMx74	Achromobacter~phage~83-24	18.1
Pseudomonas~phage~vB_Pae-Kakheti25	Achromobacter~phage~83-24	14.3
Pseudomonas~phage~vB_PaeS_SCH_Ab26	Achromobacter~phage~83-24	14.8
Pseudomonas~virus~M6	Achromobacter~phage~83-24	10.2
Pseudomonas~virus~Yua	Achromobacter~phage~83-24	10.6
Rhodobacter~phage~RcSpartan	Achromobacter~phage~83-24	11.6
Rhodobacter~phage~RcTitan	Achromobacter~phage~83-24	11.6
Roseobacter~phage~RDJL~Phi~1	Achromobacter~phage~83-24	12.4
Roseobacter~phage~RDJL~Phi~2	Achromobacter~phage~83-24	13.1
Stenotrophomonas~phage~vB_SmaS-DLP_2	Achromobacter~phage~83-24	14.3
Achromobacter~phage~phiAxp-3	Achromobacter~phage~JWAlpha	180.4
Acinetobacter~phage~Presley	Achromobacter~phage~JWAlpha	4.1
Alteromonas~phage~vB_AmaP_AD45-P1	Achromobacter~phage~JWAlpha	3.4
Delftia~phage~RG-2014	Achromobacter~phage~JWAlpha	67.1
Dinoroseobacter~phage~DFL12phi1	Achromobacter~phage~JWAlpha	29.4
Dinoroseobacter~phage~DS-1410Ws-06	Achromobacter~phage~JWAlpha	27.8
Enterobacter~phage~EcP1	Achromobacter~phage~JWAlpha	25.3
Erwinia~phage~Ea9-2	Achromobacter~phage~JWAlpha	83.7
Erwinia~phage~phiEaP-8	Achromobacter~phage~JWAlpha	91
Erwinia~phage~vB_EamP-S6	Achromobacter~phage~JWAlpha	41.5
Erwinia~phage~vB_EamP_Frozen	Achromobacter~phage~JWAlpha	84.2
Escherichia~phage~Bp4	Achromobacter~phage~JWAlpha	83.7
Escherichia~phage~EC1-UPM	Achromobacter~phage~JWAlpha	90.4
Escherichia~phage~ECBP1	Achromobacter~phage~JWAlpha	89.8
Escherichia~phage~IME11	Achromobacter~phage~JWAlpha	87.5
Escherichia~phage~Pollock	Achromobacter~phage~JWAlpha	8.6
Escherichia~phage~vB_EcoP_G7C	Achromobacter~phage~JWAlpha	90.7
Escherichia~phage~vB_EcoP_PhAPEC5	Achromobacter~phage~JWAlpha	86.4
Escherichia~phage~vB_EcoP_PhAPEC7	Achromobacter~phage~JWAlpha	89.5
Escherichia~virus~N4	Achromobacter~phage~JWAlpha	102.9
Klebsiella~phage~KP8	Achromobacter~phage~JWAlpha	92.2
Klebsiella~phage~KpCHEMY26	Achromobacter~phage~JWAlpha	15.4
Klebsiella~phage~Pylas	Achromobacter~phage~JWAlpha	14.7
Stenotrophomonas phage Philippe.1	Achromobacter~phage~JWAlpha	81.8
Stenotrophomonas phage C121.1	Achromobacter~phage~JWAlpha	72.4
Stenotrophomonas phage Paxi.1	Achromobacter~phage~JWAlpha	74.1
Stenotrophomonas phage Piffle.1	Achromobacter~phage~JWAlpha	76.7
Pectobacterium~phage~Nepra	Achromobacter~phage~JWAlpha	6.2
Pectobacterium~phage~phiA41	Achromobacter~phage~JWAlpha	8
Pectobacterium~phage~vB_PatP_CB1	Achromobacter~phage~JWAlpha	10.1
Pectobacterium~phage~vB_PatP_CB4	Achromobacter~phage~JWAlpha	7.9
Pseudoalteromonas~phage~pYD6-A	Achromobacter~phage~JWAlpha	7.9
Pseudomonas~phage~DL64	Achromobacter~phage~JWAlpha	6.3
Pseudomonas~phage~LIT1	Achromobacter~phage~JWAlpha	6.3
Pseudomonas~phage~Littlefix	Achromobacter~phage~JWAlpha	8.1
Pseudomonas~phage~PA26	Achromobacter~phage~JWAlpha	6.4
Pseudomonas~phage~PEV2	Achromobacter~phage~JWAlpha	6.2
Pseudomonas~phage~Pa2	Achromobacter~phage~JWAlpha	6.1
Pseudomonas~phage~YH30	Achromobacter~phage~JWAlpha	6.4
Pseudomonas~phage~YH6	Achromobacter~phage~JWAlpha	6.3
Pseudomonas~phage~ZC03	Achromobacter~phage~JWAlpha	53.4
Pseudomonas~phage~ZC08	Achromobacter~phage~JWAlpha	53.7
Pseudomonas~phage~Zuri	Achromobacter~phage~JWAlpha	88.7
Pseudomonas~phage~vB_PaeP_C2-10_Ab09	Achromobacter~phage~JWAlpha	4.5
Pseudomonas~phage~vB_PaeP_MAG4	Achromobacter~phage~JWAlpha	6.1
Roseobacter~phage~RD-1410W1-01	Achromobacter~phage~JWAlpha	25.3
Roseovarius~Plymouth~podovirus~1	Achromobacter~phage~JWAlpha	26.4
Ruegeria~phage~vB_RpoP-V12	Achromobacter~phage~JWAlpha	24.5
Ruegeria~phage~vB_RpoP-V13	Achromobacter~phage~JWAlpha	22.6
Salmonella~phage~FSL~SP-058	Achromobacter~phage~JWAlpha	10.6
Salmonella~phage~FSL~SP-076	Achromobacter~phage~JWAlpha	10.9
Shigella~phage~pSb-1	Achromobacter~phage~JWAlpha	84.8
Silicibacter~phage~DSS3phi2	Achromobacter~phage~JWAlpha	27.4
Sinorhizobium~phage~ort11	Achromobacter~phage~JWAlpha	81.8
Stenotrophomonas~phage~Pokken	Achromobacter~phage~JWAlpha	90.1
Sulfitobacter~phage~EE36phi1	Achromobacter~phage~JWAlpha	27.6
Sulfitobacter~phage~phiCB2047-B	Achromobacter~phage~JWAlpha	23
Vibrio~phage~1.026.O._10N.222.49.C7	Achromobacter~phage~JWAlpha	3.7
Vibrio~phage~1.097.O._10N.286.49.B3	Achromobacter~phage~JWAlpha	4
Vibrio~phage~1.169.O._10N.261.52.B1	Achromobacter~phage~JWAlpha	2.5
Vibrio~phage~1.188.A._10N.286.51.A6	Achromobacter~phage~JWAlpha	2.5
Vibrio~phage~1.224.A._10N.261.48.B1	Achromobacter~phage~JWAlpha	2.5
Vibrio~phage~1.261.O._10N.286.51.A7	Achromobacter~phage~JWAlpha	2.6
Vibrio~phage~JA-1	Achromobacter~phage~JWAlpha	2.7
Vibrio~phage~JSF3	Achromobacter~phage~JWAlpha	1.8
Vibrio~phage~VBP32	Achromobacter~phage~JWAlpha	3.5
Vibrio~phage~VBP47	Achromobacter~phage~JWAlpha	5.4
Vibrio~phage~VCO139	Achromobacter~phage~JWAlpha	2.7
Vibrio~phage~phi~1	Achromobacter~phage~JWAlpha	3.7
Vibrio~phage~vB_VspP_pVa5	Achromobacter~phage~JWAlpha	3.8
Xanthomonas~phage~RiverRider	Achromobacter~phage~JWAlpha	87.7
Caulobacter~phage~Seuss	Achromobacter~phage~JWF	40.4
Achromobacter~phage~83-24	Achromobacter~phage~JWX	148.2
Achromobacter~phage~phiAxp-1	Achromobacter~phage~JWX	26.4
Acinetobacter~phage~IMEAB3	Achromobacter~phage~JWX	11.5
Acinetobacter~phage~Loki	Achromobacter~phage~JWX	11.9
Alphaproteobacteria~virus~phiJl001	Achromobacter~phage~JWX	7.4
Burkholderia~phage~BcepGomr	Achromobacter~phage~JWX	25.2
Burkholderia~phage~vB_BceS_KL1	Achromobacter~phage~JWX	14.1
Stenotrophomonas phage vB_SmaS-AXL_3	Achromobacter~phage~JWX	13.4
Stenotrophomonas phage Sonora	Achromobacter~phage~JWX	9.4
Xanthomonas phage Bosa	Achromobacter~phage~JWX	17
Xanthomonas phage vB_Xar_IVIA-DoCa1	Achromobacter~phage~JWX	12.2
Stenotrophomonas phage vB_SmaS-DLP_1	Achromobacter~phage~JWX	14.3
Stenotrophomonas phage vB_SmaS-AXL_3	Achromobacter~phage~JWX	13.4
Stenotrophomonas phage vB_Sm_QDWS359	Achromobacter~phage~JWX	17.3
Xanthomonas phage vB_Xar_IVIA-DoCa11	Achromobacter~phage~JWX	11.8
Paracoccus~phage~vB_PmaS-R3	Achromobacter~phage~JWX	9.4
Pseudomonas~phage~73	Achromobacter~phage~JWX	14.4
Pseudomonas~phage~LKO4	Achromobacter~phage~JWX	9.6
Pseudomonas~phage~MP1412	Achromobacter~phage~JWX	10.2
Pseudomonas~phage~NP1	Achromobacter~phage~JWX	1.6
Pseudomonas~phage~PAE1	Achromobacter~phage~JWX	9.7
Pseudomonas~phage~PMBT14	Achromobacter~phage~JWX	5.8
Pseudomonas~phage~PaMx25	Achromobacter~phage~JWX	1.6
Pseudomonas~phage~PaMx28	Achromobacter~phage~JWX	17.6
Pseudomonas~phage~PaMx42	Achromobacter~phage~JWX	14
Pseudomonas~phage~PaMx74	Achromobacter~phage~JWX	17.5
Pseudomonas~phage~vB_Pae-Kakheti25	Achromobacter~phage~JWX	13.9
Pseudomonas~phage~vB_PaeS_SCH_Ab26	Achromobacter~phage~JWX	14.4
Pseudomonas~virus~M6	Achromobacter~phage~JWX	9.8
Pseudomonas~virus~Yua	Achromobacter~phage~JWX	10.2
Rhodobacter~phage~RcSpartan	Achromobacter~phage~JWX	11.2
Rhodobacter~phage~RcTitan	Achromobacter~phage~JWX	11.2
Roseobacter~phage~RDJL~Phi~1	Achromobacter~phage~JWX	14.3
Roseobacter~phage~RDJL~Phi~2	Achromobacter~phage~JWX	15
Stenotrophomonas~phage~vB_SmaS-DLP_2	Achromobacter~phage~JWX	13.9
Achromobacter~phage~83-24	Achromobacter~phage~phiAxp-1	27
Achromobacter~phage~JWX	Achromobacter~phage~phiAxp-1	26.4
Acinetobacter~phage~IMEAB3	Achromobacter~phage~phiAxp-1	45.2
Acinetobacter~phage~Loki	Achromobacter~phage~phiAxp-1	49.6
Alphaproteobacteria~virus~phiJl001	Achromobacter~phage~phiAxp-1	3.3
Burkholderia~phage~BcepGomr	Achromobacter~phage~phiAxp-1	33.7
Burkholderia~phage~vB_BceS_KL1	Achromobacter~phage~phiAxp-1	48.7
Enterobacteria~phage~9g	Achromobacter~phage~phiAxp-1	1.8
Enterobacteria~phage~JenK1	Achromobacter~phage~phiAxp-1	1.4
Enterobacteria~phage~JenP1	Achromobacter~phage~phiAxp-1	1.4
Enterobacteria~phage~JenP2	Achromobacter~phage~phiAxp-1	1.4
Escherichia~phage~CAjan	Achromobacter~phage~phiAxp-1	1.3
Escherichia~phage~Seurat	Achromobacter~phage~phiAxp-1	1.3
Escherichia~phage~slur01	Achromobacter~phage~phiAxp-1	1.3
Stenotrophomonas phage vB_SmaS-AXL_3	Achromobacter~phage~phiAxp-1	11.2
Stenotrophomonas phage Sonora	Achromobacter~phage~phiAxp-1	5.3
Stenotrophomonas phage BUCT627.1	Achromobacter~phage~phiAxp-1	5
Stenotrophomonas phage BUCT626.1	Achromobacter~phage~phiAxp-1	5.1
Xanthomonas phage vB_Xar_IVIA-DoCa1	Achromobacter~phage~phiAxp-1	44
Stenotrophomonas phage vB_SmaS-DLP_1	Achromobacter~phage~phiAxp-1	46
Stenotrophomonas phage Siara.1	Achromobacter~phage~phiAxp-1	5.3
Stenotrophomonas phage vB_SmaS_BUCT548.1	Achromobacter~phage~phiAxp-1	5
Stenotrophomonas phage BUCT626.1	Achromobacter~phage~phiAxp-1	5.1
Stenotrophomonas phage BUCT627.1	Achromobacter~phage~phiAxp-1	5
Stenotrophomonas phage vB_SmaS-AXL_3	Achromobacter~phage~phiAxp-1	11.2
Stenotrophomonas phage vB_SM_ytsc_ply2008005c.1	Achromobacter~phage~phiAxp-1	9.5
Xanthomonas phage vB_Xar_IVIA-DoCa11	Achromobacter~phage~phiAxp-1	42.9
Pantoea~phage~vB_PagS_Vid5	Achromobacter~phage~phiAxp-1	1.1
Paracoccus~phage~vB_PmaS-R3	Achromobacter~phage~phiAxp-1	34
Pseudomonas~phage~73	Achromobacter~phage~phiAxp-1	49.4
Pseudomonas~phage~LKO4	Achromobacter~phage~phiAxp-1	5.4
Pseudomonas~phage~MP1412	Achromobacter~phage~phiAxp-1	5.9
Pseudomonas~phage~NP1	Achromobacter~phage~phiAxp-1	10.6
Pseudomonas~phage~PAE1	Achromobacter~phage~phiAxp-1	5.5
Pseudomonas~phage~PaMx25	Achromobacter~phage~phiAxp-1	10.6
Pseudomonas~phage~PaMx42	Achromobacter~phage~phiAxp-1	45.4
Pseudomonas~phage~vB_Pae-Kakheti25	Achromobacter~phage~phiAxp-1	48
Pseudomonas~phage~vB_PaeS_SCH_Ab26	Achromobacter~phage~phiAxp-1	46.2
Pseudomonas~virus~M6	Achromobacter~phage~phiAxp-1	5.6
Pseudomonas~virus~Yua	Achromobacter~phage~phiAxp-1	5.9
Rhodobacter~phage~RcSpartan	Achromobacter~phage~phiAxp-1	38.5
Rhodobacter~phage~RcTitan	Achromobacter~phage~phiAxp-1	41.4
Salmonella~phage~BP63	Achromobacter~phage~phiAxp-1	1.7
Salmonella~phage~SE1~(in:Nonagvirus)	Achromobacter~phage~phiAxp-1	1.2
Salmonella~phage~SE13	Achromobacter~phage~phiAxp-1	1.7
Salmonella~phage~SE4	Achromobacter~phage~phiAxp-1	1.7
Salmonella~phage~UPF_BP2	Achromobacter~phage~phiAxp-1	1.8
Salmonella~phage~ZCSE2	Achromobacter~phage~phiAxp-1	1.6
Salmonella~phage~birk	Achromobacter~phage~phiAxp-1	1.7
Salmonella~phage~yarpen	Achromobacter~phage~phiAxp-1	1.9
Stenotrophomonas~phage~vB_SmaS-DLP_2	Achromobacter~phage~phiAxp-1	48
Bacteriophage~sp.	Achromobacter~phage~phiAxp-2	28.9
Burkholderia~phage~BcepNazgul	Achromobacter~phage~phiAxp-2	36.6
Burkholderia~phage~vB_BceS_AH2	Achromobacter~phage~phiAxp-2	46.8
Enterobacter~phage~Enc34	Achromobacter~phage~phiAxp-2	27.9
Klebsiella~phage~KPN~N137	Achromobacter~phage~phiAxp-2	33.2
Klebsiella~phage~Seifer	Achromobacter~phage~phiAxp-2	32.8
Klebsiella~phage~Soft	Achromobacter~phage~phiAxp-2	32.3
Loktanella~phage~pCB2051-A	Achromobacter~phage~phiAxp-2	20.9
Proteus~phage~pPM_01	Achromobacter~phage~phiAxp-2	31.7
Providencia~phage~Redjac	Achromobacter~phage~phiAxp-2	22.4
Pseudomonas~phage~NP1	Achromobacter~phage~phiAxp-2	1.1
Pseudomonas~phage~PaMx25	Achromobacter~phage~phiAxp-2	1.1
Ruegeria~phage~DSS3-P1	Achromobacter~phage~phiAxp-2	25.2
Salmonella~phage~118970_sal1	Achromobacter~phage~phiAxp-2	28.9
Salmonella~phage~35	Achromobacter~phage~phiAxp-2	24.4
Salmonella~phage~37	Achromobacter~phage~phiAxp-2	25.7
Salmonella~phage~BP12C	Achromobacter~phage~phiAxp-2	28.4
Salmonella~phage~BSPM4	Achromobacter~phage~phiAxp-2	28.1
Salmonella~phage~KFS-SE1	Achromobacter~phage~phiAxp-2	28.7
Salmonella~phage~ST-101	Achromobacter~phage~phiAxp-2	25.9
Salmonella~phage~Siskin	Achromobacter~phage~phiAxp-2	28.6
Salmonella~virus~Chi	Achromobacter~phage~phiAxp-2	22.9
Salmonella~virus~FSLSP030	Achromobacter~phage~phiAxp-2	28.9
Salmonella~virus~FSLSP088	Achromobacter~phage~phiAxp-2	29
Salmonella~virus~SPN19	Achromobacter~phage~phiAxp-2	28.8
Salmonella~virus~iEPS5	Achromobacter~phage~phiAxp-2	28.7
Staphylococcus~phage~SA1	Achromobacter~phage~phiAxp-2	9.8
Xylella~phage~Salvo	Achromobacter~phage~phiAxp-2	31.4
Xylella~phage~Sano	Achromobacter~phage~phiAxp-2	28.3
Achromobacter~phage~JWAlpha	Achromobacter~phage~phiAxp-3	180.4
Acinetobacter~phage~Presley	Achromobacter~phage~phiAxp-3	4.5
Alteromonas~phage~vB_AmaP_AD45-P1	Achromobacter~phage~phiAxp-3	3.8
Delftia~phage~RG-2014	Achromobacter~phage~phiAxp-3	72.4
Dinoroseobacter~phage~DFL12phi1	Achromobacter~phage~phiAxp-3	30.5
Dinoroseobacter~phage~DS-1410Ws-06	Achromobacter~phage~phiAxp-3	28.8
Enterobacter~phage~EcP1	Achromobacter~phage~phiAxp-3	26.3
Erwinia~phage~Ea9-2	Achromobacter~phage~phiAxp-3	80.3
Erwinia~phage~phiEaP-8	Achromobacter~phage~phiAxp-3	87.3
Erwinia~phage~vB_EamP-S6	Achromobacter~phage~phiAxp-3	37.9
Erwinia~phage~vB_EamP_Frozen	Achromobacter~phage~phiAxp-3	80.7
Escherichia~phage~Bp4	Achromobacter~phage~phiAxp-3	80.3
Escherichia~phage~EC1-UPM	Achromobacter~phage~phiAxp-3	86.7
Escherichia~phage~ECBP1	Achromobacter~phage~phiAxp-3	86.2
Escherichia~phage~IME11	Achromobacter~phage~phiAxp-3	84.1
Escherichia~phage~Pollock	Achromobacter~phage~phiAxp-3	9.1
Escherichia~phage~vB_EcoP_G7C	Achromobacter~phage~phiAxp-3	90.3
Escherichia~phage~vB_EcoP_PhAPEC5	Achromobacter~phage~phiAxp-3	82.8
Escherichia~phage~vB_EcoP_PhAPEC7	Achromobacter~phage~phiAxp-3	86
Escherichia~virus~N4	Achromobacter~phage~phiAxp-3	106.1
Klebsiella~phage~KP8	Achromobacter~phage~phiAxp-3	85.9
Klebsiella~phage~KpCHEMY26	Achromobacter~phage~phiAxp-3	16.1
Klebsiella~phage~Pylas	Achromobacter~phage~phiAxp-3	15.4
Stenotrophomonas phage Philippe.1	Achromobacter~phage~phiAxp-3	75.2
Stenotrophomonas phage C121.1	Achromobacter~phage~phiAxp-3	74.8
Stenotrophomonas phage Paxi.1	Achromobacter~phage~phiAxp-3	79.6
Stenotrophomonas phage Piffle.1	Achromobacter~phage~phiAxp-3	82.3
Pectobacterium~phage~Nepra	Achromobacter~phage~phiAxp-3	6.7
Pectobacterium~phage~phiA41	Achromobacter~phage~phiAxp-3	8.6
Pectobacterium~phage~vB_PatP_CB1	Achromobacter~phage~phiAxp-3	10.7
Pectobacterium~phage~vB_PatP_CB4	Achromobacter~phage~phiAxp-3	8.4
Pseudoalteromonas~phage~pYD6-A	Achromobacter~phage~phiAxp-3	6.4
Pseudomonas~phage~DL64	Achromobacter~phage~phiAxp-3	6.7
Pseudomonas~phage~LIT1	Achromobacter~phage~phiAxp-3	6.7
Pseudomonas~phage~Littlefix	Achromobacter~phage~phiAxp-3	8.6
Pseudomonas~phage~PA26	Achromobacter~phage~phiAxp-3	6.8
Pseudomonas~phage~PEV2	Achromobacter~phage~phiAxp-3	6.6
Pseudomonas~phage~Pa2	Achromobacter~phage~phiAxp-3	6.5
Pseudomonas~phage~YH30	Achromobacter~phage~phiAxp-3	6.9
Pseudomonas~phage~YH6	Achromobacter~phage~phiAxp-3	6.7
Pseudomonas~phage~ZC03	Achromobacter~phage~phiAxp-3	55.2
Pseudomonas~phage~ZC08	Achromobacter~phage~phiAxp-3	55.5
Pseudomonas~phage~Zuri	Achromobacter~phage~phiAxp-3	85.4
Pseudomonas~phage~vB_PaeP_C2-10_Ab09	Achromobacter~phage~phiAxp-3	4.9
Pseudomonas~phage~vB_PaeP_MAG4	Achromobacter~phage~phiAxp-3	6.6
Roseobacter~phage~RD-1410W1-01	Achromobacter~phage~phiAxp-3	26.3
Roseovarius~Plymouth~podovirus~1	Achromobacter~phage~phiAxp-3	27.5
Ruegeria~phage~vB_RpoP-V12	Achromobacter~phage~phiAxp-3	25.5
Ruegeria~phage~vB_RpoP-V13	Achromobacter~phage~phiAxp-3	23.6
Salmonella~phage~FSL~SP-058	Achromobacter~phage~phiAxp-3	11.2
Salmonella~phage~FSL~SP-076	Achromobacter~phage~phiAxp-3	11.5
Shigella~phage~pSb-1	Achromobacter~phage~phiAxp-3	81.6
Silicibacter~phage~DSS3phi2	Achromobacter~phage~phiAxp-3	28.4
Sinorhizobium~phage~ort11	Achromobacter~phage~phiAxp-3	81.6
Stenotrophomonas~phage~Pokken	Achromobacter~phage~phiAxp-3	86.7
Sulfitobacter~phage~EE36phi1	Achromobacter~phage~phiAxp-3	28.6
Sulfitobacter~phage~phiCB2047-B	Achromobacter~phage~phiAxp-3	23.9
Vibrio~phage~1.026.O._10N.222.49.C7	Achromobacter~phage~phiAxp-3	2.2
Vibrio~phage~1.097.O._10N.286.49.B3	Achromobacter~phage~phiAxp-3	2.5
Vibrio~phage~1.169.O._10N.261.52.B1	Achromobacter~phage~phiAxp-3	2.9
Vibrio~phage~1.188.A._10N.286.51.A6	Achromobacter~phage~phiAxp-3	2.8
Vibrio~phage~1.224.A._10N.261.48.B1	Achromobacter~phage~phiAxp-3	2.9
Vibrio~phage~1.261.O._10N.286.51.A7	Achromobacter~phage~phiAxp-3	2.9
Vibrio~phage~JA-1	Achromobacter~phage~phiAxp-3	3
Vibrio~phage~JSF3	Achromobacter~phage~phiAxp-3	2.1
Vibrio~phage~VBP32	Achromobacter~phage~phiAxp-3	3.9
Vibrio~phage~VBP47	Achromobacter~phage~phiAxp-3	5.9
Vibrio~phage~VCO139	Achromobacter~phage~phiAxp-3	3
Vibrio~phage~phi~1	Achromobacter~phage~phiAxp-3	2.2
Vibrio~phage~vB_VspP_pVa5	Achromobacter~phage~phiAxp-3	4.2
Xanthomonas~phage~RiverRider	Achromobacter~phage~phiAxp-3	81.2
Acidianus~bottle-shaped~virus~2	Acidianus~bottle-shaped~virus	146.8
Acidianus~bottle-shaped~virus~3	Acidianus~bottle-shaped~virus	73.9
Acidianus~bottle-shaped~virus	Acidianus~bottle-shaped~virus~2	146.8
Acidianus~bottle-shaped~virus~3	Acidianus~bottle-shaped~virus~2	74.9
Acidianus~bottle-shaped~virus	Acidianus~bottle-shaped~virus~3	73.9
Acidianus~bottle-shaped~virus~2	Acidianus~bottle-shaped~virus~3	74.9
Sulfolobales~Mexican~rudivirus~1	Acidianus~filamentous~virus~1	1.8
Sulfolobus~islandicus~rod-shaped~virus~1	Acidianus~filamentous~virus~1	1.4
Sulfolobus~islandicus~rod-shaped~virus~2	Acidianus~filamentous~virus~1	1.1
Sulfolobus~islandicus~rudivirus~3	Acidianus~filamentous~virus~1	1.4
Acidianus~filamentous~virus~3	Acidianus~filamentous~virus~2	9.3
Acidianus~filamentous~virus~6	Acidianus~filamentous~virus~2	9.4
Acidianus~filamentous~virus~7	Acidianus~filamentous~virus~2	35
Acidianus~filamentous~virus~8	Acidianus~filamentous~virus~2	9.7
Acidianus~filamentous~virus~9	Acidianus~filamentous~virus~2	6.7
Sulfolobales~Beppu~filamentous~virus~3	Acidianus~filamentous~virus~2	75.6
Sulfolobus~islandicus~filamentous~virus	Acidianus~filamentous~virus~2	6.7
Acidianus~filamentous~virus~2	Acidianus~filamentous~virus~3	9.3
Acidianus~filamentous~virus~6	Acidianus~filamentous~virus~3	205
Acidianus~filamentous~virus~7	Acidianus~filamentous~virus~3	121.3
Acidianus~filamentous~virus~8	Acidianus~filamentous~virus~3	190.2
Acidianus~filamentous~virus~9	Acidianus~filamentous~virus~3	132.6
Sulfolobales~Beppu~filamentous~virus~3	Acidianus~filamentous~virus~3	2.3
Sulfolobus~islandicus~filamentous~virus	Acidianus~filamentous~virus~3	78.8
Acidianus~filamentous~virus~2	Acidianus~filamentous~virus~6	9.4
Acidianus~filamentous~virus~3	Acidianus~filamentous~virus~6	205
Acidianus~filamentous~virus~7	Acidianus~filamentous~virus~6	118.1
Acidianus~filamentous~virus~8	Acidianus~filamentous~virus~6	186.7
Acidianus~filamentous~virus~9	Acidianus~filamentous~virus~6	133.7
Sulfolobales~Beppu~filamentous~virus~3	Acidianus~filamentous~virus~6	2.4
Sulfolobus~islandicus~filamentous~virus	Acidianus~filamentous~virus~6	76.1
Acidianus~filamentous~virus~2	Acidianus~filamentous~virus~7	35
Acidianus~filamentous~virus~3	Acidianus~filamentous~virus~7	121.3
Acidianus~filamentous~virus~6	Acidianus~filamentous~virus~7	118.1
Acidianus~filamentous~virus~8	Acidianus~filamentous~virus~7	120.4
Acidianus~filamentous~virus~9	Acidianus~filamentous~virus~7	85.9
Sulfolobales~Beppu~filamentous~virus~3	Acidianus~filamentous~virus~7	28.8
Sulfolobus~islandicus~filamentous~virus	Acidianus~filamentous~virus~7	75.6
Acidianus~filamentous~virus~2	Acidianus~filamentous~virus~8	9.7
Acidianus~filamentous~virus~3	Acidianus~filamentous~virus~8	190.2
Acidianus~filamentous~virus~6	Acidianus~filamentous~virus~8	186.7
Acidianus~filamentous~virus~7	Acidianus~filamentous~virus~8	120.4
Acidianus~filamentous~virus~9	Acidianus~filamentous~virus~8	132.7
Sulfolobales~Beppu~filamentous~virus~3	Acidianus~filamentous~virus~8	2.5
Sulfolobus~islandicus~filamentous~virus	Acidianus~filamentous~virus~8	77.6
Acidianus~filamentous~virus~2	Acidianus~filamentous~virus~9	6.7
Acidianus~filamentous~virus~3	Acidianus~filamentous~virus~9	132.6
Acidianus~filamentous~virus~6	Acidianus~filamentous~virus~9	133.7
Acidianus~filamentous~virus~7	Acidianus~filamentous~virus~9	85.9
Acidianus~filamentous~virus~8	Acidianus~filamentous~virus~9	132.7
Sulfolobales~Beppu~filamentous~virus~3	Acidianus~filamentous~virus~9	2.1
Sulfolobus~islandicus~filamentous~virus	Acidianus~filamentous~virus~9	104.5
Acidianus~rod-shaped~virus~2	Acidianus~rod-shaped~virus~1	57.3
Stygiolobus~rod-shaped~virus	Acidianus~rod-shaped~virus~1	51.9
Sulfolobales~Mexican~rudivirus~1	Acidianus~rod-shaped~virus~1	41.1
Sulfolobus~islandicus~rod-shaped~virus~1	Acidianus~rod-shaped~virus~1	42.7
Sulfolobus~islandicus~rod-shaped~virus~10	Acidianus~rod-shaped~virus~1	41.8
Sulfolobus~islandicus~rod-shaped~virus~11	Acidianus~rod-shaped~virus~1	41.6
Sulfolobus~islandicus~rod-shaped~virus~2	Acidianus~rod-shaped~virus~1	40.9
Sulfolobus~islandicus~rod-shaped~virus~4	Acidianus~rod-shaped~virus~1	40.9
Sulfolobus~islandicus~rod-shaped~virus~5	Acidianus~rod-shaped~virus~1	40.4
Sulfolobus~islandicus~rod-shaped~virus~6	Acidianus~rod-shaped~virus~1	40.6
Sulfolobus~islandicus~rod-shaped~virus~7	Acidianus~rod-shaped~virus~1	41.3
Sulfolobus~islandicus~rod-shaped~virus~8	Acidianus~rod-shaped~virus~1	36.6
Sulfolobus~islandicus~rod-shaped~virus~9	Acidianus~rod-shaped~virus~1	37.1
Sulfolobus~islandicus~rudivirus~3	Acidianus~rod-shaped~virus~1	39.3
Acidianus~rod-shaped~virus~1	Acidianus~rod-shaped~virus~2	57.3
Acidianus~two-tailed~virus	Acidianus~rod-shaped~virus~2	2.7
Stygiolobus~rod-shaped~virus	Acidianus~rod-shaped~virus~2	55
Sulfolobales~Mexican~rudivirus~1	Acidianus~rod-shaped~virus~2	44.2
Sulfolobus~islandicus~rod-shaped~virus~1	Acidianus~rod-shaped~virus~2	49
Sulfolobus~islandicus~rod-shaped~virus~10	Acidianus~rod-shaped~virus~2	48.1
Sulfolobus~islandicus~rod-shaped~virus~11	Acidianus~rod-shaped~virus~2	47.8
Sulfolobus~islandicus~rod-shaped~virus~2	Acidianus~rod-shaped~virus~2	47
Sulfolobus~islandicus~rod-shaped~virus~4	Acidianus~rod-shaped~virus~2	47
Sulfolobus~islandicus~rod-shaped~virus~5	Acidianus~rod-shaped~virus~2	46.4
Sulfolobus~islandicus~rod-shaped~virus~6	Acidianus~rod-shaped~virus~2	46.6
Sulfolobus~islandicus~rod-shaped~virus~7	Acidianus~rod-shaped~virus~2	47.4
Sulfolobus~islandicus~rod-shaped~virus~8	Acidianus~rod-shaped~virus~2	42.5
Sulfolobus~islandicus~rod-shaped~virus~9	Acidianus~rod-shaped~virus~2	43
Sulfolobus~islandicus~rudivirus~3	Acidianus~rod-shaped~virus~2	45.6
Sulfolobales~Mexican~fusellovirus~1	Acidianus~spindle-shaped~virus~1	17.7
Sulfolobus~spindle-shaped~virus~1	Acidianus~spindle-shaped~virus~1	29.5
Sulfolobus~spindle-shaped~virus~2	Acidianus~spindle-shaped~virus~1	32.2
Sulfolobus~spindle-shaped~virus~4	Acidianus~spindle-shaped~virus~1	32.2
Sulfolobus~spindle-shaped~virus~5	Acidianus~spindle-shaped~virus~1	32.2
Sulfolobus~spindle-shaped~virus~6	Acidianus~spindle-shaped~virus~1	46.7
Sulfolobus~spindle-shaped~virus~7	Acidianus~spindle-shaped~virus~1	50.4
Sulfolobus~virus~Kamchatka~1	Acidianus~spindle-shaped~virus~1	43.6
Sulfolobus~virus~Ragged~Hills	Acidianus~spindle-shaped~virus~1	31.6
Acidianus~two-tailed~virus	Acidianus~tailed~spindle~virus	9.1
Sulfolobus~monocaudavirus~SMV1	Acidianus~tailed~spindle~virus	8.2
Sulfolobus~monocaudavirus~SMV2	Acidianus~tailed~spindle~virus	11.7
Sulfolobus~monocaudavirus~SMV3	Acidianus~tailed~spindle~virus	31.4
Sulfolobus~monocaudavirus~SMV4	Acidianus~tailed~spindle~virus	21
Sulfolobus~virus~STSV1	Acidianus~tailed~spindle~virus	27.8
Sulfolobus~virus~STSV2	Acidianus~tailed~spindle~virus	30.2
Acidianus~rod-shaped~virus~2	Acidianus~two-tailed~virus	2.7
Acidianus~tailed~spindle~virus	Acidianus~two-tailed~virus	9.1
Sulfolobales~Virus~YNP2	Acidianus~two-tailed~virus	1.9
Sulfolobus~monocaudavirus~SMV1	Acidianus~two-tailed~virus	24.8
Sulfolobus~monocaudavirus~SMV2	Acidianus~two-tailed~virus	17.9
Sulfolobus~monocaudavirus~SMV3	Acidianus~two-tailed~virus	34
Sulfolobus~monocaudavirus~SMV4	Acidianus~two-tailed~virus	28.1
Sulfolobus~virus~STSV1	Acidianus~two-tailed~virus	5.6
Sulfolobus~virus~STSV2	Acidianus~two-tailed~virus	5.6
Caulobacter~phage~Cr30	Acidovorax~phage~ACP17	20
Cyanophage~P-RSM1	Acidovorax~phage~ACP17	12
Cyanophage~P-RSM6	Acidovorax~phage~ACP17	10.2
Cyanophage~P-TIM40	Acidovorax~phage~ACP17	9.8
Cyanophage~S-RIM12	Acidovorax~phage~ACP17	4.1
Cyanophage~S-RIM32	Acidovorax~phage~ACP17	9.9
Cyanophage~S-RIM44	Acidovorax~phage~ACP17	9.8
Cyanophage~S-RIM50	Acidovorax~phage~ACP17	11.5
Cyanophage~S-TIM4	Acidovorax~phage~ACP17	11.2
Cyanophage~Syn30	Acidovorax~phage~ACP17	12.1
Stenotrophomonas phage IME-SM1.1	Acidovorax~phage~ACP17	84.9
Stenotrophomonas phage vB_SmaM_Ps15.1	Acidovorax~phage~ACP17	87.3
Pelagibacter~phage~HTVC008M	Acidovorax~phage~ACP17	22.2
Prochlorococcus~phage~MED4-213	Acidovorax~phage~ACP17	10.3
Prochlorococcus~phage~P-HM1	Acidovorax~phage~ACP17	11
Prochlorococcus~phage~P-HM2	Acidovorax~phage~ACP17	11
Prochlorococcus~phage~P-RSM4	Acidovorax~phage~ACP17	11.1
Prochlorococcus~phage~P-SSM2	Acidovorax~phage~ACP17	8.6
Prochlorococcus~phage~P-SSM3	Acidovorax~phage~ACP17	8.9
Prochlorococcus~phage~P-SSM4	Acidovorax~phage~ACP17	11.7
Prochlorococcus~phage~P-SSM7	Acidovorax~phage~ACP17	11.1
Prochlorococcus~phage~P-TIM68	Acidovorax~phage~ACP17	12.3
Prochlorococcus~phage~Syn1	Acidovorax~phage~ACP17	9.8
Prochlorococcus~phage~Syn33	Acidovorax~phage~ACP17	11.5
Pseudomonas~phage~pf16	Acidovorax~phage~ACP17	20.4
Ralstonia~phage~RSP15	Acidovorax~phage~ACP17	9.5
Rhizobium~phage~vB_RleM_P10VF	Acidovorax~phage~ACP17	10.5
Sinorhizobium~phage~phiM12	Acidovorax~phage~ACP17	15.7
Sinorhizobium~phage~phiM7	Acidovorax~phage~ACP17	16.1
Sinorhizobium~phage~phiM9	Acidovorax~phage~ACP17	11.6
Sinorhizobium~phage~phiN3	Acidovorax~phage~ACP17	17.8
Stenotrophomonas~phage~Mendera	Acidovorax~phage~ACP17	86
Stenotrophomonas~phage~Moby	Acidovorax~phage~ACP17	85.5
Stenotrophomonas~phage~YB07	Acidovorax~phage~ACP17	82.8
Synechococcus~phage~ACG-2014b	Acidovorax~phage~ACP17	4
Synechococcus~phage~ACG-2014c	Acidovorax~phage~ACP17	11.5
Synechococcus~phage~ACG-2014d	Acidovorax~phage~ACP17	11.8
Synechococcus~phage~ACG-2014e	Acidovorax~phage~ACP17	11.9
Synechococcus~phage~ACG-2014g	Acidovorax~phage~ACP17	11.8
Synechococcus~phage~ACG-2014h	Acidovorax~phage~ACP17	10.2
Synechococcus~phage~ACG-2014i	Acidovorax~phage~ACP17	12
Synechococcus~phage~ACG-2014j	Acidovorax~phage~ACP17	9.9
Synechococcus~phage~Bellamy	Acidovorax~phage~ACP17	10.2
Synechococcus~phage~S-CAM1	Acidovorax~phage~ACP17	11.3
Synechococcus~phage~S-CAM22	Acidovorax~phage~ACP17	10.4
Synechococcus~phage~S-CAM3	Acidovorax~phage~ACP17	11
Synechococcus~phage~S-CAM4	Acidovorax~phage~ACP17	9.7
Synechococcus~phage~S-CAM7	Acidovorax~phage~ACP17	10.3
Synechococcus~phage~S-CAM8	Acidovorax~phage~ACP17	12.3
Synechococcus~phage~S-CAM9	Acidovorax~phage~ACP17	9.9
Synechococcus~phage~S-CRM01	Acidovorax~phage~ACP17	13.7
Synechococcus~phage~S-IOM18	Acidovorax~phage~ACP17	12.1
Synechococcus~phage~S-MbCM100	Acidovorax~phage~ACP17	12
Synechococcus~phage~S-P4	Acidovorax~phage~ACP17	12.6
Synechococcus~phage~S-PM2	Acidovorax~phage~ACP17	9.5
Synechococcus~phage~S-RIM2~R1_1999	Acidovorax~phage~ACP17	12
Synechococcus~phage~S-RIM8	Acidovorax~phage~ACP17	11.6
Synechococcus~phage~S-RIM8~A.HR1	Acidovorax~phage~ACP17	12
Synechococcus~phage~S-RSM4	Acidovorax~phage~ACP17	11.1
Synechococcus~phage~S-SKS1	Acidovorax~phage~ACP17	8.5
Synechococcus~phage~S-SM1	Acidovorax~phage~ACP17	11.2
Synechococcus~phage~S-SM2	Acidovorax~phage~ACP17	8.9
Synechococcus~phage~S-SSM4	Acidovorax~phage~ACP17	11.7
Synechococcus~phage~S-SSM5	Acidovorax~phage~ACP17	11.5
Synechococcus~phage~S-SSM7	Acidovorax~phage~ACP17	10.3
Synechococcus~phage~S-ShM2	Acidovorax~phage~ACP17	11.4
Synechococcus~phage~S-T4	Acidovorax~phage~ACP17	11.5
Synechococcus~phage~S-WAM1	Acidovorax~phage~ACP17	11.7
Synechococcus~phage~S-WAM2	Acidovorax~phage~ACP17	11.4
Synechococcus~phage~Syn19	Acidovorax~phage~ACP17	11.9
Synechococcus~phage~metaG-MbCM1	Acidovorax~phage~ACP17	8.4
Synechococcus~phage~syn9	Acidovorax~phage~ACP17	11.5
Acinetobacter~phage~AP22	Acinetobacter~phage~AB1	136.6
Acinetobacter~phage~AbP2	Acinetobacter~phage~AB1	159.3
Acinetobacter~phage~IME-AB2	Acinetobacter~phage~AB1	170.2
Acinetobacter~phage~LZ35	Acinetobacter~phage~AB1	157.9
Acinetobacter~phage~WCHABP1	Acinetobacter~phage~AB1	133.1
Acinetobacter~phage~WCHABP12	Acinetobacter~phage~AB1	137
Acinetobacter~phage~YMC-13-01-C62	Acinetobacter~phage~AB1	146.1
Acinetobacter~phage~YMC11/12/R2315	Acinetobacter~phage~AB1	149.3
Acinetobacter~phage~phiAC-1	Acinetobacter~phage~AB1	72.5
Aeromonas~phage~vB_AsaM-56	Acinetobacter~phage~AB1	20.4
Edwardsiella~phage~GF-2	Acinetobacter~phage~AB1	22.9
Xanthomonas~phage~OP2	Acinetobacter~phage~AB1	1.5
Acinetobacter~phage~AbKT21phiIII	Acinetobacter~phage~AB3	71.2
Acinetobacter~phage~Abp1	Acinetobacter~phage~AB3	67.6
Acinetobacter~phage~Fri1	Acinetobacter~phage~AB3	76
Acinetobacter~phage~IME200	Acinetobacter~phage~AB3	76
Acinetobacter~phage~Petty	Acinetobacter~phage~AB3	54
Acinetobacter~phage~SH-Ab~15519	Acinetobacter~phage~AB3	68.4
Acinetobacter~phage~WCHABP5	Acinetobacter~phage~AB3	69.5
Acinetobacter~phage~phiAB1	Acinetobacter~phage~AB3	69.8
Acinetobacter~phage~phiAB6	Acinetobacter~phage~AB3	70.2
Acinetobacter~phage~vB_AbaP_46-62_Aci07	Acinetobacter~phage~AB3	72.3
Acinetobacter~phage~vB_AbaP_AS11	Acinetobacter~phage~AB3	76.9
Acinetobacter~phage~vB_AbaP_AS12	Acinetobacter~phage~AB3	77.5
Acinetobacter~phage~vB_AbaP_Acibel007	Acinetobacter~phage~AB3	63.8
Acinetobacter~phage~vB_AbaP_B09_Aci08	Acinetobacter~phage~AB3	80.8
Acinetobacter~phage~vB_AbaP_B1	Acinetobacter~phage~AB3	72.6
Acinetobacter~phage~vB_AbaP_B3	Acinetobacter~phage~AB3	68.9
Acinetobacter~phage~vB_AbaP_B5	Acinetobacter~phage~AB3	72
Acinetobacter~phage~vB_AbaP_D2	Acinetobacter~phage~AB3	65.4
Acinetobacter~phage~vB_AbaP_PD-6A3	Acinetobacter~phage~AB3	69.2
Acinetobacter~phage~vB_AbaP_PD-AB9	Acinetobacter~phage~AB3	69.2
Acinetobacter~phage~vB_ApiP_P1	Acinetobacter~phage~AB3	77.5
Acinetobacter~phage~vB_ApiP_P2	Acinetobacter~phage~AB3	76
Acinetobacter~phage~AbTZA1	Acinetobacter~phage~AM101	300
Acinetobacter~phage~Ac42	Acinetobacter~phage~AM101	245.7
Acinetobacter~phage~Acj61	Acinetobacter~phage~AM101	300
Acinetobacter~phage~Acj9	Acinetobacter~phage~AM101	300
Acinetobacter~phage~KARL-1	Acinetobacter~phage~AM101	300
Acinetobacter~phage~ZZ1	Acinetobacter~phage~AM101	300
Acinetobacter~phage~vB_AbaM_PhT2	Acinetobacter~phage~AM101	300
Acinetobacter~phage~vB_AbaP_Apostate	Acinetobacter~phage~AM101	300
Acinetobacter~phage~vB_AbaP_Berthold	Acinetobacter~phage~AM101	300
Acinetobacter~phage~vB_AbaP_Kimel	Acinetobacter~phage~AM101	300
Acinetobacter~phage~vB_AbaP_Konradin	Acinetobacter~phage~AM101	300
Acinetobacter~phage~vB_AbaP_Lazarus	Acinetobacter~phage~AM101	300
Acinetobacter~phage~vB_ApiM_fHyAci03	Acinetobacter~phage~AM101	300
Acinetobacter~virus~133	Acinetobacter~phage~AM101	253.5
Aeromonas~phage~AS-gz	Acinetobacter~phage~AM101	30.5
Aeromonas~phage~AS-sw	Acinetobacter~phage~AM101	15.1
Aeromonas~phage~AS-zj	Acinetobacter~phage~AM101	15.2
Aeromonas~phage~Aes012	Acinetobacter~phage~AM101	30.2
Aeromonas~phage~Aes508	Acinetobacter~phage~AM101	29
Aeromonas~phage~CC2	Acinetobacter~phage~AM101	14.6
Aeromonas~phage~PX29	Acinetobacter~phage~AM101	18.6
Aeromonas~phage~phiAS4	Acinetobacter~phage~AM101	30.5
Aeromonas~phage~phiAS5	Acinetobacter~phage~AM101	16.8
Aeromonas~virus~25	Acinetobacter~phage~AM101	32
Aeromonas~virus~31	Acinetobacter~phage~AM101	28.3
Aeromonas~virus~44RR2	Acinetobacter~phage~AM101	29.7
Aeromonas~virus~65	Acinetobacter~phage~AM101	14.4
Aeromonas~virus~Aeh1	Acinetobacter~phage~AM101	16.5
Citrobacter~phage~CF1~ERZ-2017	Acinetobacter~phage~AM101	46
Citrobacter~phage~Merlin	Acinetobacter~phage~AM101	44.4
Citrobacter~phage~Moon	Acinetobacter~phage~AM101	51.9
Cronobacter~phage~S13	Acinetobacter~phage~AM101	25.6
Edwardsiella~phage~PEi20	Acinetobacter~phage~AM101	41
Enterobacter~phage~CC31	Acinetobacter~phage~AM101	55.1
Enterobacter~phage~PG7	Acinetobacter~phage~AM101	48.5
Enterobacter~phage~phiEap-3	Acinetobacter~phage~AM101	1.1
Enterobacter~phage~vB_EclM_CIP9	Acinetobacter~phage~AM101	39.5
Enterobacteria~phage~Bp7	Acinetobacter~phage~AM101	37.8
Enterobacteria~phage~GEC-3S	Acinetobacter~phage~AM101	15.9
Enterobacteria~phage~IME08	Acinetobacter~phage~AM101	38.4
Enterobacteria~phage~RB27	Acinetobacter~phage~AM101	10.2
Enterobacteria~phage~RB51	Acinetobacter~phage~AM101	11.6
Enterobacteria~phage~RB68	Acinetobacter~phage~AM101	11.5
Escherichia~coli~O157~typing~phage~3	Acinetobacter~phage~AM101	27.2
Escherichia~coli~O157~typing~phage~6	Acinetobacter~phage~AM101	28.1
Escherichia~phage~APCEc01	Acinetobacter~phage~AM101	27.1
Escherichia~phage~AR1	Acinetobacter~phage~AM101	11.4
Escherichia~phage~ECD7	Acinetobacter~phage~AM101	16.4
Escherichia~phage~ECML-134	Acinetobacter~phage~AM101	10.3
Escherichia~phage~HY01	Acinetobacter~phage~AM101	12.1
Escherichia~phage~HY03	Acinetobacter~phage~AM101	11.7
Escherichia~phage~JS10	Acinetobacter~phage~AM101	41.3
Escherichia~phage~JS98	Acinetobacter~phage~AM101	37.7
Escherichia~phage~JSE	Acinetobacter~phage~AM101	20.4
Escherichia~phage~MX01	Acinetobacter~phage~AM101	35.9
Escherichia~phage~Phi1	Acinetobacter~phage~AM101	20.5
Escherichia~phage~QL01	Acinetobacter~phage~AM101	37.1
Escherichia~phage~RB3	Acinetobacter~phage~AM101	8.8
Escherichia~phage~RB49	Acinetobacter~phage~AM101	15.8
Escherichia~phage~RB69	Acinetobacter~phage~AM101	27
Escherichia~phage~ST0	Acinetobacter~phage~AM101	27.4
Escherichia~phage~UFV-AREG1	Acinetobacter~phage~AM101	10.2
Escherichia~phage~WG01	Acinetobacter~phage~AM101	37.3
Escherichia~phage~ime09	Acinetobacter~phage~AM101	10.3
Escherichia~phage~slur02	Acinetobacter~phage~AM101	10.4
Escherichia~phage~slur03	Acinetobacter~phage~AM101	8.8
Escherichia~phage~slur04	Acinetobacter~phage~AM101	10.4
Escherichia~phage~slur07	Acinetobacter~phage~AM101	10.4
Escherichia~phage~slur14	Acinetobacter~phage~AM101	8.8
Escherichia~phage~vB_EcoM-UFV13	Acinetobacter~phage~AM101	8.9
Escherichia~phage~vB_EcoM_112	Acinetobacter~phage~AM101	10
Escherichia~phage~vB_EcoM_ACG-C40	Acinetobacter~phage~AM101	10
Escherichia~phage~vB_EcoM_JS09	Acinetobacter~phage~AM101	27
Escherichia~phage~vB_EcoM_PhAPEC2	Acinetobacter~phage~AM101	26.3
Escherichia~phage~vB_EcoM_VR20	Acinetobacter~phage~AM101	28.1
Escherichia~phage~vB_EcoM_VR25	Acinetobacter~phage~AM101	27.8
Escherichia~phage~vB_EcoM_VR26	Acinetobacter~phage~AM101	29.5
Escherichia~phage~vB_EcoM_VR7	Acinetobacter~phage~AM101	27.8
Escherichia~phage~vb_EcoM-VR5	Acinetobacter~phage~AM101	40.9
Escherichia~phage~wV7	Acinetobacter~phage~AM101	10.2
Escherichia~virus~RB14	Acinetobacter~phage~AM101	8.8
Escherichia~virus~RB32	Acinetobacter~phage~AM101	11.7
Escherichia~virus~T4	Acinetobacter~phage~AM101	11.5
Klebsiella~phage~JD18	Acinetobacter~phage~AM101	53.3
Klebsiella~phage~KP15	Acinetobacter~phage~AM101	1.4
Klebsiella~phage~KP27	Acinetobacter~phage~AM101	1.2
Klebsiella~phage~Marfa	Acinetobacter~phage~AM101	36.9
Klebsiella~phage~Matisse	Acinetobacter~phage~AM101	1.1
Klebsiella~phage~Miro	Acinetobacter~phage~AM101	1.1
Klebsiella~phage~PKO111	Acinetobacter~phage~AM101	57.7
Klebsiella~phage~PMBT1	Acinetobacter~phage~AM101	1.2
Klebsiella~phage~vB_KpnM_KpV477	Acinetobacter~phage~AM101	49.8
Klebsiella~phage~vB_Kpn_F48	Acinetobacter~phage~AM101	40.2
Morganella~phage~vB_MmoM_MP1	Acinetobacter~phage~AM101	55.7
Pectobacterium~bacteriophage~PM2	Acinetobacter~phage~AM101	46.9
Proteus~phage~vB_PmiM_Pm5461	Acinetobacter~phage~AM101	60.8
Salmonella~phage~Melville	Acinetobacter~phage~AM101	52.5
Salmonella~phage~STML-198	Acinetobacter~phage~AM101	53.1
Salmonella~phage~STP4-a	Acinetobacter~phage~AM101	49
Salmonella~phage~vB_SenM-S16	Acinetobacter~phage~AM101	48.4
Salmonella~phage~vB_SnwM_CGG4-1	Acinetobacter~phage~AM101	49
Serratia~phage~CHI14	Acinetobacter~phage~AM101	61.2
Serratia~phage~Muldoon	Acinetobacter~phage~AM101	34.7
Serratia~phage~PS2	Acinetobacter~phage~AM101	30.3
Shigella~phage~SHBML-50-1	Acinetobacter~phage~AM101	7.6
Shigella~phage~SHFML-11	Acinetobacter~phage~AM101	10.3
Shigella~phage~SHFML-26	Acinetobacter~phage~AM101	11.7
Shigella~phage~SHSML-52-1	Acinetobacter~phage~AM101	27.2
Shigella~phage~SP18	Acinetobacter~phage~AM101	26.5
Shigella~phage~Sf21	Acinetobacter~phage~AM101	10.4
Shigella~phage~Sf22	Acinetobacter~phage~AM101	10.4
Shigella~phage~Sf24	Acinetobacter~phage~AM101	8.9
Shigella~phage~Shf125875	Acinetobacter~phage~AM101	27.3
Shigella~phage~Shfl2	Acinetobacter~phage~AM101	9
Shigella~phage~pSs-1	Acinetobacter~phage~AM101	10.4
Stenotrophomonas~phage~IME13	Acinetobacter~phage~AM101	28.8
Vibrio~phage~KVP40	Acinetobacter~phage~AM101	14.3
Vibrio~phage~VH7D	Acinetobacter~phage~AM101	14.4
Vibrio~phage~ValKK3	Acinetobacter~phage~AM101	15.5
Vibrio~phage~nt-1	Acinetobacter~phage~AM101	12.4
Yersinia~phage~PST	Acinetobacter~phage~AM101	11.7
Yersinia~phage~phiD1	Acinetobacter~phage~AM101	8.7
Yersinia~phage~phiR1-RT	Acinetobacter~phage~AM101	54.5
Yersinia~phage~vB_YenM_TG1	Acinetobacter~phage~AM101	54.5
Enterobacteria~phage~SP	Acinetobacter~phage~AP205	1.2
Escherichia~virus~FI	Acinetobacter~phage~AP205	1.2
Escherichia~virus~Qbeta	Acinetobacter~phage~AP205	1.2
Acinetobacter~phage~AB1	Acinetobacter~phage~AP22	136.6
Acinetobacter~phage~AbP2	Acinetobacter~phage~AP22	142.6
Acinetobacter~phage~IME-AB2	Acinetobacter~phage~AP22	137.9
Acinetobacter~phage~LZ35	Acinetobacter~phage~AP22	141.1
Acinetobacter~phage~WCHABP1	Acinetobacter~phage~AP22	168.2
Acinetobacter~phage~WCHABP12	Acinetobacter~phage~AP22	172.6
Acinetobacter~phage~YMC-13-01-C62	Acinetobacter~phage~AP22	140.7
Acinetobacter~phage~YMC11/12/R2315	Acinetobacter~phage~AP22	147.6
Acinetobacter~phage~phiAC-1	Acinetobacter~phage~AP22	80.9
Aeromonas~phage~vB_AsaM-56	Acinetobacter~phage~AP22	20.1
Edwardsiella~phage~GF-2	Acinetobacter~phage~AP22	25
Xanthomonas~phage~OP2	Acinetobacter~phage~AP22	1.4
Acinetobacter~phage~AB3	Acinetobacter~phage~AbKT21phiIII	71.2
Acinetobacter~phage~Abp1	Acinetobacter~phage~AbKT21phiIII	99.9
Acinetobacter~phage~Fri1	Acinetobacter~phage~AbKT21phiIII	108.5
Acinetobacter~phage~IME200	Acinetobacter~phage~AbKT21phiIII	117.6
Acinetobacter~phage~Petty	Acinetobacter~phage~AbKT21phiIII	75.1
Acinetobacter~phage~SH-Ab~15519	Acinetobacter~phage~AbKT21phiIII	97
Acinetobacter~phage~WCHABP5	Acinetobacter~phage~AbKT21phiIII	103.3
Acinetobacter~phage~phiAB1	Acinetobacter~phage~AbKT21phiIII	103.8
Acinetobacter~phage~phiAB6	Acinetobacter~phage~AbKT21phiIII	104.4
Acinetobacter~phage~vB_AbaP_46-62_Aci07	Acinetobacter~phage~AbKT21phiIII	114
Acinetobacter~phage~vB_AbaP_AS11	Acinetobacter~phage~AbKT21phiIII	110
Acinetobacter~phage~vB_AbaP_AS12	Acinetobacter~phage~AbKT21phiIII	111.1
Acinetobacter~phage~vB_AbaP_Acibel007	Acinetobacter~phage~AbKT21phiIII	72.4
Acinetobacter~phage~vB_AbaP_B09_Aci08	Acinetobacter~phage~AbKT21phiIII	113.5
Acinetobacter~phage~vB_AbaP_B1	Acinetobacter~phage~AbKT21phiIII	105.6
Acinetobacter~phage~vB_AbaP_B3	Acinetobacter~phage~AbKT21phiIII	102.2
Acinetobacter~phage~vB_AbaP_B5	Acinetobacter~phage~AbKT21phiIII	109
Acinetobacter~phage~vB_AbaP_D2	Acinetobacter~phage~AbKT21phiIII	98.9
Acinetobacter~phage~vB_AbaP_PD-6A3	Acinetobacter~phage~AbKT21phiIII	107.1
Acinetobacter~phage~vB_AbaP_PD-AB9	Acinetobacter~phage~AbKT21phiIII	107.1
Acinetobacter~phage~vB_ApiP_P1	Acinetobacter~phage~AbKT21phiIII	106.6
Acinetobacter~phage~vB_ApiP_P2	Acinetobacter~phage~AbKT21phiIII	113
Acinetobacter~phage~AB1	Acinetobacter~phage~AbP2	159.3
Acinetobacter~phage~AP22	Acinetobacter~phage~AbP2	142.6
Acinetobacter~phage~IME-AB2	Acinetobacter~phage~AbP2	215.1
Acinetobacter~phage~LZ35	Acinetobacter~phage~AbP2	214.3
Acinetobacter~phage~WCHABP1	Acinetobacter~phage~AbP2	168.7
Acinetobacter~phage~WCHABP12	Acinetobacter~phage~AbP2	157.8
Acinetobacter~phage~YMC-13-01-C62	Acinetobacter~phage~AbP2	187.6
Acinetobacter~phage~YMC11/12/R2315	Acinetobacter~phage~AbP2	191.1
Acinetobacter~phage~phiAC-1	Acinetobacter~phage~AbP2	71.9
Aeromonas~phage~vB_AsaM-56	Acinetobacter~phage~AbP2	20.1
Edwardsiella~phage~GF-2	Acinetobacter~phage~AbP2	25.1
Xanthomonas~phage~OP2	Acinetobacter~phage~AbP2	1.4
Acinetobacter~phage~AM101	Acinetobacter~phage~AbTZA1	300
Acinetobacter~phage~Ac42	Acinetobacter~phage~AbTZA1	244.8
Acinetobacter~phage~Acj61	Acinetobacter~phage~AbTZA1	300
Acinetobacter~phage~Acj9	Acinetobacter~phage~AbTZA1	300
Acinetobacter~phage~KARL-1	Acinetobacter~phage~AbTZA1	300
Acinetobacter~phage~ZZ1	Acinetobacter~phage~AbTZA1	300
Acinetobacter~phage~vB_AbaM_PhT2	Acinetobacter~phage~AbTZA1	300
Acinetobacter~phage~vB_AbaP_Apostate	Acinetobacter~phage~AbTZA1	300
Acinetobacter~phage~vB_AbaP_Berthold	Acinetobacter~phage~AbTZA1	300
Acinetobacter~phage~vB_AbaP_Kimel	Acinetobacter~phage~AbTZA1	300
Acinetobacter~phage~vB_AbaP_Konradin	Acinetobacter~phage~AbTZA1	300
Acinetobacter~phage~vB_AbaP_Lazarus	Acinetobacter~phage~AbTZA1	300
Acinetobacter~phage~vB_ApiM_fHyAci03	Acinetobacter~phage~AbTZA1	300
Acinetobacter~virus~133	Acinetobacter~phage~AbTZA1	230.5
Aeromonas~phage~AS-gz	Acinetobacter~phage~AbTZA1	27
Aeromonas~phage~AS-sw	Acinetobacter~phage~AbTZA1	13.6
Aeromonas~phage~AS-zj	Acinetobacter~phage~AbTZA1	15.1
Aeromonas~phage~Aes012	Acinetobacter~phage~AbTZA1	26.7
Aeromonas~phage~Aes508	Acinetobacter~phage~AbTZA1	28.8
Aeromonas~phage~CC2	Acinetobacter~phage~AbTZA1	13.2
Aeromonas~phage~PX29	Acinetobacter~phage~AbTZA1	17
Aeromonas~phage~phiAS4	Acinetobacter~phage~AbTZA1	27
Aeromonas~phage~phiAS5	Acinetobacter~phage~AbTZA1	16.6
Aeromonas~virus~25	Acinetobacter~phage~AbTZA1	28.4
Aeromonas~virus~31	Acinetobacter~phage~AbTZA1	26.5
Aeromonas~virus~44RR2	Acinetobacter~phage~AbTZA1	27.9
Aeromonas~virus~65	Acinetobacter~phage~AbTZA1	12.9
Aeromonas~virus~Aeh1	Acinetobacter~phage~AbTZA1	16.4
Citrobacter~phage~CF1~ERZ-2017	Acinetobacter~phage~AbTZA1	45.8
Citrobacter~phage~Merlin	Acinetobacter~phage~AbTZA1	44.2
Citrobacter~phage~Moon	Acinetobacter~phage~AbTZA1	51.7
Cronobacter~phage~S13	Acinetobacter~phage~AbTZA1	27.1
Edwardsiella~phage~PEi20	Acinetobacter~phage~AbTZA1	40.7
Enterobacter~phage~CC31	Acinetobacter~phage~AbTZA1	54.9
Enterobacter~phage~PG7	Acinetobacter~phage~AbTZA1	48.3
Enterobacter~phage~phiEap-3	Acinetobacter~phage~AbTZA1	1.1
Enterobacter~phage~vB_EclM_CIP9	Acinetobacter~phage~AbTZA1	39.3
Enterobacteria~phage~Bp7	Acinetobacter~phage~AbTZA1	41.2
Enterobacteria~phage~GEC-3S	Acinetobacter~phage~AbTZA1	17.3
Enterobacteria~phage~IME08	Acinetobacter~phage~AbTZA1	38.3
Enterobacteria~phage~RB27	Acinetobacter~phage~AbTZA1	10.2
Enterobacteria~phage~RB51	Acinetobacter~phage~AbTZA1	11.5
Enterobacteria~phage~RB68	Acinetobacter~phage~AbTZA1	11.4
Escherichia~coli~O157~typing~phage~3	Acinetobacter~phage~AbTZA1	28.7
Escherichia~coli~O157~typing~phage~6	Acinetobacter~phage~AbTZA1	29.6
Escherichia~phage~APCEc01	Acinetobacter~phage~AbTZA1	28.6
Escherichia~phage~AR1	Acinetobacter~phage~AbTZA1	11.3
Escherichia~phage~ECD7	Acinetobacter~phage~AbTZA1	17.8
Escherichia~phage~ECML-134	Acinetobacter~phage~AbTZA1	13
Escherichia~phage~HY01	Acinetobacter~phage~AbTZA1	12
Escherichia~phage~HY03	Acinetobacter~phage~AbTZA1	14.5
Escherichia~phage~JS10	Acinetobacter~phage~AbTZA1	41.1
Escherichia~phage~JS98	Acinetobacter~phage~AbTZA1	37.5
Escherichia~phage~JSE	Acinetobacter~phage~AbTZA1	21.9
Escherichia~phage~MX01	Acinetobacter~phage~AbTZA1	37.5
Escherichia~phage~Phi1	Acinetobacter~phage~AbTZA1	21.9
Escherichia~phage~QL01	Acinetobacter~phage~AbTZA1	38.7
Escherichia~phage~RB3	Acinetobacter~phage~AbTZA1	11.5
Escherichia~phage~RB49	Acinetobacter~phage~AbTZA1	17.2
Escherichia~phage~RB69	Acinetobacter~phage~AbTZA1	28.5
Escherichia~phage~ST0	Acinetobacter~phage~AbTZA1	28.9
Escherichia~phage~UFV-AREG1	Acinetobacter~phage~AbTZA1	10.1
Escherichia~phage~WG01	Acinetobacter~phage~AbTZA1	37.1
Escherichia~phage~ime09	Acinetobacter~phage~AbTZA1	10.2
Escherichia~phage~slur02	Acinetobacter~phage~AbTZA1	10.3
Escherichia~phage~slur03	Acinetobacter~phage~AbTZA1	8.8
Escherichia~phage~slur04	Acinetobacter~phage~AbTZA1	10.3
Escherichia~phage~slur07	Acinetobacter~phage~AbTZA1	10.3
Escherichia~phage~slur14	Acinetobacter~phage~AbTZA1	8.8
Escherichia~phage~vB_EcoM-UFV13	Acinetobacter~phage~AbTZA1	8.9
Escherichia~phage~vB_EcoM_112	Acinetobacter~phage~AbTZA1	11.3
Escherichia~phage~vB_EcoM_ACG-C40	Acinetobacter~phage~AbTZA1	11.3
Escherichia~phage~vB_EcoM_JS09	Acinetobacter~phage~AbTZA1	28.5
Escherichia~phage~vB_EcoM_PhAPEC2	Acinetobacter~phage~AbTZA1	27.8
Escherichia~phage~vB_EcoM_VR20	Acinetobacter~phage~AbTZA1	27.9
Escherichia~phage~vB_EcoM_VR25	Acinetobacter~phage~AbTZA1	29.3
Escherichia~phage~vB_EcoM_VR26	Acinetobacter~phage~AbTZA1	31
Escherichia~phage~vB_EcoM_VR7	Acinetobacter~phage~AbTZA1	30.9
Escherichia~phage~vb_EcoM-VR5	Acinetobacter~phage~AbTZA1	42.5
Escherichia~phage~wV7	Acinetobacter~phage~AbTZA1	10.1
Escherichia~virus~RB14	Acinetobacter~phage~AbTZA1	8.7
Escherichia~virus~RB32	Acinetobacter~phage~AbTZA1	11.6
Escherichia~virus~T4	Acinetobacter~phage~AbTZA1	12.8
Klebsiella~phage~JD18	Acinetobacter~phage~AbTZA1	53.1
Klebsiella~phage~KP15	Acinetobacter~phage~AbTZA1	1.4
Klebsiella~phage~KP27	Acinetobacter~phage~AbTZA1	1.1
Klebsiella~phage~Marfa	Acinetobacter~phage~AbTZA1	36.7
Klebsiella~phage~Matisse	Acinetobacter~phage~AbTZA1	1
Klebsiella~phage~Miro	Acinetobacter~phage~AbTZA1	1.1
Klebsiella~phage~PKO111	Acinetobacter~phage~AbTZA1	63.6
Klebsiella~phage~PMBT1	Acinetobacter~phage~AbTZA1	1.1
Klebsiella~phage~vB_KpnM_KpV477	Acinetobacter~phage~AbTZA1	53.3
Klebsiella~phage~vB_Kpn_F48	Acinetobacter~phage~AbTZA1	40
Morganella~phage~vB_MmoM_MP1	Acinetobacter~phage~AbTZA1	55.5
Pectobacterium~bacteriophage~PM2	Acinetobacter~phage~AbTZA1	46.7
Proteus~phage~vB_PmiM_Pm5461	Acinetobacter~phage~AbTZA1	60.5
Salmonella~phage~Melville	Acinetobacter~phage~AbTZA1	54.1
Salmonella~phage~STML-198	Acinetobacter~phage~AbTZA1	54.8
Salmonella~phage~STP4-a	Acinetobacter~phage~AbTZA1	54.5
Salmonella~phage~vB_SenM-S16	Acinetobacter~phage~AbTZA1	51.9
Salmonella~phage~vB_SnwM_CGG4-1	Acinetobacter~phage~AbTZA1	52.6
Serratia~phage~CHI14	Acinetobacter~phage~AbTZA1	62.9
Serratia~phage~Muldoon	Acinetobacter~phage~AbTZA1	32.8
Serratia~phage~PS2	Acinetobacter~phage~AbTZA1	28.5
Shigella~phage~SHBML-50-1	Acinetobacter~phage~AbTZA1	10.3
Shigella~phage~SHFML-11	Acinetobacter~phage~AbTZA1	13.1
Shigella~phage~SHFML-26	Acinetobacter~phage~AbTZA1	14.5
Shigella~phage~SHSML-52-1	Acinetobacter~phage~AbTZA1	28.7
Shigella~phage~SP18	Acinetobacter~phage~AbTZA1	28
Shigella~phage~Sf21	Acinetobacter~phage~AbTZA1	10.3
Shigella~phage~Sf22	Acinetobacter~phage~AbTZA1	11.7
Shigella~phage~Sf24	Acinetobacter~phage~AbTZA1	8.8
Shigella~phage~Shf125875	Acinetobacter~phage~AbTZA1	28.8
Shigella~phage~Shfl2	Acinetobacter~phage~AbTZA1	8.9
Shigella~phage~pSs-1	Acinetobacter~phage~AbTZA1	11.7
Stenotrophomonas~phage~IME13	Acinetobacter~phage~AbTZA1	25.1
Vibrio~phage~KVP40	Acinetobacter~phage~AbTZA1	14.2
Vibrio~phage~VH7D	Acinetobacter~phage~AbTZA1	14.2
Vibrio~phage~ValKK3	Acinetobacter~phage~AbTZA1	15.4
Vibrio~phage~nt-1	Acinetobacter~phage~AbTZA1	12.3
Yersinia~phage~PST	Acinetobacter~phage~AbTZA1	14.5
Yersinia~phage~phiD1	Acinetobacter~phage~AbTZA1	8.6
Yersinia~phage~phiR1-RT	Acinetobacter~phage~AbTZA1	56.2
Yersinia~phage~vB_YenM_TG1	Acinetobacter~phage~AbTZA1	52.4
Acinetobacter~phage~AB3	Acinetobacter~phage~Abp1	67.6
Acinetobacter~phage~AbKT21phiIII	Acinetobacter~phage~Abp1	99.9
Acinetobacter~phage~Fri1	Acinetobacter~phage~Abp1	130.6
Acinetobacter~phage~IME200	Acinetobacter~phage~Abp1	144.4
Acinetobacter~phage~Petty	Acinetobacter~phage~Abp1	78.3
Acinetobacter~phage~SH-Ab~15519	Acinetobacter~phage~Abp1	152
Acinetobacter~phage~WCHABP5	Acinetobacter~phage~Abp1	146.4
Acinetobacter~phage~phiAB1	Acinetobacter~phage~Abp1	137.4
Acinetobacter~phage~phiAB6	Acinetobacter~phage~Abp1	138.6
Acinetobacter~phage~vB_AbaP_46-62_Aci07	Acinetobacter~phage~Abp1	136.6
Acinetobacter~phage~vB_AbaP_AS11	Acinetobacter~phage~Abp1	142.2
Acinetobacter~phage~vB_AbaP_AS12	Acinetobacter~phage~Abp1	125.3
Acinetobacter~phage~vB_AbaP_Acibel007	Acinetobacter~phage~Abp1	64.6
Acinetobacter~phage~vB_AbaP_B09_Aci08	Acinetobacter~phage~Abp1	131.3
Acinetobacter~phage~vB_AbaP_B1	Acinetobacter~phage~Abp1	142.2
Acinetobacter~phage~vB_AbaP_B3	Acinetobacter~phage~Abp1	139.2
Acinetobacter~phage~vB_AbaP_B5	Acinetobacter~phage~Abp1	135.8
Acinetobacter~phage~vB_AbaP_D2	Acinetobacter~phage~Abp1	126.9
Acinetobacter~phage~vB_AbaP_PD-6A3	Acinetobacter~phage~Abp1	135.4
Acinetobacter~phage~vB_AbaP_PD-AB9	Acinetobacter~phage~Abp1	140.2
Acinetobacter~phage~vB_ApiP_P1	Acinetobacter~phage~Abp1	120.8
Acinetobacter~phage~vB_ApiP_P2	Acinetobacter~phage~Abp1	130.6
Acinetobacter~phage~AM101	Acinetobacter~phage~Ac42	245.7
Acinetobacter~phage~AbTZA1	Acinetobacter~phage~Ac42	244.8
Acinetobacter~phage~Acj61	Acinetobacter~phage~Ac42	251.2
Acinetobacter~phage~Acj9	Acinetobacter~phage~Ac42	250.4
Acinetobacter~phage~KARL-1	Acinetobacter~phage~Ac42	242
Acinetobacter~phage~ZZ1	Acinetobacter~phage~Ac42	230.2
Acinetobacter~phage~vB_AbaM_PhT2	Acinetobacter~phage~Ac42	238.5
Acinetobacter~phage~vB_AbaP_Apostate	Acinetobacter~phage~Ac42	250.3
Acinetobacter~phage~vB_AbaP_Berthold	Acinetobacter~phage~Ac42	242.9
Acinetobacter~phage~vB_AbaP_Kimel	Acinetobacter~phage~Ac42	247.9
Acinetobacter~phage~vB_AbaP_Konradin	Acinetobacter~phage~Ac42	243.2
Acinetobacter~phage~vB_AbaP_Lazarus	Acinetobacter~phage~Ac42	241
Acinetobacter~phage~vB_ApiM_fHyAci03	Acinetobacter~phage~Ac42	243.8
Acinetobacter~virus~133	Acinetobacter~phage~Ac42	229.9
Aeromonas~phage~AS-gz	Acinetobacter~phage~Ac42	33.8
Aeromonas~phage~AS-sw	Acinetobacter~phage~Ac42	14.9
Aeromonas~phage~AS-zj	Acinetobacter~phage~Ac42	15
Aeromonas~phage~Aes012	Acinetobacter~phage~Ac42	33.4
Aeromonas~phage~Aes508	Acinetobacter~phage~Ac42	34
Aeromonas~phage~CC2	Acinetobacter~phage~Ac42	14.4
Aeromonas~phage~PX29	Acinetobacter~phage~Ac42	14.1
Aeromonas~phage~phiAS4	Acinetobacter~phage~Ac42	30.2
Aeromonas~phage~phiAS5	Acinetobacter~phage~Ac42	13.7
Aeromonas~virus~25	Acinetobacter~phage~Ac42	35.2
Aeromonas~virus~31	Acinetobacter~phage~Ac42	29.7
Aeromonas~virus~44RR2	Acinetobacter~phage~Ac42	29.5
Aeromonas~virus~65	Acinetobacter~phage~Ac42	14.2
Aeromonas~virus~Aeh1	Acinetobacter~phage~Ac42	12.1
Citrobacter~phage~CF1~ERZ-2017	Acinetobacter~phage~Ac42	52.8
Citrobacter~phage~Merlin	Acinetobacter~phage~Ac42	53
Citrobacter~phage~Moon	Acinetobacter~phage~Ac42	62.8
Cronobacter~phage~S13	Acinetobacter~phage~Ac42	25.4
Edwardsiella~phage~PEi20	Acinetobacter~phage~Ac42	55
Enterobacter~phage~CC31	Acinetobacter~phage~Ac42	68.2
Enterobacter~phage~PG7	Acinetobacter~phage~Ac42	61.2
Enterobacter~phage~vB_EclM_CIP9	Acinetobacter~phage~Ac42	53.5
Enterobacteria~phage~Bp7	Acinetobacter~phage~Ac42	54
Enterobacteria~phage~GEC-3S	Acinetobacter~phage~Ac42	14.2
Enterobacteria~phage~IME08	Acinetobacter~phage~Ac42	52.9
Enterobacteria~phage~RB27	Acinetobacter~phage~Ac42	31.9
Enterobacteria~phage~RB51	Acinetobacter~phage~Ac42	33.5
Enterobacteria~phage~RB68	Acinetobacter~phage~Ac42	33.3
Escherichia~coli~O157~typing~phage~3	Acinetobacter~phage~Ac42	47.9
Escherichia~coli~O157~typing~phage~6	Acinetobacter~phage~Ac42	49.3
Escherichia~phage~APCEc01	Acinetobacter~phage~Ac42	47.8
Escherichia~phage~AR1	Acinetobacter~phage~Ac42	34.8
Escherichia~phage~ECD7	Acinetobacter~phage~Ac42	14.7
Escherichia~phage~ECML-134	Acinetobacter~phage~Ac42	35.4
Escherichia~phage~HY01	Acinetobacter~phage~Ac42	34.5
Escherichia~phage~HY03	Acinetobacter~phage~Ac42	38.9
Escherichia~phage~JS10	Acinetobacter~phage~Ac42	55.8
Escherichia~phage~JS98	Acinetobacter~phage~Ac42	51.9
Escherichia~phage~JSE	Acinetobacter~phage~Ac42	20.2
Escherichia~phage~MX01	Acinetobacter~phage~Ac42	48.2
Escherichia~phage~Phi1	Acinetobacter~phage~Ac42	18.7
Escherichia~phage~QL01	Acinetobacter~phage~Ac42	51.3
Escherichia~phage~RB3	Acinetobacter~phage~Ac42	33.5
Escherichia~phage~RB49	Acinetobacter~phage~Ac42	14.1
Escherichia~phage~RB69	Acinetobacter~phage~Ac42	47.7
Escherichia~phage~ST0	Acinetobacter~phage~Ac42	48.2
Escherichia~phage~UFV-AREG1	Acinetobacter~phage~Ac42	31.7
Escherichia~phage~WG01	Acinetobacter~phage~Ac42	51.4
Escherichia~phage~ime09	Acinetobacter~phage~Ac42	32.1
Escherichia~phage~slur02	Acinetobacter~phage~Ac42	35.6
Escherichia~phage~slur03	Acinetobacter~phage~Ac42	30.2
Escherichia~phage~slur04	Acinetobacter~phage~Ac42	35.6
Escherichia~phage~slur07	Acinetobacter~phage~Ac42	32.2
Escherichia~phage~slur14	Acinetobacter~phage~Ac42	30.2
Escherichia~phage~vB_EcoM-UFV13	Acinetobacter~phage~Ac42	30.4
Escherichia~phage~vB_EcoM_112	Acinetobacter~phage~Ac42	33.2
Escherichia~phage~vB_EcoM_ACG-C40	Acinetobacter~phage~Ac42	34.7
Escherichia~phage~vB_EcoM_JS09	Acinetobacter~phage~Ac42	47.7
Escherichia~phage~vB_EcoM_PhAPEC2	Acinetobacter~phage~Ac42	47.2
Escherichia~phage~vB_EcoM_VR20	Acinetobacter~phage~Ac42	43.3
Escherichia~phage~vB_EcoM_VR25	Acinetobacter~phage~Ac42	41.1
Escherichia~phage~vB_EcoM_VR26	Acinetobacter~phage~Ac42	44.7
Escherichia~phage~vB_EcoM_VR7	Acinetobacter~phage~Ac42	41.1
Escherichia~phage~vb_EcoM-VR5	Acinetobacter~phage~Ac42	51.6
Escherichia~phage~wV7	Acinetobacter~phage~Ac42	31.8
Escherichia~virus~RB14	Acinetobacter~phage~Ac42	31.7
Escherichia~virus~RB32	Acinetobacter~phage~Ac42	33.7
Escherichia~virus~T4	Acinetobacter~phage~Ac42	38.4
Klebsiella~phage~JD18	Acinetobacter~phage~Ac42	74.3
Klebsiella~phage~Marfa	Acinetobacter~phage~Ac42	60.4
Klebsiella~phage~PKO111	Acinetobacter~phage~Ac42	82.6
Klebsiella~phage~vB_KpnM_KpV477	Acinetobacter~phage~Ac42	72.6
Klebsiella~phage~vB_Kpn_F48	Acinetobacter~phage~Ac42	64
Morganella~phage~vB_MmoM_MP1	Acinetobacter~phage~Ac42	61.1
Pectobacterium~bacteriophage~PM2	Acinetobacter~phage~Ac42	65.3
Proteus~phage~vB_PmiM_Pm5461	Acinetobacter~phage~Ac42	74.4
Salmonella~phage~Melville	Acinetobacter~phage~Ac42	63.6
Salmonella~phage~STML-198	Acinetobacter~phage~Ac42	64.4
Salmonella~phage~STP4-a	Acinetobacter~phage~Ac42	66
Salmonella~phage~vB_SenM-S16	Acinetobacter~phage~Ac42	63.3
Salmonella~phage~vB_SnwM_CGG4-1	Acinetobacter~phage~Ac42	66
Serratia~phage~CHI14	Acinetobacter~phage~Ac42	80.7
Serratia~phage~Muldoon	Acinetobacter~phage~Ac42	36.2
Serratia~phage~PS2	Acinetobacter~phage~Ac42	33.4
Shigella~phage~SHBML-50-1	Acinetobacter~phage~Ac42	28.8
Shigella~phage~SHFML-11	Acinetobacter~phage~Ac42	33.7
Shigella~phage~SHFML-26	Acinetobacter~phage~Ac42	38.9
Shigella~phage~SHSML-52-1	Acinetobacter~phage~Ac42	48
Shigella~phage~SP18	Acinetobacter~phage~Ac42	41.6
Shigella~phage~Sf21	Acinetobacter~phage~Ac42	32.2
Shigella~phage~Sf22	Acinetobacter~phage~Ac42	32.1
Shigella~phage~Sf24	Acinetobacter~phage~Ac42	30.2
Shigella~phage~Shf125875	Acinetobacter~phage~Ac42	48.1
Shigella~phage~Shfl2	Acinetobacter~phage~Ac42	32.2
Shigella~phage~pSs-1	Acinetobacter~phage~Ac42	32.2
Stenotrophomonas~phage~IME13	Acinetobacter~phage~Ac42	28.6
Vibrio~phage~KVP40	Acinetobacter~phage~Ac42	14.1
Vibrio~phage~VH7D	Acinetobacter~phage~Ac42	12.8
Vibrio~phage~ValKK3	Acinetobacter~phage~Ac42	15.3
Vibrio~phage~nt-1	Acinetobacter~phage~Ac42	13.6
Yersinia~phage~PST	Acinetobacter~phage~Ac42	37.1
Yersinia~phage~phiD1	Acinetobacter~phage~Ac42	29.9
Yersinia~phage~phiR1-RT	Acinetobacter~phage~Ac42	71.8
Yersinia~phage~vB_YenM_TG1	Acinetobacter~phage~Ac42	73.8
Acinetobacter~phage~AM101	Acinetobacter~phage~Acj61	300
Acinetobacter~phage~AbTZA1	Acinetobacter~phage~Acj61	300
Acinetobacter~phage~Ac42	Acinetobacter~phage~Acj61	251.2
Acinetobacter~phage~Acj9	Acinetobacter~phage~Acj61	300
Acinetobacter~phage~KARL-1	Acinetobacter~phage~Acj61	300
Acinetobacter~phage~ZZ1	Acinetobacter~phage~Acj61	300
Acinetobacter~phage~vB_AbaM_PhT2	Acinetobacter~phage~Acj61	300
Acinetobacter~phage~vB_AbaP_Apostate	Acinetobacter~phage~Acj61	300
Acinetobacter~phage~vB_AbaP_Berthold	Acinetobacter~phage~Acj61	300
Acinetobacter~phage~vB_AbaP_Kimel	Acinetobacter~phage~Acj61	300
Acinetobacter~phage~vB_AbaP_Konradin	Acinetobacter~phage~Acj61	300
Acinetobacter~phage~vB_AbaP_Lazarus	Acinetobacter~phage~Acj61	300
Acinetobacter~phage~vB_ApiM_fHyAci03	Acinetobacter~phage~Acj61	300
Acinetobacter~virus~133	Acinetobacter~phage~Acj61	233.8
Aeromonas~phage~AS-gz	Acinetobacter~phage~Acj61	40
Aeromonas~phage~AS-sw	Acinetobacter~phage~Acj61	15.5
Aeromonas~phage~AS-zj	Acinetobacter~phage~Acj61	16.9
Aeromonas~phage~Aes012	Acinetobacter~phage~Acj61	39.6
Aeromonas~phage~Aes508	Acinetobacter~phage~Acj61	36.6
Aeromonas~phage~CC2	Acinetobacter~phage~Acj61	15
Aeromonas~phage~PX29	Acinetobacter~phage~Acj61	20.5
Aeromonas~phage~phiAS4	Acinetobacter~phage~Acj61	39.7
Aeromonas~phage~phiAS5	Acinetobacter~phage~Acj61	18.6
Aeromonas~virus~25	Acinetobacter~phage~Acj61	39.7
Aeromonas~virus~31	Acinetobacter~phage~Acj61	37.6
Aeromonas~virus~44RR2	Acinetobacter~phage~Acj61	39.1
Aeromonas~virus~65	Acinetobacter~phage~Acj61	14.7
Aeromonas~virus~Aeh1	Acinetobacter~phage~Acj61	15.4
Citrobacter~phage~CF1~ERZ-2017	Acinetobacter~phage~Acj61	57.8
Citrobacter~phage~Merlin	Acinetobacter~phage~Acj61	58
Citrobacter~phage~Moon	Acinetobacter~phage~Acj61	64.1
Cronobacter~phage~S13	Acinetobacter~phage~Acj61	24.4
Edwardsiella~phage~PEi20	Acinetobacter~phage~Acj61	52.5
Enterobacter~phage~CC31	Acinetobacter~phage~Acj61	69.6
Enterobacter~phage~PG7	Acinetobacter~phage~Acj61	62.5
Enterobacter~phage~vB_EclM_CIP9	Acinetobacter~phage~Acj61	49.1
Enterobacteria~phage~Bp7	Acinetobacter~phage~Acj61	51.3
Enterobacteria~phage~GEC-3S	Acinetobacter~phage~Acj61	19.3
Enterobacteria~phage~IME08	Acinetobacter~phage~Acj61	52.1
Enterobacteria~phage~RB27	Acinetobacter~phage~Acj61	17.9
Enterobacteria~phage~RB51	Acinetobacter~phage~Acj61	17.9
Enterobacteria~phage~RB68	Acinetobacter~phage~Acj61	17.8
Escherichia~coli~O157~typing~phage~3	Acinetobacter~phage~Acj61	36.2
Escherichia~coli~O157~typing~phage~6	Acinetobacter~phage~Acj61	37.3
Escherichia~phage~APCEc01	Acinetobacter~phage~Acj61	36.1
Escherichia~phage~AR1	Acinetobacter~phage~Acj61	19.1
Escherichia~phage~ECD7	Acinetobacter~phage~Acj61	19.8
Escherichia~phage~ECML-134	Acinetobacter~phage~Acj61	21.1
Escherichia~phage~HY01	Acinetobacter~phage~Acj61	18.5
Escherichia~phage~HY03	Acinetobacter~phage~Acj61	21.2
Escherichia~phage~JS10	Acinetobacter~phage~Acj61	51.2
Escherichia~phage~JS98	Acinetobacter~phage~Acj61	49.2
Escherichia~phage~JSE	Acinetobacter~phage~Acj61	25.7
Escherichia~phage~MX01	Acinetobacter~phage~Acj61	47.4
Escherichia~phage~Phi1	Acinetobacter~phage~Acj61	24.1
Escherichia~phage~QL01	Acinetobacter~phage~Acj61	50.5
Escherichia~phage~RB3	Acinetobacter~phage~Acj61	19.4
Escherichia~phage~RB49	Acinetobacter~phage~Acj61	19.2
Escherichia~phage~RB69	Acinetobacter~phage~Acj61	36.1
Escherichia~phage~ST0	Acinetobacter~phage~Acj61	36.5
Escherichia~phage~UFV-AREG1	Acinetobacter~phage~Acj61	16.3
Escherichia~phage~WG01	Acinetobacter~phage~Acj61	48.8
Escherichia~phage~ime09	Acinetobacter~phage~Acj61	18
Escherichia~phage~slur02	Acinetobacter~phage~Acj61	19.7
Escherichia~phage~slur03	Acinetobacter~phage~Acj61	16.4
Escherichia~phage~slur04	Acinetobacter~phage~Acj61	19.7
Escherichia~phage~slur07	Acinetobacter~phage~Acj61	18.1
Escherichia~phage~slur14	Acinetobacter~phage~Acj61	16.4
Escherichia~phage~vB_EcoM-UFV13	Acinetobacter~phage~Acj61	16.5
Escherichia~phage~vB_EcoM_112	Acinetobacter~phage~Acj61	16.1
Escherichia~phage~vB_EcoM_ACG-C40	Acinetobacter~phage~Acj61	19.1
Escherichia~phage~vB_EcoM_JS09	Acinetobacter~phage~Acj61	36.1
Escherichia~phage~vB_EcoM_PhAPEC2	Acinetobacter~phage~Acj61	35.4
Escherichia~phage~vB_EcoM_VR20	Acinetobacter~phage~Acj61	38.9
Escherichia~phage~vB_EcoM_VR25	Acinetobacter~phage~Acj61	38.5
Escherichia~phage~vB_EcoM_VR26	Acinetobacter~phage~Acj61	43.9
Escherichia~phage~vB_EcoM_VR7	Acinetobacter~phage~Acj61	40.3
Escherichia~phage~vb_EcoM-VR5	Acinetobacter~phage~Acj61	52.7
Escherichia~phage~wV7	Acinetobacter~phage~Acj61	17.9
Escherichia~virus~RB14	Acinetobacter~phage~Acj61	17.8
Escherichia~virus~RB32	Acinetobacter~phage~Acj61	18
Escherichia~virus~T4	Acinetobacter~phage~Acj61	20.8
Klebsiella~phage~JD18	Acinetobacter~phage~Acj61	65.7
Klebsiella~phage~KP15	Acinetobacter~phage~Acj61	1.6
Klebsiella~phage~KP27	Acinetobacter~phage~Acj61	1.3
Klebsiella~phage~Marfa	Acinetobacter~phage~Acj61	48.4
Klebsiella~phage~Matisse	Acinetobacter~phage~Acj61	1.2
Klebsiella~phage~Miro	Acinetobacter~phage~Acj61	1.3
Klebsiella~phage~PKO111	Acinetobacter~phage~Acj61	73.1
Klebsiella~phage~vB_KpnM_KpV477	Acinetobacter~phage~Acj61	62
Klebsiella~phage~vB_Kpn_F48	Acinetobacter~phage~Acj61	51.8
Morganella~phage~vB_MmoM_MP1	Acinetobacter~phage~Acj61	64.3
Pectobacterium~bacteriophage~PM2	Acinetobacter~phage~Acj61	62.7
Proteus~phage~vB_PmiM_Pm5461	Acinetobacter~phage~Acj61	69.6
Salmonella~phage~Melville	Acinetobacter~phage~Acj61	66.9
Salmonella~phage~STML-198	Acinetobacter~phage~Acj61	69.7
Salmonella~phage~STP4-a	Acinetobacter~phage~Acj61	69.4
Salmonella~phage~vB_SenM-S16	Acinetobacter~phage~Acj61	66.6
Salmonella~phage~vB_SnwM_CGG4-1	Acinetobacter~phage~Acj61	69.4
Serratia~phage~CHI14	Acinetobacter~phage~Acj61	76
Serratia~phage~Muldoon	Acinetobacter~phage~Acj61	42.5
Serratia~phage~PS2	Acinetobacter~phage~Acj61	39.5
Shigella~phage~SHBML-50-1	Acinetobacter~phage~Acj61	16.6
Shigella~phage~SHFML-11	Acinetobacter~phage~Acj61	18
Shigella~phage~SHFML-26	Acinetobacter~phage~Acj61	19.6
Shigella~phage~SHSML-52-1	Acinetobacter~phage~Acj61	38.1
Shigella~phage~SP18	Acinetobacter~phage~Acj61	37.2
Shigella~phage~Sf21	Acinetobacter~phage~Acj61	18.1
Shigella~phage~Sf22	Acinetobacter~phage~Acj61	19.6
Shigella~phage~Sf24	Acinetobacter~phage~Acj61	16.4
Shigella~phage~Shf125875	Acinetobacter~phage~Acj61	38.2
Shigella~phage~Shfl2	Acinetobacter~phage~Acj61	18.2
Shigella~phage~pSs-1	Acinetobacter~phage~Acj61	19.7
Stenotrophomonas~phage~IME13	Acinetobacter~phage~Acj61	36.8
Vibrio~phage~KVP40	Acinetobacter~phage~Acj61	14.7
Vibrio~phage~VH7D	Acinetobacter~phage~Acj61	13.3
Vibrio~phage~ValKK3	Acinetobacter~phage~Acj61	17.3
Vibrio~phage~nt-1	Acinetobacter~phage~Acj61	14.1
Yersinia~phage~PST	Acinetobacter~phage~Acj61	22.7
Yersinia~phage~phiD1	Acinetobacter~phage~Acj61	16.2
Yersinia~phage~phiR1-RT	Acinetobacter~phage~Acj61	65.1
Yersinia~phage~vB_YenM_TG1	Acinetobacter~phage~Acj61	65.1
Acinetobacter~phage~AM101	Acinetobacter~phage~Acj9	300
Acinetobacter~phage~AbTZA1	Acinetobacter~phage~Acj9	300
Acinetobacter~phage~Ac42	Acinetobacter~phage~Acj9	250.4
Acinetobacter~phage~Acj61	Acinetobacter~phage~Acj9	300
Acinetobacter~phage~KARL-1	Acinetobacter~phage~Acj9	300
Acinetobacter~phage~ZZ1	Acinetobacter~phage~Acj9	300
Acinetobacter~phage~vB_AbaM_PhT2	Acinetobacter~phage~Acj9	300
Acinetobacter~phage~vB_AbaP_Apostate	Acinetobacter~phage~Acj9	300
Acinetobacter~phage~vB_AbaP_Berthold	Acinetobacter~phage~Acj9	300
Acinetobacter~phage~vB_AbaP_Kimel	Acinetobacter~phage~Acj9	300
Acinetobacter~phage~vB_AbaP_Konradin	Acinetobacter~phage~Acj9	300
Acinetobacter~phage~vB_AbaP_Lazarus	Acinetobacter~phage~Acj9	300
Acinetobacter~phage~vB_ApiM_fHyAci03	Acinetobacter~phage~Acj9	300
Acinetobacter~virus~133	Acinetobacter~phage~Acj9	247
Aeromonas~phage~AS-gz	Acinetobacter~phage~Acj9	30.4
Aeromonas~phage~AS-sw	Acinetobacter~phage~Acj9	12.3
Aeromonas~phage~AS-zj	Acinetobacter~phage~Acj9	12.4
Aeromonas~phage~Aes012	Acinetobacter~phage~Acj9	30.1
Aeromonas~phage~Aes508	Acinetobacter~phage~Acj9	27.1
Aeromonas~phage~CC2	Acinetobacter~phage~Acj9	11.9
Aeromonas~phage~PX29	Acinetobacter~phage~Acj9	17
Aeromonas~phage~phiAS4	Acinetobacter~phage~Acj9	30.3
Aeromonas~phage~phiAS5	Acinetobacter~phage~Acj9	16.6
Aeromonas~virus~25	Acinetobacter~phage~Acj9	30.1
Aeromonas~virus~31	Acinetobacter~phage~Acj9	26.5
Aeromonas~virus~44RR2	Acinetobacter~phage~Acj9	27.9
Aeromonas~virus~65	Acinetobacter~phage~Acj9	12.9
Aeromonas~virus~Aeh1	Acinetobacter~phage~Acj9	16.4
Citrobacter~phage~CF1~ERZ-2017	Acinetobacter~phage~Acj9	45.8
Citrobacter~phage~Merlin	Acinetobacter~phage~Acj9	45.9
Citrobacter~phage~Moon	Acinetobacter~phage~Acj9	51.7
Cronobacter~phage~S13	Acinetobacter~phage~Acj9	22.3
Edwardsiella~phage~PEi20	Acinetobacter~phage~Acj9	39
Enterobacter~phage~CC31	Acinetobacter~phage~Acj9	53
Enterobacter~phage~PG7	Acinetobacter~phage~Acj9	48.3
Enterobacter~phage~vB_EclM_CIP9	Acinetobacter~phage~Acj9	37.5
Enterobacteria~phage~Bp7	Acinetobacter~phage~Acj9	37.7
Enterobacteria~phage~GEC-3S	Acinetobacter~phage~Acj9	17.3
Enterobacteria~phage~IME08	Acinetobacter~phage~Acj9	40.1
Enterobacteria~phage~RB27	Acinetobacter~phage~Acj9	11.6
Enterobacteria~phage~RB51	Acinetobacter~phage~Acj9	11.5
Enterobacteria~phage~RB68	Acinetobacter~phage~Acj9	11.4
Escherichia~coli~O157~typing~phage~3	Acinetobacter~phage~Acj9	25.4
Escherichia~coli~O157~typing~phage~6	Acinetobacter~phage~Acj9	26.3
Escherichia~phage~APCEc01	Acinetobacter~phage~Acj9	25.3
Escherichia~phage~AR1	Acinetobacter~phage~Acj9	11.3
Escherichia~phage~ECD7	Acinetobacter~phage~Acj9	17.8
Escherichia~phage~ECML-134	Acinetobacter~phage~Acj9	10.2
Escherichia~phage~HY01	Acinetobacter~phage~Acj9	12
Escherichia~phage~HY03	Acinetobacter~phage~Acj9	10.2
Escherichia~phage~JS10	Acinetobacter~phage~Acj9	41.1
Escherichia~phage~JS98	Acinetobacter~phage~Acj9	37.5
Escherichia~phage~JSE	Acinetobacter~phage~Acj9	21.9
Escherichia~phage~MX01	Acinetobacter~phage~Acj9	35.7
Escherichia~phage~Phi1	Acinetobacter~phage~Acj9	21.9
Escherichia~phage~QL01	Acinetobacter~phage~Acj9	37
Escherichia~phage~RB3	Acinetobacter~phage~Acj9	10.1
Escherichia~phage~RB49	Acinetobacter~phage~Acj9	17.2
Escherichia~phage~RB69	Acinetobacter~phage~Acj9	25.3
Escherichia~phage~ST0	Acinetobacter~phage~Acj9	25.6
Escherichia~phage~UFV-AREG1	Acinetobacter~phage~Acj9	10.1
Escherichia~phage~WG01	Acinetobacter~phage~Acj9	37.1
Escherichia~phage~ime09	Acinetobacter~phage~Acj9	11.7
Escherichia~phage~slur02	Acinetobacter~phage~Acj9	11.7
Escherichia~phage~slur03	Acinetobacter~phage~Acj9	10.1
Escherichia~phage~slur04	Acinetobacter~phage~Acj9	11.7
Escherichia~phage~slur07	Acinetobacter~phage~Acj9	10.3
Escherichia~phage~slur14	Acinetobacter~phage~Acj9	10.1
Escherichia~phage~vB_EcoM-UFV13	Acinetobacter~phage~Acj9	10.2
Escherichia~phage~vB_EcoM_112	Acinetobacter~phage~Acj9	9.9
Escherichia~phage~vB_EcoM_ACG-C40	Acinetobacter~phage~Acj9	11.3
Escherichia~phage~vB_EcoM_JS09	Acinetobacter~phage~Acj9	25.3
Escherichia~phage~vB_EcoM_PhAPEC2	Acinetobacter~phage~Acj9	24.5
Escherichia~phage~vB_EcoM_VR20	Acinetobacter~phage~Acj9	26.3
Escherichia~phage~vB_EcoM_VR25	Acinetobacter~phage~Acj9	24.4
Escherichia~phage~vB_EcoM_VR26	Acinetobacter~phage~Acj9	26.1
Escherichia~phage~vB_EcoM_VR7	Acinetobacter~phage~Acj9	24.4
Escherichia~phage~vb_EcoM-VR5	Acinetobacter~phage~Acj9	35.4
Escherichia~phage~wV7	Acinetobacter~phage~Acj9	11.5
Escherichia~virus~RB14	Acinetobacter~phage~Acj9	10.1
Escherichia~virus~RB32	Acinetobacter~phage~Acj9	11.6
Escherichia~virus~T4	Acinetobacter~phage~Acj9	11.4
Klebsiella~phage~JD18	Acinetobacter~phage~Acj9	51.2
Klebsiella~phage~Marfa	Acinetobacter~phage~Acj9	38.5
Klebsiella~phage~PKO111	Acinetobacter~phage~Acj9	55.4
Klebsiella~phage~vB_KpnM_KpV477	Acinetobacter~phage~Acj9	49.6
Klebsiella~phage~vB_Kpn_F48	Acinetobacter~phage~Acj9	43.6
Morganella~phage~vB_MmoM_MP1	Acinetobacter~phage~Acj9	49.8
Pectobacterium~bacteriophage~PM2	Acinetobacter~phage~Acj9	43.1
Proteus~phage~vB_PmiM_Pm5461	Acinetobacter~phage~Acj9	54.7
Salmonella~phage~Melville	Acinetobacter~phage~Acj9	50.3
Salmonella~phage~STML-198	Acinetobacter~phage~Acj9	51
Salmonella~phage~STP4-a	Acinetobacter~phage~Acj9	47
Salmonella~phage~vB_SenM-S16	Acinetobacter~phage~Acj9	46.3
Salmonella~phage~vB_SnwM_CGG4-1	Acinetobacter~phage~Acj9	50.7
Serratia~phage~CHI14	Acinetobacter~phage~Acj9	59
Serratia~phage~Muldoon	Acinetobacter~phage~Acj9	32.8
Serratia~phage~PS2	Acinetobacter~phage~Acj9	30.1
Shigella~phage~SHBML-50-1	Acinetobacter~phage~Acj9	8.9
Shigella~phage~SHFML-11	Acinetobacter~phage~Acj9	10.2
Shigella~phage~SHFML-26	Acinetobacter~phage~Acj9	11.6
Shigella~phage~SHSML-52-1	Acinetobacter~phage~Acj9	25.4
Shigella~phage~SP18	Acinetobacter~phage~Acj9	24.8
Shigella~phage~Sf21	Acinetobacter~phage~Acj9	11.7
Shigella~phage~Sf22	Acinetobacter~phage~Acj9	11.7
Shigella~phage~Sf24	Acinetobacter~phage~Acj9	10.2
Shigella~phage~Shf125875	Acinetobacter~phage~Acj9	25.5
Shigella~phage~Shfl2	Acinetobacter~phage~Acj9	10.3
Shigella~phage~pSs-1	Acinetobacter~phage~Acj9	11.7
Stenotrophomonas~phage~IME13	Acinetobacter~phage~Acj9	26.9
Vibrio~phage~KVP40	Acinetobacter~phage~Acj9	15.6
Vibrio~phage~VH7D	Acinetobacter~phage~Acj9	15.7
Vibrio~phage~ValKK3	Acinetobacter~phage~Acj9	16.8
Vibrio~phage~nt-1	Acinetobacter~phage~Acj9	13.6
Yersinia~phage~PST	Acinetobacter~phage~Acj9	11.6
Yersinia~phage~phiD1	Acinetobacter~phage~Acj9	10
Yersinia~phage~phiR1-RT	Acinetobacter~phage~Acj9	52.4
Yersinia~phage~vB_YenM_TG1	Acinetobacter~phage~Acj9	52.4
Acinetobacter~phage~AB3	Acinetobacter~phage~Fri1	76
Acinetobacter~phage~AbKT21phiIII	Acinetobacter~phage~Fri1	108.5
Acinetobacter~phage~Abp1	Acinetobacter~phage~Fri1	130.6
Acinetobacter~phage~IME200	Acinetobacter~phage~Fri1	139.7
Acinetobacter~phage~Petty	Acinetobacter~phage~Fri1	74.5
Acinetobacter~phage~SH-Ab~15519	Acinetobacter~phage~Fri1	128.2
Acinetobacter~phage~WCHABP5	Acinetobacter~phage~Fri1	131.5
Acinetobacter~phage~phiAB1	Acinetobacter~phage~Fri1	123.2
Acinetobacter~phage~phiAB6	Acinetobacter~phage~Fri1	124
Acinetobacter~phage~vB_AbaP_46-62_Aci07	Acinetobacter~phage~Fri1	132
Acinetobacter~phage~vB_AbaP_AS11	Acinetobacter~phage~Fri1	137.4
Acinetobacter~phage~vB_AbaP_AS12	Acinetobacter~phage~Fri1	129.8
Acinetobacter~phage~vB_AbaP_Acibel007	Acinetobacter~phage~Fri1	71.6
Acinetobacter~phage~vB_AbaP_B09_Aci08	Acinetobacter~phage~Fri1	145.2
Acinetobacter~phage~vB_AbaP_B1	Acinetobacter~phage~Fri1	128.2
Acinetobacter~phage~vB_AbaP_B3	Acinetobacter~phage~Fri1	120.8
Acinetobacter~phage~vB_AbaP_B5	Acinetobacter~phage~Fri1	135.8
Acinetobacter~phage~vB_AbaP_D2	Acinetobacter~phage~Fri1	122.3
Acinetobacter~phage~vB_AbaP_PD-6A3	Acinetobacter~phage~Fri1	130.6
Acinetobacter~phage~vB_AbaP_PD-AB9	Acinetobacter~phage~Fri1	130.6
Acinetobacter~phage~vB_ApiP_P1	Acinetobacter~phage~Fri1	134.4
Acinetobacter~phage~vB_ApiP_P2	Acinetobacter~phage~Fri1	139.7
Acinetobacter~phage~AB1	Acinetobacter~phage~IME-AB2	170.2
Acinetobacter~phage~AP22	Acinetobacter~phage~IME-AB2	137.9
Acinetobacter~phage~AbP2	Acinetobacter~phage~IME-AB2	215.1
Acinetobacter~phage~LZ35	Acinetobacter~phage~IME-AB2	209.8
Acinetobacter~phage~WCHABP1	Acinetobacter~phage~IME-AB2	149
Acinetobacter~phage~WCHABP12	Acinetobacter~phage~IME-AB2	145.7
Acinetobacter~phage~YMC-13-01-C62	Acinetobacter~phage~IME-AB2	204.6
Acinetobacter~phage~YMC11/12/R2315	Acinetobacter~phage~IME-AB2	208.3
Acinetobacter~phage~phiAC-1	Acinetobacter~phage~IME-AB2	70.1
Aeromonas~phage~vB_AsaM-56	Acinetobacter~phage~IME-AB2	20.6
Edwardsiella~phage~GF-2	Acinetobacter~phage~IME-AB2	25.6
Xanthomonas~phage~OP2	Acinetobacter~phage~IME-AB2	1.6
Acinetobacter~phage~AB3	Acinetobacter~phage~IME200	76
Acinetobacter~phage~AbKT21phiIII	Acinetobacter~phage~IME200	117.6
Acinetobacter~phage~Abp1	Acinetobacter~phage~IME200	144.4
Acinetobacter~phage~Fri1	Acinetobacter~phage~IME200	139.7
Acinetobacter~phage~Petty	Acinetobacter~phage~IME200	78.3
Acinetobacter~phage~SH-Ab~15519	Acinetobacter~phage~IME200	142.2
Acinetobacter~phage~WCHABP5	Acinetobacter~phage~IME200	131.5
Acinetobacter~phage~phiAB1	Acinetobacter~phage~IME200	123.2
Acinetobacter~phage~phiAB6	Acinetobacter~phage~IME200	133.6
Acinetobacter~phage~vB_AbaP_46-62_Aci07	Acinetobacter~phage~IME200	156.1
Acinetobacter~phage~vB_AbaP_AS11	Acinetobacter~phage~IME200	157.2
Acinetobacter~phage~vB_AbaP_AS12	Acinetobacter~phage~IME200	149.1
Acinetobacter~phage~vB_AbaP_Acibel007	Acinetobacter~phage~IME200	75.2
Acinetobacter~phage~vB_AbaP_B09_Aci08	Acinetobacter~phage~IME200	155
Acinetobacter~phage~vB_AbaP_B1	Acinetobacter~phage~IME200	142.2
Acinetobacter~phage~vB_AbaP_B3	Acinetobacter~phage~IME200	129.8
Acinetobacter~phage~vB_AbaP_B5	Acinetobacter~phage~IME200	155
Acinetobacter~phage~vB_AbaP_D2	Acinetobacter~phage~IME200	136.3
Acinetobacter~phage~vB_AbaP_PD-6A3	Acinetobacter~phage~IME200	130.6
Acinetobacter~phage~vB_AbaP_PD-AB9	Acinetobacter~phage~IME200	135.4
Acinetobacter~phage~vB_ApiP_P1	Acinetobacter~phage~IME200	149.1
Acinetobacter~phage~vB_ApiP_P2	Acinetobacter~phage~IME200	149.2
Achromobacter~phage~83-24	Acinetobacter~phage~IMEAB3	11.9
Achromobacter~phage~JWX	Acinetobacter~phage~IMEAB3	11.5
Achromobacter~phage~phiAxp-1	Acinetobacter~phage~IMEAB3	45.2
Acinetobacter~phage~Loki	Acinetobacter~phage~IMEAB3	130.9
Alphaproteobacteria~virus~phiJl001	Acinetobacter~phage~IMEAB3	1.5
Alteromonas~phage~vB_AcoS-R7M	Acinetobacter~phage~IMEAB3	2.2
Burkholderia~phage~BcepGomr	Acinetobacter~phage~IMEAB3	15.9
Burkholderia~phage~vB_BceS_KL1	Acinetobacter~phage~IMEAB3	66.6
Enterobacteria~phage~9g	Acinetobacter~phage~IMEAB3	4.2
Enterobacteria~phage~JenK1	Acinetobacter~phage~IMEAB3	3.7
Enterobacteria~phage~JenP1	Acinetobacter~phage~IMEAB3	3.7
Enterobacteria~phage~JenP2	Acinetobacter~phage~IMEAB3	3.7
Escherichia~phage~CAjan	Acinetobacter~phage~IMEAB3	3.6
Escherichia~phage~Seurat	Acinetobacter~phage~IMEAB3	3.7
Escherichia~phage~slur01	Acinetobacter~phage~IMEAB3	3.6
Stenotrophomonas phage vB_SmaS-AXL_3	Acinetobacter~phage~IMEAB3	11.7
Stenotrophomonas phage Sonora	Acinetobacter~phage~IMEAB3	3.5
Stenotrophomonas phage BUCT627.1	Acinetobacter~phage~IMEAB3	3.3
Stenotrophomonas phage BUCT626.1	Acinetobacter~phage~IMEAB3	3.4
Xanthomonas phage vB_Xar_IVIA-DoCa1	Acinetobacter~phage~IMEAB3	65.3
Stenotrophomonas phage vB_SmaS-DLP_1	Acinetobacter~phage~IMEAB3	67.2
Stenotrophomonas phage Siara.1	Acinetobacter~phage~IMEAB3	3.6
Stenotrophomonas phage vB_SmaS_BUCT548.1	Acinetobacter~phage~IMEAB3	3.3
Stenotrophomonas phage BUCT626.1	Acinetobacter~phage~IMEAB3	3.4
Stenotrophomonas phage BUCT627.1	Acinetobacter~phage~IMEAB3	3.3
Stenotrophomonas phage vB_SmaS-AXL_3	Acinetobacter~phage~IMEAB3	11.7
Stenotrophomonas phage vB_SM_ytsc_ply2008005c.1	Acinetobacter~phage~IMEAB3	12.5
Xanthomonas phage vB_Xar_IVIA-DoCa11	Acinetobacter~phage~IMEAB3	63.8
Pantoea~phage~vB_PagS_Vid5	Acinetobacter~phage~IMEAB3	5.5
Paracoccus~phage~vB_PmaS-R3	Acinetobacter~phage~IMEAB3	47.5
Pseudomonas~phage~73	Acinetobacter~phage~IMEAB3	71.1
Pseudomonas~phage~LKO4	Acinetobacter~phage~IMEAB3	3.6
Pseudomonas~phage~MP1412	Acinetobacter~phage~IMEAB3	4
Pseudomonas~phage~NP1	Acinetobacter~phage~IMEAB3	13.5
Pseudomonas~phage~PAE1	Acinetobacter~phage~IMEAB3	3.7
Pseudomonas~phage~PaMx25	Acinetobacter~phage~IMEAB3	13.5
Pseudomonas~phage~PaMx42	Acinetobacter~phage~IMEAB3	66.4
Pseudomonas~phage~vB_Pae-Kakheti25	Acinetobacter~phage~IMEAB3	69.2
Pseudomonas~phage~vB_PaeS_SCH_Ab26	Acinetobacter~phage~IMEAB3	67.5
Pseudomonas~virus~M6	Acinetobacter~phage~IMEAB3	3.8
Pseudomonas~virus~Yua	Acinetobacter~phage~IMEAB3	4
Rhizobium~phage~RHEph04	Acinetobacter~phage~IMEAB3	1.8
Rhizobium~phage~RHEph06	Acinetobacter~phage~IMEAB3	1.7
Rhodobacter~phage~RcSpartan	Acinetobacter~phage~IMEAB3	52
Rhodobacter~phage~RcTitan	Acinetobacter~phage~IMEAB3	55.2
Salmonella~phage~SE1~(in:Nonagvirus)	Acinetobacter~phage~IMEAB3	3.5
Stenotrophomonas~phage~vB_SmaS-DLP_2	Acinetobacter~phage~IMEAB3	69.2
Vibrio~phage~VpKK5	Acinetobacter~phage~IMEAB3	1.8
Acinetobacter~phage~AM101	Acinetobacter~phage~KARL-1	300
Acinetobacter~phage~AbTZA1	Acinetobacter~phage~KARL-1	300
Acinetobacter~phage~Ac42	Acinetobacter~phage~KARL-1	242
Acinetobacter~phage~Acj61	Acinetobacter~phage~KARL-1	300
Acinetobacter~phage~Acj9	Acinetobacter~phage~KARL-1	300
Acinetobacter~phage~ZZ1	Acinetobacter~phage~KARL-1	300
Acinetobacter~phage~vB_AbaM_PhT2	Acinetobacter~phage~KARL-1	300
Acinetobacter~phage~vB_AbaP_Apostate	Acinetobacter~phage~KARL-1	300
Acinetobacter~phage~vB_AbaP_Berthold	Acinetobacter~phage~KARL-1	300
Acinetobacter~phage~vB_AbaP_Kimel	Acinetobacter~phage~KARL-1	300
Acinetobacter~phage~vB_AbaP_Konradin	Acinetobacter~phage~KARL-1	300
Acinetobacter~phage~vB_AbaP_Lazarus	Acinetobacter~phage~KARL-1	300
Acinetobacter~phage~vB_ApiM_fHyAci03	Acinetobacter~phage~KARL-1	300
Acinetobacter~virus~133	Acinetobacter~phage~KARL-1	244.2
Aeromonas~phage~AS-gz	Acinetobacter~phage~KARL-1	33.9
Aeromonas~phage~AS-sw	Acinetobacter~phage~KARL-1	15
Aeromonas~phage~AS-zj	Acinetobacter~phage~KARL-1	15.1
Aeromonas~phage~Aes012	Acinetobacter~phage~KARL-1	31.8
Aeromonas~phage~Aes508	Acinetobacter~phage~KARL-1	27.1
Aeromonas~phage~CC2	Acinetobacter~phage~KARL-1	14.5
Aeromonas~phage~PX29	Acinetobacter~phage~KARL-1	17
Aeromonas~phage~phiAS4	Acinetobacter~phage~KARL-1	30.3
Aeromonas~phage~phiAS5	Acinetobacter~phage~KARL-1	16.6
Aeromonas~virus~25	Acinetobacter~phage~KARL-1	30.1
Aeromonas~virus~31	Acinetobacter~phage~KARL-1	28.1
Aeromonas~virus~44RR2	Acinetobacter~phage~KARL-1	29.6
Aeromonas~virus~65	Acinetobacter~phage~KARL-1	14.3
Aeromonas~virus~Aeh1	Acinetobacter~phage~KARL-1	16.4
Citrobacter~phage~CF1~ERZ-2017	Acinetobacter~phage~KARL-1	44
Citrobacter~phage~Merlin	Acinetobacter~phage~KARL-1	44.2
Citrobacter~phage~Moon	Acinetobacter~phage~KARL-1	49.9
Cronobacter~phage~S13	Acinetobacter~phage~KARL-1	25.5
Edwardsiella~phage~PEi20	Acinetobacter~phage~KARL-1	40.7
Enterobacter~phage~CC31	Acinetobacter~phage~KARL-1	54.9
Enterobacter~phage~PG7	Acinetobacter~phage~KARL-1	48.3
Enterobacter~phage~phiEap-3	Acinetobacter~phage~KARL-1	1.1
Enterobacter~phage~vB_EclM_CIP9	Acinetobacter~phage~KARL-1	39.3
Enterobacteria~phage~Bp7	Acinetobacter~phage~KARL-1	39.4
Enterobacteria~phage~GEC-3S	Acinetobacter~phage~KARL-1	15.8
Enterobacteria~phage~IME08	Acinetobacter~phage~KARL-1	38.3
Enterobacteria~phage~RB27	Acinetobacter~phage~KARL-1	10.2
Enterobacteria~phage~RB51	Acinetobacter~phage~KARL-1	10.1
Enterobacteria~phage~RB68	Acinetobacter~phage~KARL-1	10
Escherichia~coli~O157~typing~phage~3	Acinetobacter~phage~KARL-1	27
Escherichia~coli~O157~typing~phage~6	Acinetobacter~phage~KARL-1	27.9
Escherichia~phage~APCEc01	Acinetobacter~phage~KARL-1	26.9
Escherichia~phage~AR1	Acinetobacter~phage~KARL-1	9.9
Escherichia~phage~ECD7	Acinetobacter~phage~KARL-1	16.3
Escherichia~phage~ECML-134	Acinetobacter~phage~KARL-1	8.8
Escherichia~phage~HY01	Acinetobacter~phage~KARL-1	12
Escherichia~phage~HY03	Acinetobacter~phage~KARL-1	13.1
Escherichia~phage~JS10	Acinetobacter~phage~KARL-1	39.3
Escherichia~phage~JS98	Acinetobacter~phage~KARL-1	37.5
Escherichia~phage~JSE	Acinetobacter~phage~KARL-1	20.3
Escherichia~phage~MX01	Acinetobacter~phage~KARL-1	35.7
Escherichia~phage~Phi1	Acinetobacter~phage~KARL-1	20.4
Escherichia~phage~QL01	Acinetobacter~phage~KARL-1	37
Escherichia~phage~RB3	Acinetobacter~phage~KARL-1	10.1
Escherichia~phage~RB49	Acinetobacter~phage~KARL-1	15.7
Escherichia~phage~RB69	Acinetobacter~phage~KARL-1	26.9
Escherichia~phage~ST0	Acinetobacter~phage~KARL-1	27.2
Escherichia~phage~UFV-AREG1	Acinetobacter~phage~KARL-1	10.1
Escherichia~phage~WG01	Acinetobacter~phage~KARL-1	37.1
Escherichia~phage~ime09	Acinetobacter~phage~KARL-1	10.2
Escherichia~phage~slur02	Acinetobacter~phage~KARL-1	10.3
Escherichia~phage~slur03	Acinetobacter~phage~KARL-1	8.8
Escherichia~phage~slur04	Acinetobacter~phage~KARL-1	10.3
Escherichia~phage~slur07	Acinetobacter~phage~KARL-1	8.9
Escherichia~phage~slur14	Acinetobacter~phage~KARL-1	8.8
Escherichia~phage~vB_EcoM-UFV13	Acinetobacter~phage~KARL-1	8.9
Escherichia~phage~vB_EcoM_112	Acinetobacter~phage~KARL-1	11.3
Escherichia~phage~vB_EcoM_ACG-C40	Acinetobacter~phage~KARL-1	11.3
Escherichia~phage~vB_EcoM_JS09	Acinetobacter~phage~KARL-1	26.9
Escherichia~phage~vB_EcoM_PhAPEC2	Acinetobacter~phage~KARL-1	26.1
Escherichia~phage~vB_EcoM_VR20	Acinetobacter~phage~KARL-1	27.9
Escherichia~phage~vB_EcoM_VR25	Acinetobacter~phage~KARL-1	27.6
Escherichia~phage~vB_EcoM_VR26	Acinetobacter~phage~KARL-1	29.4
Escherichia~phage~vB_EcoM_VR7	Acinetobacter~phage~KARL-1	27.6
Escherichia~phage~vb_EcoM-VR5	Acinetobacter~phage~KARL-1	40.7
Escherichia~phage~wV7	Acinetobacter~phage~KARL-1	10.1
Escherichia~virus~RB14	Acinetobacter~phage~KARL-1	8.7
Escherichia~virus~RB32	Acinetobacter~phage~KARL-1	10.2
Escherichia~virus~T4	Acinetobacter~phage~KARL-1	11.4
Klebsiella~phage~JD18	Acinetobacter~phage~KARL-1	53.1
Klebsiella~phage~KP15	Acinetobacter~phage~KARL-1	1.4
Klebsiella~phage~KP27	Acinetobacter~phage~KARL-1	1.1
Klebsiella~phage~Marfa	Acinetobacter~phage~KARL-1	36.7
Klebsiella~phage~Matisse	Acinetobacter~phage~KARL-1	1
Klebsiella~phage~Miro	Acinetobacter~phage~KARL-1	1.1
Klebsiella~phage~PKO111	Acinetobacter~phage~KARL-1	57.4
Klebsiella~phage~PMBT1	Acinetobacter~phage~KARL-1	1.1
Klebsiella~phage~vB_KpnM_KpV477	Acinetobacter~phage~KARL-1	49.6
Klebsiella~phage~vB_Kpn_F48	Acinetobacter~phage~KARL-1	40
Morganella~phage~vB_MmoM_MP1	Acinetobacter~phage~KARL-1	55.5
Pectobacterium~bacteriophage~PM2	Acinetobacter~phage~KARL-1	46.7
Proteus~phage~vB_PmiM_Pm5461	Acinetobacter~phage~KARL-1	64.5
Salmonella~phage~Melville	Acinetobacter~phage~KARL-1	52.2
Salmonella~phage~STML-198	Acinetobacter~phage~KARL-1	52.9
Salmonella~phage~STP4-a	Acinetobacter~phage~KARL-1	48.8
Salmonella~phage~vB_SenM-S16	Acinetobacter~phage~KARL-1	51.9
Salmonella~phage~vB_SnwM_CGG4-1	Acinetobacter~phage~KARL-1	48.8
Serratia~phage~CHI14	Acinetobacter~phage~KARL-1	59
Serratia~phage~Muldoon	Acinetobacter~phage~KARL-1	34.5
Serratia~phage~PS2	Acinetobacter~phage~KARL-1	30.1
Shigella~phage~SHBML-50-1	Acinetobacter~phage~KARL-1	7.6
Shigella~phage~SHFML-11	Acinetobacter~phage~KARL-1	8.8
Shigella~phage~SHFML-26	Acinetobacter~phage~KARL-1	11.6
Shigella~phage~SHSML-52-1	Acinetobacter~phage~KARL-1	27.1
Shigella~phage~SP18	Acinetobacter~phage~KARL-1	26.4
Shigella~phage~Sf21	Acinetobacter~phage~KARL-1	10.3
Shigella~phage~Sf22	Acinetobacter~phage~KARL-1	10.3
Shigella~phage~Sf24	Acinetobacter~phage~KARL-1	8.8
Shigella~phage~Shf125875	Acinetobacter~phage~KARL-1	27.2
Shigella~phage~Shfl2	Acinetobacter~phage~KARL-1	8.9
Shigella~phage~pSs-1	Acinetobacter~phage~KARL-1	10.3
Stenotrophomonas~phage~IME13	Acinetobacter~phage~KARL-1	26.9
Vibrio~phage~KVP40	Acinetobacter~phage~KARL-1	14.2
Vibrio~phage~VH7D	Acinetobacter~phage~KARL-1	14.2
Vibrio~phage~ValKK3	Acinetobacter~phage~KARL-1	15.4
Vibrio~phage~nt-1	Acinetobacter~phage~KARL-1	12.3
Yersinia~phage~PST	Acinetobacter~phage~KARL-1	10.2
Yersinia~phage~phiD1	Acinetobacter~phage~KARL-1	8.6
Yersinia~phage~phiR1-RT	Acinetobacter~phage~KARL-1	52.4
Yersinia~phage~vB_YenM_TG1	Acinetobacter~phage~KARL-1	52.4
Acinetobacter~phage~AB1	Acinetobacter~phage~LZ35	157.9
Acinetobacter~phage~AP22	Acinetobacter~phage~LZ35	141.1
Acinetobacter~phage~AbP2	Acinetobacter~phage~LZ35	214.3
Acinetobacter~phage~IME-AB2	Acinetobacter~phage~LZ35	209.8
Acinetobacter~phage~WCHABP1	Acinetobacter~phage~LZ35	163.7
Acinetobacter~phage~WCHABP12	Acinetobacter~phage~LZ35	156.5
Acinetobacter~phage~YMC-13-01-C62	Acinetobacter~phage~LZ35	199.4
Acinetobacter~phage~YMC11/12/R2315	Acinetobacter~phage~LZ35	207.5
Acinetobacter~phage~phiAC-1	Acinetobacter~phage~LZ35	69.9
Aeromonas~phage~vB_AsaM-56	Acinetobacter~phage~LZ35	20.5
Edwardsiella~phage~GF-2	Acinetobacter~phage~LZ35	25.5
Xanthomonas~phage~OP2	Acinetobacter~phage~LZ35	1.5
Achromobacter~phage~83-24	Acinetobacter~phage~Loki	12.3
Achromobacter~phage~JWX	Acinetobacter~phage~Loki	11.9
Achromobacter~phage~phiAxp-1	Acinetobacter~phage~Loki	49.6
Acinetobacter~phage~IMEAB3	Acinetobacter~phage~Loki	130.9
Alphaproteobacteria~virus~phiJl001	Acinetobacter~phage~Loki	1.8
Alteromonas~phage~vB_AcoS-R7M	Acinetobacter~phage~Loki	2.4
Burkholderia~phage~BcepGomr	Acinetobacter~phage~Loki	16.5
Burkholderia~phage~vB_BceS_KL1	Acinetobacter~phage~Loki	72
Enterobacteria~phage~9g	Acinetobacter~phage~Loki	4.5
Enterobacteria~phage~JenK1	Acinetobacter~phage~Loki	4
Enterobacteria~phage~JenP1	Acinetobacter~phage~Loki	4
Enterobacteria~phage~JenP2	Acinetobacter~phage~Loki	4
Escherichia~phage~CAjan	Acinetobacter~phage~Loki	3.9
Escherichia~phage~Seurat	Acinetobacter~phage~Loki	4
Escherichia~phage~slur01	Acinetobacter~phage~Loki	3.9
Stenotrophomonas phage vB_SmaS-AXL_3	Acinetobacter~phage~Loki	12.1
Stenotrophomonas phage Sonora	Acinetobacter~phage~Loki	3.8
Stenotrophomonas phage BUCT627.1	Acinetobacter~phage~Loki	3.6
Stenotrophomonas phage BUCT626.1	Acinetobacter~phage~Loki	3.7
Xanthomonas phage vB_Xar_IVIA-DoCa1	Acinetobacter~phage~Loki	70.7
Stenotrophomonas phage vB_SmaS-DLP_1	Acinetobacter~phage~Loki	69
Stenotrophomonas phage Siara.1	Acinetobacter~phage~Loki	3.9
Stenotrophomonas phage vB_SmaS_BUCT548.1	Acinetobacter~phage~Loki	3.6
Stenotrophomonas phage BUCT626.1	Acinetobacter~phage~Loki	3.7
Stenotrophomonas phage BUCT627.1	Acinetobacter~phage~Loki	3.6
Stenotrophomonas phage vB_SmaS-AXL_3	Acinetobacter~phage~Loki	12.1
Stenotrophomonas phage vB_SM_ytsc_ply2008005c.1	Acinetobacter~phage~Loki	12.9
Xanthomonas phage vB_Xar_IVIA-DoCa11	Acinetobacter~phage~Loki	65.5
Pantoea~phage~vB_PagS_Vid5	Acinetobacter~phage~Loki	5.8
Paracoccus~phage~vB_PmaS-R3	Acinetobacter~phage~Loki	48.8
Pseudomonas~phage~73	Acinetobacter~phage~Loki	72.9
Pseudomonas~phage~LKO4	Acinetobacter~phage~Loki	3.9
Pseudomonas~phage~MP1412	Acinetobacter~phage~Loki	4.3
Pseudomonas~phage~NP1	Acinetobacter~phage~Loki	14
Pseudomonas~phage~PAE1	Acinetobacter~phage~Loki	4
Pseudomonas~phage~PaMx25	Acinetobacter~phage~Loki	14
Pseudomonas~phage~PaMx42	Acinetobacter~phage~Loki	71.7
Pseudomonas~phage~vB_Pae-Kakheti25	Acinetobacter~phage~Loki	71.1
Pseudomonas~phage~vB_PaeS_SCH_Ab26	Acinetobacter~phage~Loki	69.3
Pseudomonas~virus~M6	Acinetobacter~phage~Loki	4.1
Pseudomonas~virus~Yua	Acinetobacter~phage~Loki	4.3
Rhizobium~phage~RHEph04	Acinetobacter~phage~Loki	2
Rhizobium~phage~RHEph06	Acinetobacter~phage~Loki	2
Rhodobacter~phage~RcSpartan	Acinetobacter~phage~Loki	53.4
Rhodobacter~phage~RcTitan	Acinetobacter~phage~Loki	56.7
Salmonella~phage~SE1~(in:Nonagvirus)	Acinetobacter~phage~Loki	3.8
Stenotrophomonas~phage~vB_SmaS-DLP_2	Acinetobacter~phage~Loki	71.1
Vibrio~phage~VpKK5	Acinetobacter~phage~Loki	2.1
Acinetobacter~phage~AB3	Acinetobacter~phage~Petty	54
Acinetobacter~phage~AbKT21phiIII	Acinetobacter~phage~Petty	75.1
Acinetobacter~phage~Abp1	Acinetobacter~phage~Petty	78.3
Acinetobacter~phage~Fri1	Acinetobacter~phage~Petty	74.5
Acinetobacter~phage~IME200	Acinetobacter~phage~Petty	78.3
Acinetobacter~phage~SH-Ab~15519	Acinetobacter~phage~Petty	79.3
Acinetobacter~phage~WCHABP5	Acinetobacter~phage~Petty	77
Acinetobacter~phage~phiAB1	Acinetobacter~phage~Petty	77.4
Acinetobacter~phage~phiAB6	Acinetobacter~phage~Petty	77.8
Acinetobacter~phage~vB_AbaP_46-62_Aci07	Acinetobacter~phage~Petty	75.2
Acinetobacter~phage~vB_AbaP_AS11	Acinetobacter~phage~Petty	79.3
Acinetobacter~phage~vB_AbaP_AS12	Acinetobacter~phage~Petty	80.1
Acinetobacter~phage~vB_AbaP_Acibel007	Acinetobacter~phage~Petty	67.5
Acinetobacter~phage~vB_AbaP_B09_Aci08	Acinetobacter~phage~Petty	74.9
Acinetobacter~phage~vB_AbaP_B1	Acinetobacter~phage~Petty	79.3
Acinetobacter~phage~vB_AbaP_B3	Acinetobacter~phage~Petty	76.2
Acinetobacter~phage~vB_AbaP_B5	Acinetobacter~phage~Petty	78.6
Acinetobacter~phage~vB_AbaP_D2	Acinetobacter~phage~Petty	73.1
Acinetobacter~phage~vB_AbaP_PD-6A3	Acinetobacter~phage~Petty	76.6
Acinetobacter~phage~vB_AbaP_PD-AB9	Acinetobacter~phage~Petty	76.6
Acinetobacter~phage~vB_ApiP_P1	Acinetobacter~phage~Petty	72.4
Acinetobacter~phage~vB_ApiP_P2	Acinetobacter~phage~Petty	78.3
Achromobacter~phage~JWAlpha	Acinetobacter~phage~Presley	4.1
Achromobacter~phage~phiAxp-3	Acinetobacter~phage~Presley	4.5
Alteromonas~phage~vB_AmaP_AD45-P1	Acinetobacter~phage~Presley	1.5
Delftia~phage~RG-2014	Acinetobacter~phage~Presley	6.2
Dinoroseobacter~phage~DFL12phi1	Acinetobacter~phage~Presley	4.3
Dinoroseobacter~phage~DS-1410Ws-06	Acinetobacter~phage~Presley	2.7
Enterobacter~phage~EcP1	Acinetobacter~phage~Presley	8.8
Erwinia~phage~Ea9-2	Acinetobacter~phage~Presley	2.1
Erwinia~phage~phiEaP-8	Acinetobacter~phage~Presley	4.6
Erwinia~phage~vB_EamP-S6	Acinetobacter~phage~Presley	7.2
Erwinia~phage~vB_EamP_Frozen	Acinetobacter~phage~Presley	2.2
Escherichia~phage~Bp4	Acinetobacter~phage~Presley	2.1
Escherichia~phage~EC1-UPM	Acinetobacter~phage~Presley	2.6
Escherichia~phage~ECBP1	Acinetobacter~phage~Presley	2.5
Escherichia~phage~IME11	Acinetobacter~phage~Presley	2.2
Escherichia~phage~Pollock	Acinetobacter~phage~Presley	14.9
Escherichia~phage~vB_EcoP_G7C	Acinetobacter~phage~Presley	2.6
Escherichia~phage~vB_EcoP_PhAPEC5	Acinetobacter~phage~Presley	2.5
Escherichia~phage~vB_EcoP_PhAPEC7	Acinetobacter~phage~Presley	2.5
Escherichia~virus~N4	Acinetobacter~phage~Presley	2.8
Klebsiella~phage~KP8	Acinetobacter~phage~Presley	2
Klebsiella~phage~KpCHEMY26	Acinetobacter~phage~Presley	12.9
Klebsiella~phage~Pylas	Acinetobacter~phage~Presley	12.3
Stenotrophomonas phage Philippe.1	Acinetobacter~phage~Presley	6.2
Stenotrophomonas phage C121.1	Acinetobacter~phage~Presley	6.1
Stenotrophomonas phage Paxi.1	Acinetobacter~phage~Presley	4.4
Stenotrophomonas phage Piffle.1	Acinetobacter~phage~Presley	6.3
Pectobacterium~phage~Nepra	Acinetobacter~phage~Presley	33.4
Pectobacterium~phage~phiA41	Acinetobacter~phage~Presley	30.4
Pectobacterium~phage~vB_PatP_CB1	Acinetobacter~phage~Presley	32.8
Pectobacterium~phage~vB_PatP_CB4	Acinetobacter~phage~Presley	32.6
Pseudoalteromonas~phage~pYD6-A	Acinetobacter~phage~Presley	16.2
Pseudomonas~phage~DL64	Acinetobacter~phage~Presley	31.1
Pseudomonas~phage~KPP21	Acinetobacter~phage~Presley	26.7
Pseudomonas~phage~LIT1	Acinetobacter~phage~Presley	31.1
Pseudomonas~phage~LUZ7	Acinetobacter~phage~Presley	26.5
Pseudomonas~phage~Littlefix	Acinetobacter~phage~Presley	28.1
Pseudomonas~phage~PA26	Acinetobacter~phage~Presley	31.3
Pseudomonas~phage~PEV2	Acinetobacter~phage~Presley	30.8
Pseudomonas~phage~Pa2	Acinetobacter~phage~Presley	30.6
Pseudomonas~phage~YH30	Acinetobacter~phage~Presley	31.5
Pseudomonas~phage~YH6	Acinetobacter~phage~Presley	31.1
Pseudomonas~phage~ZC03	Acinetobacter~phage~Presley	6.3
Pseudomonas~phage~ZC08	Acinetobacter~phage~Presley	4.4
Pseudomonas~phage~Zuri	Acinetobacter~phage~Presley	3.9
Pseudomonas~phage~phCDa	Acinetobacter~phage~Presley	30.3
Pseudomonas~phage~vB_PaeP_C2-10_Ab09	Acinetobacter~phage~Presley	31.8
Pseudomonas~phage~vB_PaeP_MAG4	Acinetobacter~phage~Presley	30.7
Roseobacter~phage~RD-1410W1-01	Acinetobacter~phage~Presley	4.6
Roseovarius~Plymouth~podovirus~1	Acinetobacter~phage~Presley	4.1
Ruegeria~phage~vB_RpoP-V12	Acinetobacter~phage~Presley	4.3
Ruegeria~phage~vB_RpoP-V13	Acinetobacter~phage~Presley	4.6
Salmonella~phage~FSL~SP-058	Acinetobacter~phage~Presley	17.1
Salmonella~phage~FSL~SP-076	Acinetobacter~phage~Presley	17.4
Shigella~phage~pSb-1	Acinetobacter~phage~Presley	1.9
Silicibacter~phage~DSS3phi2	Acinetobacter~phage~Presley	4.5
Sinorhizobium~phage~ort11	Acinetobacter~phage~Presley	5.6
Stenotrophomonas~phage~Pokken	Acinetobacter~phage~Presley	6
Sulfitobacter~phage~EE36phi1	Acinetobacter~phage~Presley	4.6
Sulfitobacter~phage~phiCB2047-B	Acinetobacter~phage~Presley	2.7
Vibrio~phage~1.026.O._10N.222.49.C7	Acinetobacter~phage~Presley	15.8
Vibrio~phage~1.097.O._10N.286.49.B3	Acinetobacter~phage~Presley	16.3
Vibrio~phage~JA-1	Acinetobacter~phage~Presley	13
Vibrio~phage~JSF3	Acinetobacter~phage~Presley	11.3
Vibrio~phage~VBP32	Acinetobacter~phage~Presley	17.5
Vibrio~phage~VBP47	Acinetobacter~phage~Presley	15.4
Vibrio~phage~VCO139	Acinetobacter~phage~Presley	13
Vibrio~phage~phi~1	Acinetobacter~phage~Presley	11.4
Vibrio~phage~vB_VspP_pVa5	Acinetobacter~phage~Presley	18
Xanthomonas~phage~RiverRider	Acinetobacter~phage~Presley	6.1
Acinetobacter~phage~AB3	Acinetobacter~phage~SH-Ab~15519	68.4
Acinetobacter~phage~AbKT21phiIII	Acinetobacter~phage~SH-Ab~15519	97
Acinetobacter~phage~Abp1	Acinetobacter~phage~SH-Ab~15519	152
Acinetobacter~phage~Fri1	Acinetobacter~phage~SH-Ab~15519	128.2
Acinetobacter~phage~IME200	Acinetobacter~phage~SH-Ab~15519	142.2
Acinetobacter~phage~Petty	Acinetobacter~phage~SH-Ab~15519	79.3
Acinetobacter~phage~WCHABP5	Acinetobacter~phage~SH-Ab~15519	138.5
Acinetobacter~phage~phiAB1	Acinetobacter~phage~SH-Ab~15519	129.7
Acinetobacter~phage~phiAB6	Acinetobacter~phage~SH-Ab~15519	135.6
Acinetobacter~phage~vB_AbaP_46-62_Aci07	Acinetobacter~phage~SH-Ab~15519	143.8
Acinetobacter~phage~vB_AbaP_AS11	Acinetobacter~phage~SH-Ab~15519	139.7
Acinetobacter~phage~vB_AbaP_AS12	Acinetobacter~phage~SH-Ab~15519	127.2
Acinetobacter~phage~vB_AbaP_Acibel007	Acinetobacter~phage~SH-Ab~15519	65.5
Acinetobacter~phage~vB_AbaP_B09_Aci08	Acinetobacter~phage~SH-Ab~15519	133.5
Acinetobacter~phage~vB_AbaP_B1	Acinetobacter~phage~SH-Ab~15519	139.7
Acinetobacter~phage~vB_AbaP_B3	Acinetobacter~phage~SH-Ab~15519	141.5
Acinetobacter~phage~vB_AbaP_B5	Acinetobacter~phage~SH-Ab~15519	133.5
Acinetobacter~phage~vB_AbaP_D2	Acinetobacter~phage~SH-Ab~15519	133.6
Acinetobacter~phage~vB_AbaP_PD-6A3	Acinetobacter~phage~SH-Ab~15519	137.5
Acinetobacter~phage~vB_AbaP_PD-AB9	Acinetobacter~phage~SH-Ab~15519	142.5
Acinetobacter~phage~vB_ApiP_P1	Acinetobacter~phage~SH-Ab~15519	127.2
Acinetobacter~phage~vB_ApiP_P2	Acinetobacter~phage~SH-Ab~15519	132.8
Acinetobacter~phage~AB1	Acinetobacter~phage~WCHABP1	133.1
Acinetobacter~phage~AP22	Acinetobacter~phage~WCHABP1	168.2
Acinetobacter~phage~AbP2	Acinetobacter~phage~WCHABP1	168.7
Acinetobacter~phage~IME-AB2	Acinetobacter~phage~WCHABP1	149
Acinetobacter~phage~LZ35	Acinetobacter~phage~WCHABP1	163.7
Acinetobacter~phage~WCHABP12	Acinetobacter~phage~WCHABP1	267.1
Acinetobacter~phage~YMC-13-01-C62	Acinetobacter~phage~WCHABP1	140.7
Acinetobacter~phage~YMC11/12/R2315	Acinetobacter~phage~WCHABP1	147.6
Acinetobacter~phage~phiAC-1	Acinetobacter~phage~WCHABP1	77.8
Aeromonas~phage~vB_AsaM-56	Acinetobacter~phage~WCHABP1	20.1
Edwardsiella~phage~GF-2	Acinetobacter~phage~WCHABP1	22.5
Xanthomonas~phage~OP2	Acinetobacter~phage~WCHABP1	1.4
Acinetobacter~phage~AB1	Acinetobacter~phage~WCHABP12	137
Acinetobacter~phage~AP22	Acinetobacter~phage~WCHABP12	172.6
Acinetobacter~phage~AbP2	Acinetobacter~phage~WCHABP12	157.8
Acinetobacter~phage~IME-AB2	Acinetobacter~phage~WCHABP12	145.7
Acinetobacter~phage~LZ35	Acinetobacter~phage~WCHABP12	156.5
Acinetobacter~phage~WCHABP1	Acinetobacter~phage~WCHABP12	267.1
Acinetobacter~phage~YMC-13-01-C62	Acinetobacter~phage~WCHABP12	141.1
Acinetobacter~phage~YMC11/12/R2315	Acinetobacter~phage~WCHABP12	148
Acinetobacter~phage~phiAC-1	Acinetobacter~phage~WCHABP12	84.2
Aeromonas~phage~vB_AsaM-56	Acinetobacter~phage~WCHABP12	20.1
Edwardsiella~phage~GF-2	Acinetobacter~phage~WCHABP12	22.6
Xanthomonas~phage~OP2	Acinetobacter~phage~WCHABP12	1.4
Acinetobacter~phage~AB3	Acinetobacter~phage~WCHABP5	69.5
Acinetobacter~phage~AbKT21phiIII	Acinetobacter~phage~WCHABP5	103.3
Acinetobacter~phage~Abp1	Acinetobacter~phage~WCHABP5	146.4
Acinetobacter~phage~Fri1	Acinetobacter~phage~WCHABP5	131.5
Acinetobacter~phage~IME200	Acinetobacter~phage~WCHABP5	131.5
Acinetobacter~phage~Petty	Acinetobacter~phage~WCHABP5	77
Acinetobacter~phage~SH-Ab~15519	Acinetobacter~phage~WCHABP5	138.5
Acinetobacter~phage~phiAB1	Acinetobacter~phage~WCHABP5	143.1
Acinetobacter~phage~phiAB6	Acinetobacter~phage~WCHABP5	144.3
Acinetobacter~phage~vB_AbaP_46-62_Aci07	Acinetobacter~phage~WCHABP5	132.9
Acinetobacter~phage~vB_AbaP_AS11	Acinetobacter~phage~WCHABP5	138.5
Acinetobacter~phage~vB_AbaP_AS12	Acinetobacter~phage~WCHABP5	125.5
Acinetobacter~phage~vB_AbaP_Acibel007	Acinetobacter~phage~WCHABP5	66.8
Acinetobacter~phage~vB_AbaP_B09_Aci08	Acinetobacter~phage~WCHABP5	127.5
Acinetobacter~phage~vB_AbaP_B1	Acinetobacter~phage~WCHABP5	138.5
Acinetobacter~phage~vB_AbaP_B3	Acinetobacter~phage~WCHABP5	140.2
Acinetobacter~phage~vB_AbaP_B5	Acinetobacter~phage~WCHABP5	132.2
Acinetobacter~phage~vB_AbaP_D2	Acinetobacter~phage~WCHABP5	131.9
Acinetobacter~phage~vB_AbaP_PD-6A3	Acinetobacter~phage~WCHABP5	141.1
Acinetobacter~phage~vB_AbaP_PD-AB9	Acinetobacter~phage~WCHABP5	146.4
Acinetobacter~phage~vB_ApiP_P1	Acinetobacter~phage~WCHABP5	120.9
Acinetobacter~phage~vB_ApiP_P2	Acinetobacter~phage~WCHABP5	131.5
Acinetobacter~phage~AB1	Acinetobacter~phage~YMC-13-01-C62	146.1
Acinetobacter~phage~AP22	Acinetobacter~phage~YMC-13-01-C62	140.7
Acinetobacter~phage~AbP2	Acinetobacter~phage~YMC-13-01-C62	187.6
Acinetobacter~phage~IME-AB2	Acinetobacter~phage~YMC-13-01-C62	204.6
Acinetobacter~phage~LZ35	Acinetobacter~phage~YMC-13-01-C62	199.4
Acinetobacter~phage~WCHABP1	Acinetobacter~phage~YMC-13-01-C62	140.7
Acinetobacter~phage~WCHABP12	Acinetobacter~phage~YMC-13-01-C62	141.1
Acinetobacter~phage~YMC11/12/R2315	Acinetobacter~phage~YMC-13-01-C62	272.6
Acinetobacter~phage~phiAC-1	Acinetobacter~phage~YMC-13-01-C62	63.7
Aeromonas~phage~vB_AsaM-56	Acinetobacter~phage~YMC-13-01-C62	18
Edwardsiella~phage~GF-2	Acinetobacter~phage~YMC-13-01-C62	22.9
Xanthomonas~phage~OP2	Acinetobacter~phage~YMC-13-01-C62	1.5
Acinetobacter~phage~YMC11/11/R3177	Acinetobacter~phage~YMC/09/02/B1251	106.7
Acinetobacter~phage~vB_AbaS_TRS1	Acinetobacter~phage~YMC/09/02/B1251	29
Pseudomonas~phage~PS-1	Acinetobacter~phage~YMC/09/02/B1251	3.7
Pseudomonas~phage~YMC11/02/R656	Acinetobacter~phage~YMC/09/02/B1251	2.8
Pseudomonas~phage~phiPSA1	Acinetobacter~phage~YMC/09/02/B1251	4.9
Acinetobacter~phage~YMC/09/02/B1251	Acinetobacter~phage~YMC11/11/R3177	106.7
Acinetobacter~phage~vB_AbaS_TRS1	Acinetobacter~phage~YMC11/11/R3177	40.5
Pseudoalteromonas~phage~H105/1	Acinetobacter~phage~YMC11/11/R3177	2
Pseudomonas~phage~PS-1	Acinetobacter~phage~YMC11/11/R3177	1.1
Pseudomonas~phage~YMC11/02/R656	Acinetobacter~phage~YMC11/11/R3177	2.1
Pseudomonas~phage~phiPSA1	Acinetobacter~phage~YMC11/11/R3177	6.4
Acinetobacter~phage~AB1	Acinetobacter~phage~YMC11/12/R2315	149.3
Acinetobacter~phage~AP22	Acinetobacter~phage~YMC11/12/R2315	147.6
Acinetobacter~phage~AbP2	Acinetobacter~phage~YMC11/12/R2315	191.1
Acinetobacter~phage~IME-AB2	Acinetobacter~phage~YMC11/12/R2315	208.3
Acinetobacter~phage~LZ35	Acinetobacter~phage~YMC11/12/R2315	207.5
Acinetobacter~phage~WCHABP1	Acinetobacter~phage~YMC11/12/R2315	147.6
Acinetobacter~phage~WCHABP12	Acinetobacter~phage~YMC11/12/R2315	148
Acinetobacter~phage~YMC-13-01-C62	Acinetobacter~phage~YMC11/12/R2315	272.6
Acinetobacter~phage~phiAC-1	Acinetobacter~phage~YMC11/12/R2315	66.5
Aeromonas~phage~vB_AsaM-56	Acinetobacter~phage~YMC11/12/R2315	20.4
Edwardsiella~phage~GF-2	Acinetobacter~phage~YMC11/12/R2315	25.3
Xanthomonas~phage~OP2	Acinetobacter~phage~YMC11/12/R2315	1.5
Acinetobacter~phage~vB_AbaM_Acibel004	Acinetobacter~phage~YMC13/03/R2096	25.4
Acinetobacter~phage~vB_AbaM_B09_Aci01-1	Acinetobacter~phage~YMC13/03/R2096	26.9
Acinetobacter~phage~vB_AbaM_B09_Aci02-2	Acinetobacter~phage~YMC13/03/R2096	24.5
Acinetobacter~phage~vB_AbaM_B09_Aci05	Acinetobacter~phage~YMC13/03/R2096	25.1
Acinetobacter~phage~vB_AbaM_phiAbaA1	Acinetobacter~phage~YMC13/03/R2096	22.9
Pseudomonas~phage~C11	Acinetobacter~phage~YMC13/03/R2096	15.1
Pseudomonas~phage~CHA_P1	Acinetobacter~phage~YMC13/03/R2096	13.6
Pseudomonas~phage~JG004	Acinetobacter~phage~YMC13/03/R2096	15.6
Pseudomonas~phage~K5	Acinetobacter~phage~YMC13/03/R2096	14.8
Pseudomonas~phage~K8	Acinetobacter~phage~YMC13/03/R2096	14.8
Pseudomonas~phage~KPP10	Acinetobacter~phage~YMC13/03/R2096	13.9
Pseudomonas~phage~PA10	Acinetobacter~phage~YMC13/03/R2096	13.5
Pseudomonas~phage~PAK_P1	Acinetobacter~phage~YMC13/03/R2096	14.7
Pseudomonas~phage~PAK_P2	Acinetobacter~phage~YMC13/03/R2096	14.9
Pseudomonas~phage~PAK_P3	Acinetobacter~phage~YMC13/03/R2096	13.6
Pseudomonas~phage~PAK_P4	Acinetobacter~phage~YMC13/03/R2096	15.1
Pseudomonas~phage~PAK_P5	Acinetobacter~phage~YMC13/03/R2096	13.6
Pseudomonas~phage~PaP1	Acinetobacter~phage~YMC13/03/R2096	15.3
Pseudomonas~phage~PaoP5	Acinetobacter~phage~YMC13/03/R2096	15.1
Pseudomonas~phage~VCM	Acinetobacter~phage~YMC13/03/R2096	20.6
Pseudomonas~phage~Zigelbrucke	Acinetobacter~phage~YMC13/03/R2096	15.1
Pseudomonas~phage~phiMK	Acinetobacter~phage~YMC13/03/R2096	15.1
Pseudomonas~phage~phiPsa374	Acinetobacter~phage~YMC13/03/R2096	20.5
Pseudomonas~phage~vB_PaeM_C2-10_Ab02	Acinetobacter~phage~YMC13/03/R2096	15
Pseudomonas~phage~vB_PaeM_C2-10_Ab1	Acinetobacter~phage~YMC13/03/R2096	15.7
Pseudomonas~phage~vB_PaeM_G1	Acinetobacter~phage~YMC13/03/R2096	14
Pseudomonas~phage~vB_PaeM_MAG1	Acinetobacter~phage~YMC13/03/R2096	15
Pseudomonas~phage~vB_PaeM_PAO1_Ab03	Acinetobacter~phage~YMC13/03/R2096	14
Pseudomonas~phage~vB_PaeM_PS24	Acinetobacter~phage~YMC13/03/R2096	14.1
Pseudomonas~phage~vB_PsyM_KIL1	Acinetobacter~phage~YMC13/03/R2096	19.4
Pseudomonas~phage~vB_PsyM_KIL4	Acinetobacter~phage~YMC13/03/R2096	19
Acinetobacter~phage~AM101	Acinetobacter~phage~ZZ1	300
Acinetobacter~phage~AbTZA1	Acinetobacter~phage~ZZ1	300
Acinetobacter~phage~Ac42	Acinetobacter~phage~ZZ1	230.2
Acinetobacter~phage~Acj61	Acinetobacter~phage~ZZ1	300
Acinetobacter~phage~Acj9	Acinetobacter~phage~ZZ1	300
Acinetobacter~phage~KARL-1	Acinetobacter~phage~ZZ1	300
Acinetobacter~phage~vB_AbaM_PhT2	Acinetobacter~phage~ZZ1	300
Acinetobacter~phage~vB_AbaP_Apostate	Acinetobacter~phage~ZZ1	300
Acinetobacter~phage~vB_AbaP_Berthold	Acinetobacter~phage~ZZ1	300
Acinetobacter~phage~vB_AbaP_Kimel	Acinetobacter~phage~ZZ1	300
Acinetobacter~phage~vB_AbaP_Konradin	Acinetobacter~phage~ZZ1	300
Acinetobacter~phage~vB_AbaP_Lazarus	Acinetobacter~phage~ZZ1	300
Acinetobacter~phage~vB_ApiM_fHyAci03	Acinetobacter~phage~ZZ1	300
Acinetobacter~virus~133	Acinetobacter~phage~ZZ1	237.9
Aeromonas~phage~AS-gz	Acinetobacter~phage~ZZ1	30.2
Aeromonas~phage~AS-sw	Acinetobacter~phage~ZZ1	14.9
Aeromonas~phage~AS-zj	Acinetobacter~phage~ZZ1	15
Aeromonas~phage~Aes012	Acinetobacter~phage~ZZ1	29.9
Aeromonas~phage~Aes508	Acinetobacter~phage~ZZ1	27
Aeromonas~phage~CC2	Acinetobacter~phage~ZZ1	14.4
Aeromonas~phage~PX29	Acinetobacter~phage~ZZ1	16.9
Aeromonas~phage~phiAS4	Acinetobacter~phage~ZZ1	30.2
Aeromonas~phage~phiAS5	Acinetobacter~phage~ZZ1	16.5
Aeromonas~virus~25	Acinetobacter~phage~ZZ1	30
Aeromonas~virus~31	Acinetobacter~phage~ZZ1	28
Aeromonas~virus~44RR2	Acinetobacter~phage~ZZ1	29.4
Aeromonas~virus~65	Acinetobacter~phage~ZZ1	14.1
Aeromonas~virus~Aeh1	Acinetobacter~phage~ZZ1	16.3
Citrobacter~phage~CF1~ERZ-2017	Acinetobacter~phage~ZZ1	45.5
Citrobacter~phage~Merlin	Acinetobacter~phage~ZZ1	47.5
Citrobacter~phage~Moon	Acinetobacter~phage~ZZ1	51.5
Cronobacter~phage~S13	Acinetobacter~phage~ZZ1	27
Edwardsiella~phage~PEi20	Acinetobacter~phage~ZZ1	32
Enterobacter~phage~CC31	Acinetobacter~phage~ZZ1	58.4
Enterobacter~phage~PG7	Acinetobacter~phage~ZZ1	51.7
Enterobacter~phage~phiEap-3	Acinetobacter~phage~ZZ1	1
Enterobacter~phage~vB_EclM_CIP9	Acinetobacter~phage~ZZ1	30.6
Enterobacteria~phage~Bp7	Acinetobacter~phage~ZZ1	32.3
Enterobacteria~phage~GEC-3S	Acinetobacter~phage~ZZ1	17.1
Enterobacteria~phage~IME08	Acinetobacter~phage~ZZ1	34.5
Enterobacteria~phage~RB27	Acinetobacter~phage~ZZ1	12.9
Enterobacteria~phage~RB51	Acinetobacter~phage~ZZ1	12.8
Enterobacteria~phage~RB68	Acinetobacter~phage~ZZ1	12.8
Escherichia~coli~O157~typing~phage~3	Acinetobacter~phage~ZZ1	17.4
Escherichia~coli~O157~typing~phage~6	Acinetobacter~phage~ZZ1	18.1
Escherichia~phage~APCEc01	Acinetobacter~phage~ZZ1	17.3
Escherichia~phage~AR1	Acinetobacter~phage~ZZ1	12.6
Escherichia~phage~ECD7	Acinetobacter~phage~ZZ1	17.7
Escherichia~phage~ECML-134	Acinetobacter~phage~ZZ1	11.5
Escherichia~phage~HY01	Acinetobacter~phage~ZZ1	13.4
Escherichia~phage~HY03	Acinetobacter~phage~ZZ1	11.5
Escherichia~phage~JS10	Acinetobacter~phage~ZZ1	35.6
Escherichia~phage~JS98	Acinetobacter~phage~ZZ1	33.8
Escherichia~phage~JSE	Acinetobacter~phage~ZZ1	21.8
Escherichia~phage~MX01	Acinetobacter~phage~ZZ1	32.1
Escherichia~phage~Phi1	Acinetobacter~phage~ZZ1	21.8
Escherichia~phage~QL01	Acinetobacter~phage~ZZ1	33.3
Escherichia~phage~RB3	Acinetobacter~phage~ZZ1	11.4
Escherichia~phage~RB49	Acinetobacter~phage~ZZ1	17.1
Escherichia~phage~RB69	Acinetobacter~phage~ZZ1	17.3
Escherichia~phage~ST0	Acinetobacter~phage~ZZ1	17.5
Escherichia~phage~UFV-AREG1	Acinetobacter~phage~ZZ1	11.4
Escherichia~phage~WG01	Acinetobacter~phage~ZZ1	33.4
Escherichia~phage~ime09	Acinetobacter~phage~ZZ1	13
Escherichia~phage~slur02	Acinetobacter~phage~ZZ1	13.1
Escherichia~phage~slur03	Acinetobacter~phage~ZZ1	11.4
Escherichia~phage~slur04	Acinetobacter~phage~ZZ1	13.1
Escherichia~phage~slur07	Acinetobacter~phage~ZZ1	11.6
Escherichia~phage~slur14	Acinetobacter~phage~ZZ1	11.4
Escherichia~phage~vB_EcoM-UFV13	Acinetobacter~phage~ZZ1	11.6
Escherichia~phage~vB_EcoM_112	Acinetobacter~phage~ZZ1	11.3
Escherichia~phage~vB_EcoM_ACG-C40	Acinetobacter~phage~ZZ1	12.6
Escherichia~phage~vB_EcoM_JS09	Acinetobacter~phage~ZZ1	17.3
Escherichia~phage~vB_EcoM_PhAPEC2	Acinetobacter~phage~ZZ1	16.4
Escherichia~phage~vB_EcoM_VR20	Acinetobacter~phage~ZZ1	31.1
Escherichia~phage~vB_EcoM_VR25	Acinetobacter~phage~ZZ1	30.8
Escherichia~phage~vB_EcoM_VR26	Acinetobacter~phage~ZZ1	32.5
Escherichia~phage~vB_EcoM_VR7	Acinetobacter~phage~ZZ1	30.8
Escherichia~phage~vb_EcoM-VR5	Acinetobacter~phage~ZZ1	33.5
Escherichia~phage~wV7	Acinetobacter~phage~ZZ1	12.8
Escherichia~virus~RB14	Acinetobacter~phage~ZZ1	11.4
Escherichia~virus~RB32	Acinetobacter~phage~ZZ1	12.9
Escherichia~virus~T4	Acinetobacter~phage~ZZ1	12.7
Klebsiella~phage~JD18	Acinetobacter~phage~ZZ1	54.7
Klebsiella~phage~KP15	Acinetobacter~phage~ZZ1	1.3
Klebsiella~phage~KP27	Acinetobacter~phage~ZZ1	1.1
Klebsiella~phage~Marfa	Acinetobacter~phage~ZZ1	33.1
Klebsiella~phage~Miro	Acinetobacter~phage~ZZ1	1
Klebsiella~phage~PKO111	Acinetobacter~phage~ZZ1	59.2
Klebsiella~phage~PMBT1	Acinetobacter~phage~ZZ1	1.1
Klebsiella~phage~vB_KpnM_KpV477	Acinetobacter~phage~ZZ1	53.1
Klebsiella~phage~vB_Kpn_F48	Acinetobacter~phage~ZZ1	38.1
Morganella~phage~vB_MmoM_MP1	Acinetobacter~phage~ZZ1	55.2
Pectobacterium~bacteriophage~PM2	Acinetobacter~phage~ZZ1	37.6
Proteus~phage~vB_PmiM_Pm5461	Acinetobacter~phage~ZZ1	52.6
Salmonella~phage~Melville	Acinetobacter~phage~ZZ1	52
Salmonella~phage~STML-198	Acinetobacter~phage~ZZ1	52.7
Salmonella~phage~STP4-a	Acinetobacter~phage~ZZ1	48.6
Salmonella~phage~vB_SenM-S16	Acinetobacter~phage~ZZ1	48
Salmonella~phage~vB_SnwM_CGG4-1	Acinetobacter~phage~ZZ1	48.6
Serratia~phage~CHI14	Acinetobacter~phage~ZZ1	49.3
Serratia~phage~Muldoon	Acinetobacter~phage~ZZ1	36.1
Serratia~phage~PS2	Acinetobacter~phage~ZZ1	31.6
Shigella~phage~SHBML-50-1	Acinetobacter~phage~ZZ1	10.2
Shigella~phage~SHFML-11	Acinetobacter~phage~ZZ1	11.5
Shigella~phage~SHFML-26	Acinetobacter~phage~ZZ1	13
Shigella~phage~SHSML-52-1	Acinetobacter~phage~ZZ1	17.4
Shigella~phage~SP18	Acinetobacter~phage~ZZ1	29.5
Shigella~phage~Sf21	Acinetobacter~phage~ZZ1	13.1
Shigella~phage~Sf22	Acinetobacter~phage~ZZ1	13
Shigella~phage~Sf24	Acinetobacter~phage~ZZ1	11.5
Shigella~phage~Shf125875	Acinetobacter~phage~ZZ1	17.5
Shigella~phage~Shfl2	Acinetobacter~phage~ZZ1	11.7
Shigella~phage~pSs-1	Acinetobacter~phage~ZZ1	13.1
Stenotrophomonas~phage~IME13	Acinetobacter~phage~ZZ1	26.7
Vibrio~phage~KVP40	Acinetobacter~phage~ZZ1	14.1
Vibrio~phage~VH7D	Acinetobacter~phage~ZZ1	14.1
Vibrio~phage~ValKK3	Acinetobacter~phage~ZZ1	15.2
Vibrio~phage~nt-1	Acinetobacter~phage~ZZ1	12.2
Yersinia~phage~PST	Acinetobacter~phage~ZZ1	12.9
Yersinia~phage~phiD1	Acinetobacter~phage~ZZ1	11.3
Yersinia~phage~phiR1-RT	Acinetobacter~phage~ZZ1	42.9
Yersinia~phage~vB_YenM_TG1	Acinetobacter~phage~ZZ1	41.1
Acinetobacter~phage~AB3	Acinetobacter~phage~phiAB1	69.8
Acinetobacter~phage~AbKT21phiIII	Acinetobacter~phage~phiAB1	103.8
Acinetobacter~phage~Abp1	Acinetobacter~phage~phiAB1	137.4
Acinetobacter~phage~Fri1	Acinetobacter~phage~phiAB1	123.2
Acinetobacter~phage~IME200	Acinetobacter~phage~phiAB1	123.2
Acinetobacter~phage~Petty	Acinetobacter~phage~phiAB1	77.4
Acinetobacter~phage~SH-Ab~15519	Acinetobacter~phage~phiAB1	129.7
Acinetobacter~phage~WCHABP5	Acinetobacter~phage~phiAB1	143.1
Acinetobacter~phage~phiAB6	Acinetobacter~phage~phiAB1	139.9
Acinetobacter~phage~vB_AbaP_46-62_Aci07	Acinetobacter~phage~phiAB1	124.3
Acinetobacter~phage~vB_AbaP_AS11	Acinetobacter~phage~phiAB1	129.7
Acinetobacter~phage~vB_AbaP_AS12	Acinetobacter~phage~phiAB1	117.1
Acinetobacter~phage~vB_AbaP_Acibel007	Acinetobacter~phage~phiAB1	67.1
Acinetobacter~phage~vB_AbaP_B09_Aci08	Acinetobacter~phage~phiAB1	114.7
Acinetobacter~phage~vB_AbaP_B1	Acinetobacter~phage~phiAB1	129.7
Acinetobacter~phage~vB_AbaP_B3	Acinetobacter~phage~phiAB1	131.2
Acinetobacter~phage~vB_AbaP_B5	Acinetobacter~phage~phiAB1	123.7
Acinetobacter~phage~vB_AbaP_D2	Acinetobacter~phage~phiAB1	123.1
Acinetobacter~phage~vB_AbaP_PD-6A3	Acinetobacter~phage~phiAB1	137
Acinetobacter~phage~vB_AbaP_PD-AB9	Acinetobacter~phage~phiAB1	137
Acinetobacter~phage~vB_ApiP_P1	Acinetobacter~phage~phiAB1	112.6
Acinetobacter~phage~vB_ApiP_P2	Acinetobacter~phage~phiAB1	118.6
Acinetobacter~phage~AB3	Acinetobacter~phage~phiAB6	70.2
Acinetobacter~phage~AbKT21phiIII	Acinetobacter~phage~phiAB6	104.4
Acinetobacter~phage~Abp1	Acinetobacter~phage~phiAB6	138.6
Acinetobacter~phage~Fri1	Acinetobacter~phage~phiAB6	124
Acinetobacter~phage~IME200	Acinetobacter~phage~phiAB6	133.6
Acinetobacter~phage~Petty	Acinetobacter~phage~phiAB6	77.8
Acinetobacter~phage~SH-Ab~15519	Acinetobacter~phage~phiAB6	135.6
Acinetobacter~phage~WCHABP5	Acinetobacter~phage~phiAB6	144.3
Acinetobacter~phage~phiAB1	Acinetobacter~phage~phiAB6	139.9
Acinetobacter~phage~vB_AbaP_46-62_Aci07	Acinetobacter~phage~phiAB6	130
Acinetobacter~phage~vB_AbaP_AS11	Acinetobacter~phage~phiAB6	135.6
Acinetobacter~phage~vB_AbaP_AS12	Acinetobacter~phage~phiAB6	117.8
Acinetobacter~phage~vB_AbaP_Acibel007	Acinetobacter~phage~phiAB6	67.5
Acinetobacter~phage~vB_AbaP_B09_Aci08	Acinetobacter~phage~phiAB6	120
Acinetobacter~phage~vB_AbaP_B1	Acinetobacter~phage~phiAB6	135.6
Acinetobacter~phage~vB_AbaP_B3	Acinetobacter~phage~phiAB6	137.2
Acinetobacter~phage~vB_AbaP_B5	Acinetobacter~phage~phiAB6	129.4
Acinetobacter~phage~vB_AbaP_D2	Acinetobacter~phage~phiAB6	123.9
Acinetobacter~phage~vB_AbaP_PD-6A3	Acinetobacter~phage~phiAB6	143.3
Acinetobacter~phage~vB_AbaP_PD-AB9	Acinetobacter~phage~phiAB6	143.3
Acinetobacter~phage~vB_ApiP_P1	Acinetobacter~phage~phiAB6	113.3
Acinetobacter~phage~vB_ApiP_P2	Acinetobacter~phage~phiAB6	124
Acinetobacter~phage~AB1	Acinetobacter~phage~phiAC-1	72.5
Acinetobacter~phage~AP22	Acinetobacter~phage~phiAC-1	80.9
Acinetobacter~phage~AbP2	Acinetobacter~phage~phiAC-1	71.9
Acinetobacter~phage~IME-AB2	Acinetobacter~phage~phiAC-1	70.1
Acinetobacter~phage~LZ35	Acinetobacter~phage~phiAC-1	69.9
Acinetobacter~phage~WCHABP1	Acinetobacter~phage~phiAC-1	77.8
Acinetobacter~phage~WCHABP12	Acinetobacter~phage~phiAC-1	84.2
Acinetobacter~phage~YMC-13-01-C62	Acinetobacter~phage~phiAC-1	63.7
Acinetobacter~phage~YMC11/12/R2315	Acinetobacter~phage~phiAC-1	66.5
Aeromonas~phage~vB_AsaM-56	Acinetobacter~phage~phiAC-1	23
Edwardsiella~phage~GF-2	Acinetobacter~phage~phiAC-1	25.6
Xanthomonas~phage~OP2	Acinetobacter~phage~phiAC-1	1.6
Acinetobacter~phage~YMC13/03/R2096	Acinetobacter~phage~vB_AbaM_Acibel004	25.4
Acinetobacter~phage~vB_AbaM_B09_Aci01-1	Acinetobacter~phage~vB_AbaM_Acibel004	166.4
Acinetobacter~phage~vB_AbaM_B09_Aci02-2	Acinetobacter~phage~vB_AbaM_Acibel004	164.3
Acinetobacter~phage~vB_AbaM_B09_Aci05	Acinetobacter~phage~vB_AbaM_Acibel004	170.3
Acinetobacter~phage~vB_AbaM_phiAbaA1	Acinetobacter~phage~vB_AbaM_Acibel004	165.9
Nitrincola~phage~1M3-16	Acinetobacter~phage~vB_AbaM_Acibel004	2.7
Pseudomonas~phage~C11	Acinetobacter~phage~vB_AbaM_Acibel004	3.6
Pseudomonas~phage~CHA_P1	Acinetobacter~phage~vB_AbaM_Acibel004	3.7
Pseudomonas~phage~JG004	Acinetobacter~phage~vB_AbaM_Acibel004	3.9
Pseudomonas~phage~K5	Acinetobacter~phage~vB_AbaM_Acibel004	3.5
Pseudomonas~phage~K8	Acinetobacter~phage~vB_AbaM_Acibel004	3.5
Pseudomonas~phage~KPP10	Acinetobacter~phage~vB_AbaM_Acibel004	3.9
Pseudomonas~phage~PA10	Acinetobacter~phage~vB_AbaM_Acibel004	1.6
Pseudomonas~phage~PAK_P1	Acinetobacter~phage~vB_AbaM_Acibel004	3.4
Pseudomonas~phage~PAK_P2	Acinetobacter~phage~vB_AbaM_Acibel004	3.5
Pseudomonas~phage~PAK_P3	Acinetobacter~phage~vB_AbaM_Acibel004	3.8
Pseudomonas~phage~PAK_P4	Acinetobacter~phage~vB_AbaM_Acibel004	3.6
Pseudomonas~phage~PAK_P5	Acinetobacter~phage~vB_AbaM_Acibel004	3.8
Pseudomonas~phage~PaP1	Acinetobacter~phage~vB_AbaM_Acibel004	3.7
Pseudomonas~phage~PaoP5	Acinetobacter~phage~vB_AbaM_Acibel004	3.6
Pseudomonas~phage~VCM	Acinetobacter~phage~vB_AbaM_Acibel004	5.2
Pseudomonas~phage~Zigelbrucke	Acinetobacter~phage~vB_AbaM_Acibel004	3.6
Pseudomonas~phage~phiMK	Acinetobacter~phage~vB_AbaM_Acibel004	3.6
Pseudomonas~phage~phiPsa374	Acinetobacter~phage~vB_AbaM_Acibel004	5.1
Pseudomonas~phage~vB_PaeM_C2-10_Ab02	Acinetobacter~phage~vB_AbaM_Acibel004	3.5
Pseudomonas~phage~vB_PaeM_C2-10_Ab1	Acinetobacter~phage~vB_AbaM_Acibel004	3.9
Pseudomonas~phage~vB_PaeM_G1	Acinetobacter~phage~vB_AbaM_Acibel004	4
Pseudomonas~phage~vB_PaeM_MAG1	Acinetobacter~phage~vB_AbaM_Acibel004	3.6
Pseudomonas~phage~vB_PaeM_PAO1_Ab03	Acinetobacter~phage~vB_AbaM_Acibel004	4
Pseudomonas~phage~vB_PaeM_PS24	Acinetobacter~phage~vB_AbaM_Acibel004	4.1
Pseudomonas~phage~vB_PsyM_KIL1	Acinetobacter~phage~vB_AbaM_Acibel004	2.4
Pseudomonas~phage~vB_PsyM_KIL4	Acinetobacter~phage~vB_AbaM_Acibel004	3.7
Acinetobacter~phage~YMC13/03/R2096	Acinetobacter~phage~vB_AbaM_B09_Aci01-1	26.9
Acinetobacter~phage~vB_AbaM_Acibel004	Acinetobacter~phage~vB_AbaM_B09_Aci01-1	166.4
Acinetobacter~phage~vB_AbaM_B09_Aci02-2	Acinetobacter~phage~vB_AbaM_B09_Aci01-1	300
Acinetobacter~phage~vB_AbaM_B09_Aci05	Acinetobacter~phage~vB_AbaM_B09_Aci01-1	300
Acinetobacter~phage~vB_AbaM_phiAbaA1	Acinetobacter~phage~vB_AbaM_B09_Aci01-1	300
Nitrincola~phage~1M3-16	Acinetobacter~phage~vB_AbaM_B09_Aci01-1	1.1
Pseudomonas~phage~C11	Acinetobacter~phage~vB_AbaM_B09_Aci01-1	6.6
Pseudomonas~phage~CHA_P1	Acinetobacter~phage~vB_AbaM_B09_Aci01-1	5.1
Pseudomonas~phage~JG004	Acinetobacter~phage~vB_AbaM_B09_Aci01-1	6.9
Pseudomonas~phage~K5	Acinetobacter~phage~vB_AbaM_B09_Aci01-1	6.4
Pseudomonas~phage~K8	Acinetobacter~phage~vB_AbaM_B09_Aci01-1	6.4
Pseudomonas~phage~KPP10	Acinetobacter~phage~vB_AbaM_B09_Aci01-1	5.3
Pseudomonas~phage~PA10	Acinetobacter~phage~vB_AbaM_B09_Aci01-1	3
Pseudomonas~phage~PAK_P1	Acinetobacter~phage~vB_AbaM_B09_Aci01-1	6.3
Pseudomonas~phage~PAK_P2	Acinetobacter~phage~vB_AbaM_B09_Aci01-1	6.4
Pseudomonas~phage~PAK_P3	Acinetobacter~phage~vB_AbaM_B09_Aci01-1	5.2
Pseudomonas~phage~PAK_P4	Acinetobacter~phage~vB_AbaM_B09_Aci01-1	6.6
Pseudomonas~phage~PAK_P5	Acinetobacter~phage~vB_AbaM_B09_Aci01-1	5.2
Pseudomonas~phage~PaP1	Acinetobacter~phage~vB_AbaM_B09_Aci01-1	6.7
Pseudomonas~phage~PaoP5	Acinetobacter~phage~vB_AbaM_B09_Aci01-1	6.5
Pseudomonas~phage~VCM	Acinetobacter~phage~vB_AbaM_B09_Aci01-1	6.6
Pseudomonas~phage~Zigelbrucke	Acinetobacter~phage~vB_AbaM_B09_Aci01-1	6.6
Pseudomonas~phage~phiMK	Acinetobacter~phage~vB_AbaM_B09_Aci01-1	6.6
Pseudomonas~phage~phiPsa374	Acinetobacter~phage~vB_AbaM_B09_Aci01-1	6.5
Pseudomonas~phage~vB_PaeM_C2-10_Ab02	Acinetobacter~phage~vB_AbaM_B09_Aci01-1	6.5
Pseudomonas~phage~vB_PaeM_C2-10_Ab1	Acinetobacter~phage~vB_AbaM_B09_Aci01-1	7
Pseudomonas~phage~vB_PaeM_G1	Acinetobacter~phage~vB_AbaM_B09_Aci01-1	5.4
Pseudomonas~phage~vB_PaeM_MAG1	Acinetobacter~phage~vB_AbaM_B09_Aci01-1	6.5
Pseudomonas~phage~vB_PaeM_PAO1_Ab03	Acinetobacter~phage~vB_AbaM_B09_Aci01-1	5.4
Pseudomonas~phage~vB_PaeM_PS24	Acinetobacter~phage~vB_AbaM_B09_Aci01-1	3.9
Pseudomonas~phage~vB_PsyM_KIL1	Acinetobacter~phage~vB_AbaM_B09_Aci01-1	3.7
Pseudomonas~phage~vB_PsyM_KIL4	Acinetobacter~phage~vB_AbaM_B09_Aci01-1	5.1
Acinetobacter~phage~YMC13/03/R2096	Acinetobacter~phage~vB_AbaM_B09_Aci02-2	24.5
Acinetobacter~phage~vB_AbaM_Acibel004	Acinetobacter~phage~vB_AbaM_B09_Aci02-2	164.3
Acinetobacter~phage~vB_AbaM_B09_Aci01-1	Acinetobacter~phage~vB_AbaM_B09_Aci02-2	300
Acinetobacter~phage~vB_AbaM_B09_Aci05	Acinetobacter~phage~vB_AbaM_B09_Aci02-2	300
Acinetobacter~phage~vB_AbaM_phiAbaA1	Acinetobacter~phage~vB_AbaM_B09_Aci02-2	300
Pseudomonas~phage~C11	Acinetobacter~phage~vB_AbaM_B09_Aci02-2	6.3
Pseudomonas~phage~CHA_P1	Acinetobacter~phage~vB_AbaM_B09_Aci02-2	4.9
Pseudomonas~phage~JG004	Acinetobacter~phage~vB_AbaM_B09_Aci02-2	6.6
Pseudomonas~phage~K5	Acinetobacter~phage~vB_AbaM_B09_Aci02-2	6.2
Pseudomonas~phage~K8	Acinetobacter~phage~vB_AbaM_B09_Aci02-2	6.2
Pseudomonas~phage~KPP10	Acinetobacter~phage~vB_AbaM_B09_Aci02-2	5.1
Pseudomonas~phage~PA10	Acinetobacter~phage~vB_AbaM_B09_Aci02-2	2.8
Pseudomonas~phage~PAK_P1	Acinetobacter~phage~vB_AbaM_B09_Aci02-2	6.1
Pseudomonas~phage~PAK_P2	Acinetobacter~phage~vB_AbaM_B09_Aci02-2	7.8
Pseudomonas~phage~PAK_P3	Acinetobacter~phage~vB_AbaM_B09_Aci02-2	4.9
Pseudomonas~phage~PAK_P4	Acinetobacter~phage~vB_AbaM_B09_Aci02-2	7.9
Pseudomonas~phage~PAK_P5	Acinetobacter~phage~vB_AbaM_B09_Aci02-2	5
Pseudomonas~phage~PaP1	Acinetobacter~phage~vB_AbaM_B09_Aci02-2	6.5
Pseudomonas~phage~PaoP5	Acinetobacter~phage~vB_AbaM_B09_Aci02-2	6.3
Pseudomonas~phage~VCM	Acinetobacter~phage~vB_AbaM_B09_Aci02-2	6.3
Pseudomonas~phage~Zigelbrucke	Acinetobacter~phage~vB_AbaM_B09_Aci02-2	6.4
Pseudomonas~phage~phiMK	Acinetobacter~phage~vB_AbaM_B09_Aci02-2	6.3
Pseudomonas~phage~phiPsa374	Acinetobacter~phage~vB_AbaM_B09_Aci02-2	6.3
Pseudomonas~phage~vB_PaeM_C2-10_Ab02	Acinetobacter~phage~vB_AbaM_B09_Aci02-2	6.2
Pseudomonas~phage~vB_PaeM_C2-10_Ab1	Acinetobacter~phage~vB_AbaM_B09_Aci02-2	6.7
Pseudomonas~phage~vB_PaeM_G1	Acinetobacter~phage~vB_AbaM_B09_Aci02-2	5.2
Pseudomonas~phage~vB_PaeM_MAG1	Acinetobacter~phage~vB_AbaM_B09_Aci02-2	6.3
Pseudomonas~phage~vB_PaeM_PAO1_Ab03	Acinetobacter~phage~vB_AbaM_B09_Aci02-2	5.2
Pseudomonas~phage~vB_PaeM_PS24	Acinetobacter~phage~vB_AbaM_B09_Aci02-2	3.7
Pseudomonas~phage~vB_PsyM_KIL1	Acinetobacter~phage~vB_AbaM_B09_Aci02-2	3.6
Pseudomonas~phage~vB_PsyM_KIL4	Acinetobacter~phage~vB_AbaM_B09_Aci02-2	4.9
Acinetobacter~phage~YMC13/03/R2096	Acinetobacter~phage~vB_AbaM_B09_Aci05	25.1
Acinetobacter~phage~vB_AbaM_Acibel004	Acinetobacter~phage~vB_AbaM_B09_Aci05	170.3
Acinetobacter~phage~vB_AbaM_B09_Aci01-1	Acinetobacter~phage~vB_AbaM_B09_Aci05	300
Acinetobacter~phage~vB_AbaM_B09_Aci02-2	Acinetobacter~phage~vB_AbaM_B09_Aci05	300
Acinetobacter~phage~vB_AbaM_phiAbaA1	Acinetobacter~phage~vB_AbaM_B09_Aci05	300
Nitrincola~phage~1M3-16	Acinetobacter~phage~vB_AbaM_B09_Aci05	1.1
Pseudomonas~phage~C11	Acinetobacter~phage~vB_AbaM_B09_Aci05	5.1
Pseudomonas~phage~CHA_P1	Acinetobacter~phage~vB_AbaM_B09_Aci05	5.2
Pseudomonas~phage~JG004	Acinetobacter~phage~vB_AbaM_B09_Aci05	5.3
Pseudomonas~phage~K5	Acinetobacter~phage~vB_AbaM_B09_Aci05	4.9
Pseudomonas~phage~K8	Acinetobacter~phage~vB_AbaM_B09_Aci05	4.9
Pseudomonas~phage~KPP10	Acinetobacter~phage~vB_AbaM_B09_Aci05	5.4
Pseudomonas~phage~PA10	Acinetobacter~phage~vB_AbaM_B09_Aci05	1.5
Pseudomonas~phage~PAK_P1	Acinetobacter~phage~vB_AbaM_B09_Aci05	4.8
Pseudomonas~phage~PAK_P2	Acinetobacter~phage~vB_AbaM_B09_Aci05	6.5
Pseudomonas~phage~PAK_P3	Acinetobacter~phage~vB_AbaM_B09_Aci05	5.2
Pseudomonas~phage~PAK_P4	Acinetobacter~phage~vB_AbaM_B09_Aci05	6.6
Pseudomonas~phage~PAK_P5	Acinetobacter~phage~vB_AbaM_B09_Aci05	5.3
Pseudomonas~phage~PaP1	Acinetobacter~phage~vB_AbaM_B09_Aci05	5.2
Pseudomonas~phage~PaoP5	Acinetobacter~phage~vB_AbaM_B09_Aci05	5
Pseudomonas~phage~VCM	Acinetobacter~phage~vB_AbaM_B09_Aci05	5.1
Pseudomonas~phage~Zigelbrucke	Acinetobacter~phage~vB_AbaM_B09_Aci05	5.1
Pseudomonas~phage~phiMK	Acinetobacter~phage~vB_AbaM_B09_Aci05	5.1
Pseudomonas~phage~phiPsa374	Acinetobacter~phage~vB_AbaM_B09_Aci05	5
Pseudomonas~phage~vB_PaeM_C2-10_Ab02	Acinetobacter~phage~vB_AbaM_B09_Aci05	5
Pseudomonas~phage~vB_PaeM_C2-10_Ab1	Acinetobacter~phage~vB_AbaM_B09_Aci05	5.4
Pseudomonas~phage~vB_PaeM_G1	Acinetobacter~phage~vB_AbaM_B09_Aci05	5.5
Pseudomonas~phage~vB_PaeM_MAG1	Acinetobacter~phage~vB_AbaM_B09_Aci05	5
[truncated: 63,535 more rows]
