# Supplementary material for: StM171, a Stenotrophomonas maltophilia Bacteriophage That Affects Sensitivity to Antibiotics in Host Bacteria and Their Biofilm Formation
Source: Viruses. 2023 Dec 18;15(12):2455. doi: 10.3390/v15122455 (PMC10747581; doi:10.3390/v15122455)
Supplement: Supplementary file 1 [file viruses-15-02455-s001.zip › Supplementary Tables/Table S6.xlsx]

## Sheet: CEMTC2142
Table S6- Genes of Antibiotics resistance found in studied Stenotrophomonas maltophilia strains
START	END	GENE	COVERAGE	COVERAGE_MAP	%COVERAGE	%IDENTITY	DATABASE	ACCESSION
5329846	5330307	aac(6')-Iz	1-462/462	===============	100	98.918	ncbi	NG_047317.1
2267904	2268708	APH(3')-IIc	1-805/805	===============	100	82.981	card	HQ424460:1-805
2267905	2268708	aph(3')-IIc	1-804/804	===============	100	96.393	ncbi	NG_051214.1
325193	326005	aph(6)-Smalt	1-813/813	===============	100	98.893	ncbi	NG_047425.1
104489	105361	blaL1	1-873/873	===============	100	99.771	ncbi	NG_047509.1
577007	578188	EMRASM	1-1182/1182	===============	100	99.408	megares	MEG_2723
578196	579782	EMRBSM	1-1587/1587	===============	100	99.055	megares	MEG_2726
575502	576995	EMRCSM	1-1494/1494	===============	100	98.594	megares	MEG_2727
575062	575505	EMRRSM	1-444/444	===============	100	98.874	megares	MEG_2735
2868827	2870024	smeA	1-1198/1198	===============	100	98.414	card	AF173226:2558-3755
2865665	2868815	smeB	1-3151/3151	===============	100	99.111	card	AF173226:3767-6917
2864253	2865669	smeC	1-1417/1417	===============	100	96.613	card	AF173226:6913-8329
2573947	2575132	smeD	1-1186/1186	===============	100	95.7	card	AJ252200:81-1266
2570812	2573935	smeE	1-3124/3124	===============	100	96.415	card	AJ252200:1278-4401
2870141	2871545	smeS	1-1405/1405	===============	100	99.359	card	AF173226:1037-2441
2575359	2576018	SMET	1-660/660	===============	100	94.697	megares	MEG_6530
2871541	2872229	smeR	3-691/691	===============	99.71	98.549	card	AF173226:351-1041
2569326	2570720	smeF	1-1395/1402	===============	99.5	93.477	card	AJ252200:4493-5894
4008112	4009023	blaL2	1-915/915	========/======	98.69	75.974	ncbi	NG_047518.1
1355739	1358859	oqxB9	1-3121/3153	========/======	98.6	76.253	ncbi	NG_050458.1
2060036	2061052	pilT	1-1017/1035	========/======	97.58	79.59	vfdb	NP_249086
3095765	3097175	katA	32-1442/1515	========/======	92.54	75.986	vfdb	NP_273273
2058841	2059869	pilU	25-1053/1149	========/=====.	89.3	77.229	vfdb	NP_249087
5447413	5447748	pilG	28-363/408	========/=====.	82.11	79.525	vfdb	NP_249099
374734	374988	fliN	220-474/474	......==/======	53.59	77.734	vfdb	NP_250135
370312	371107	fliI	630-1425/1572	.....===/=====.	50.51	76.19	vfdb	YP_106855
5351487	5351667	pilH	135-315/366	.....========..	49.45	77.348	vfdb	NP_249100
2462820	2464339	mexK	1546-3065/3078	.......=/======	49.06	76.275	card	AE004091.2:4116187-4119265
2461199	2462706	mexK	6-1516/3078	=======./......	48.86	78.152	card	AE004091.2:4116187-4119265
3942874	3943703	pilB	538-1367/1701	....====/====..	47.85	75.059	vfdb	NP_253216
5447930	5448102	pilH	143-315/366	.....========..	47.27	75.145	vfdb	NP_249100
6204011	6204558	mucD	290-831/1425	..======/=.....	38.04	75.547	vfdb	NP_249457
388039	388257	fliA	85-303/744	.=====../......	29.17	80.543	vfdb	NP_250146
3605842	3606131	Streptomyces_cinnamoneus_EF-Tu_mutants_conferring_resistance_to_elfamycin	2-297/1194	====..../......	24.2	76.768	card	X98831.1:361-1555
5976642	5976931	Streptomyces_cinnamoneus_EF-Tu_mutants_conferring_resistance_to_elfamycin	2-297/1194	====..../......	24.2	77.104	card	X98831.1:361-1555
3665906	3666672	MEXY	979-1741/3141	....====/......	23.85	75.16	megares	MEG_3939
388499	388661	fliA	527-689/732	..........=====	22.27	78.528	vfdb	YP_109887
543623	543914	mucP	39-330/1353	====..../......	21.51	76.451	vfdb	NP_252339
2830852	2831359	MUXB	2577-3087/3132	......../...===	16.12	76.265	megares	MEG_4101
386449	386610	flhF	610-771/1290	......==/=.....	12.48	76.687	vfdb	NP_250144
116745	117082	mgtB	844-1181/2727	....===........	12.39	76.923	vfdb	NP_462662
5960151	5960291	Streptomyces_cinnamoneus_EF-Tu_mutants_conferring_resistance_to_elfamycin	1054-1194/1194	.............==	11.81	80.142	card	X98831.1:361-1555
6026618	6026758	Streptomyces_cinnamoneus_EF-Tu_mutants_conferring_resistance_to_elfamycin	1054-1194/1194	.............==	11.81	80.142	card	X98831.1:361-1555
5032368	5032455	motB	48-135/1044	==.............	8.43	89.773	vfdb	NP_253640
3788555	3788724	pilQ	859-1028/2145	......==.......	7.93	77.647	vfdb	NP_253727

## Sheet: CEMTC2355
Table S6- Genes of Antibiotics resistance found in studied Stenotrophomonas maltophilia strains
START	END	GENE	COVERAGE	COVERAGE_MAP	%COVERAGE	%IDENTITY	DATABASE	ACCESSION
468140	469012	blaL1	1-873/873	===============	100	99.885	ncbi	NG_047505.1
586401	587204	aph(3')-IIc	1-804/804	===============	100	95.896	ncbi	NG_051214.1
3087207	3090330	smeE	1-3124/3124	===============	100	96.415	card	AJ252200:1278-4401
3090342	3091527	smeD	1-1186/1186	===============	100	95.7	card	AJ252200:81-1266
3091754	3092413	SMET	1-660/660	===============	100	94.848	megares	MEG_6530
3131214	3132630	smeC	1-1417/1417	===============	100	99.859	card	AF173226:6913-8329
3132626	3135776	smeB	1-3151/3151	===============	100	99.937	card	AF173226:3767-6917
3135788	3136985	smeA	1-1198/1198	===============	100	99.917	card	AF173226:2558-3755
3137102	3138506	smeS	1-1405/1405	===============	100	100	card	AF173226:1037-2441
3138502	3139192	smeR	1-691/691	===============	100	100	card	AF173226:351-1041
3241381	3242967	EMRBSM	1-1587/1587	===============	100	99.055	megares	MEG_2726
3242975	3244156	EMRASM	1-1182/1182	===============	100	99.492	megares	MEG_2723
3244168	3245661	EMRCSM	1-1494/1494	===============	100	98.059	megares	MEG_2727
3245658	3246101	EMRRSM	1-444/444	===============	100	99.775	megares	MEG_2735
4524943	4525404	aac(6')-Iz	1-462/462	===============	100	98.485	ncbi	NG_054659.1
3085721	3087115	smeF	1-1395/1402	===============	99.5	93.477	card	AJ252200:4493-5894
77578	78383	aph(6)-Smalt	1-806/813	===============	99.14	99.256	ncbi	NG_047427.1
4393401	4394312	blaL2	1-915/915	========/======	98.69	75.974	ncbi	NG_047518.1
997598	1000718	oqxB9	1-3121/3153	========/======	98.54	76.268	ncbi	NG_050458.1
1748300	1749316	pilT	1-1017/1035	========/======	97.58	79.297	vfdb	NP_249086
2405703	2407113	katA	32-1442/1515	========/======	92.54	75.986	vfdb	NP_273273
1747105	1748133	pilU	25-1053/1149	========/=====.	89.12	77.466	vfdb	NP_249087
5821128	5821463	pilG	28-363/408	========/=====.	82.11	79.228	vfdb	NP_249099
2945037	2945430	cheW	85-478/528	..======/=====.	73.67	75.188	vfdb	YP_109901
6238311	6239143	Streptomyces	341-1170/1194	...=====/======	68.51	75.266	card	X98831.1:361-1555
2917459	2917713	fliN	220-474/474	......==/======	53.59	77.734	vfdb	NP_250135
2913060	2913855	fliI	630-1425/1572	.....===/=====.	50.51	76.441	vfdb	YP_106855
4503549	4503729	pilH	135-315/366	.....========..	49.45	76.796	vfdb	NP_249100
1851629	1853148	mexK	1546-3065/3078	.......=/======	49.06	76.536	card	AE004091.2:4116187-4119265
1853262	1854769	mexK	6-1516/3078	=======./......	48.86	78.02	card	AE004091.2:4116187-4119265
3795092	3795921	pilB	538-1367/1701	....====/====..	47.85	75.059	vfdb	NP_253216
5961267	5961814	mucD	290-831/1425	..======/=.....	38.04	75.547	vfdb	NP_249457
2930758	2930976	fliA	85-303/744	.======........	29.44	80.365	vfdb	NP_250146
4452375	4452676	Streptomyces_cinnamoneus_EF-Tu_mutants_conferring_resistance_to_elfamycin	2-309/1194	====..../......	25.21	77.67	card	X98831.1:361-1555
5625885	5626186	Streptomyces_cinnamoneus_EF-Tu_mutants_conferring_resistance_to_elfamycin	2-309/1194	====..../......	25.21	77.67	card	X98831.1:361-1555
2931218	2931380	fliA	527-689/732	..........=====	22.27	77.914	vfdb	YP_109887
1258100	1258391	mucP	39-330/1353	====..../......	21.51	76.451	vfdb	NP_252339
2165721	2166223	MUXB	2577-3082/3132	......../...===	15.96	76.031	megares	MEG_4101
457262	457599	mgtB	844-1181/2727	....===........	12.39	76.036	vfdb	NP_462662
5676266	5676353	motB	48-135/1044	==.............	8.43	89.773	vfdb	NP_253640
2081085	2081254	pilQ	859-1028/2145	......==.......	7.93	77.647	vfdb	NP_253727

## Sheet: CEMTC3569
Table S6- Genes of Antibiotics resistance found in studied Stenotrophomonas maltophilia strains
START	END	GENE	COVERAGE	COVERAGE_MAP	%COVERAGE	%IDENTITY	DATABASE	ACCESSION
91609	92421	aph(6)-Smalt	1-813/813	===============	100	99.262	ncbi	NG_047425.1
321832	322704	blaL1	1-873/873	===============	100	99.771	ncbi	NG_047509.1
434593	435396	aph(3')-IIc	1-804/804	===============	100	96.891	ncbi	NG_051214.1
2261055	2264178	smeE	1-3124/3124	===============	100	96.447	card	AJ252200:1278-4401
2264190	2265375	smeD	1-1186/1186	===============	100	95.447	card	AJ252200:81-1266
2265600	2266259	SMET	1-660/660	===============	100	94.848	megares	MEG_6530
3502707	3504293	EMRBSM	1-1587/1587	===============	100	99.433	megares	MEG_2726
3504301	3505482	EMRASM	1-1182/1182	===============	100	99.408	megares	MEG_2723
3505494	3506987	EMRCSM	1-1494/1494	===============	100	97.992	megares	MEG_2727
3506984	3507427	EMRRSM	1-444/444	===============	100	99.55	megares	MEG_2735
5095982	5097398	smeC	1-1417/1417	===============	100	99.224	card	AF173226:6913-8329
5097394	5100544	smeB	1-3151/3151	===============	100	99.365	card	AF173226:3767-6917
5100556	5101753	smeA	1-1198/1198	===============	100	98.497	card	AF173226:2558-3755
5101870	5103274	smeS	1-1405/1405	===============	100	99.431	card	AF173226:1037-2441
5103270	5103958	smeR	3-691/691	===============	99.71	96.081	card	AF173226:351-1041
2259569	2260963	smeF	1-1395/1402	===============	99.5	93.262	card	AJ252200:4493-5894
2889026	2892146	oqxB9	1-3121/3153	========/======	98.6	76.125	ncbi	NG_050458.1
4671919	4672830	blaL2	1-915/915	========/======	98.58	76.324	ncbi	NG_047518.1
1350487	1351503	pilT	1-1017/1035	========/======	97.58	79.59	vfdb	NP_249086
321892	322704	blaL1_3	58-870/870	========/======	93.33	89.189	resfinder	EF126059
4919204	4920614	katA	32-1442/1515	========/======	92.54	76.056	vfdb	NP_273273
1349292	1350320	pilU	25-1053/1149	========/=====.	89.3	77.326	vfdb	NP_249087
4176016	4176351	pilG	28-363/408	========/=====.	82.11	79.525	vfdb	NP_249099
4444150	4444543	cheW	85-478/528	..======/=====.	73.67	75.188	vfdb	YP_109901
6020892	6021656	Streptomyces_cinnamoneus_EF-Tu_mutants_conferring_resistance_to_elfamycin	229-990/1194	..======/====..	62.81	76.448	card	X98831.1:361-1555
4416571	4416825	fliN	220-474/474	......==/======	53.59	77.734	vfdb	NP_250135
4412197	4412992	fliI	630-1425/1572	.....===/=====.	50.51	76.441	vfdb	YP_106855
5044541	5044721	pilH	135-315/366	.....========..	49.45	76.796	vfdb	NP_249100
618716	620235	mexK	1546-3065/3078	.......=/======	49.06	76.34	card	AE004091.2:4116187-4119265
617095	618602	mexK	6-1516/3078	=======./......	48.77	78.327	card	AE004091.2:4116187-4119265
2081521	2082068	mucD	290-831/1425	..======/=.....	38.04	75.365	vfdb	NP_249457
4429870	4430088	fliA	85-303/744	.=====../......	29.17	79.186	vfdb	NP_250146
1508288	1508579	mucP	39-330/1353	====..../......	21.51	76.451	vfdb	NP_252339
2636055	2636557	MUXB	2577-3082/3132	......../...===	15.96	76.031	megares	MEG_4101
5171548	5171772	fliC	88-312/1467	===...../......	15.27	75.221	vfdb	NP_249783
310112	310449	mgtB	844-1181/2727	....===........	12.39	77.219	vfdb	NP_462662
5398811	5398951	Streptomyces	1054-1194/1194	.............==	11.81	79.433	card	X98831.1:361-1555
5569355	5569495	Streptomyces	1054-1194/1194	.............==	11.81	80.142	card	X98831.1:361-1555
5517866	5517966	Streptomyces_cinnamoneus_EF-Tu_mutants_conferring_resistance_to_elfamycin	2-102/1194	==.............	8.46	86.139	card	X98831.1:361-1555
5585845	5585945	Streptomyces_cinnamoneus_EF-Tu_mutants_conferring_resistance_to_elfamycin	2-102/1194	==.............	8.46	85.149	card	X98831.1:361-1555
4571839	4571926	motB	48-135/1044	==.............	8.43	89.773	vfdb	NP_253640
4788247	4788416	pilQ	859-1028/2145	......==.......	7.93	77.647	vfdb	NP_253727

## Sheet: CEMTC3664
Table S6- Genes of Antibiotics resistance found in studied Stenotrophomonas maltophilia strains
START	END	GENE	COVERAGE	COVERAGE_MAP	%COVERAGE	%IDENTITY	DATABASE	ACCESSION
377048	377851	aph(3')-IIc	1-804/804	===============	100	96.891	ncbi	NG_051214.1
832247	833059	aph(6)-Smalt	1-813/813	===============	100	99.262	ncbi	NG_047425.1
986403	987275	blaL1	1-873/873	===============	100	99.771	ncbi	NG_047509.1
1303969	1307092	smeE	1-3124/3124	===============	100	96.447	card	AJ252200:1278-4401
1307104	1308289	smeD	1-1186/1186	===============	100	95.447	card	AJ252200:81-1266
1308514	1309173	SMET	1-660/660	===============	100	94.848	megares	MEG_6530
3892465	3894051	EMRBSM	1-1587/1587	===============	100	99.433	megares	MEG_2726
3894059	3895240	EMRASM	1-1182/1182	===============	100	99.408	megares	MEG_2723
3895252	3896745	EMRCSM	1-1494/1494	===============	100	97.992	megares	MEG_2727
3896742	3897185	EMRRSM	1-444/444	===============	100	99.55	megares	MEG_2735
5174175	5175591	smeC	1-1417/1417	===============	100	99.224	card	AF173226:6913-8329
5175587	5178737	smeB	1-3151/3151	===============	100	99.365	card	AF173226:3767-6917
5178749	5179946	smeA	1-1198/1198	===============	100	98.497	card	AF173226:2558-3755
5180063	5181467	smeS	1-1405/1405	===============	100	99.431	card	AF173226:1037-2441
5181463	5182151	smeR	3-691/691	===============	99.71	96.081	card	AF173226:351-1041
1302483	1303877	smeF	1-1395/1402	===============	99.5	93.262	card	AJ252200:4493-5894
2751953	2755073	oqxB9	1-3121/3153	========/======	98.6	76.125	ncbi	NG_050458.1
2814755	2815666	blaL2	1-915/915	========/======	98.58	76.324	ncbi	NG_047518.1
268493	269509	pilT	1-1017/1035	========/======	97.58	79.59	vfdb	NP_249086
4730765	4732175	katA	32-1442/1515	========/======	92.54	76.056	vfdb	NP_273273
269676	270704	pilU	25-1053/1149	========/=====.	89.3	77.326	vfdb	NP_249087
5596055	5596390	pilG	28-363/408	========/=====.	82.11	79.525	vfdb	NP_249099
4110719	4111112	cheW	85-478/528	..======/=====.	73.67	75.188	vfdb	YP_109901
6010845	6011609	Streptomyces_cinnamoneus_EF-Tu_mutants_conferring_resistance_to_elfamycin	229-990/1194	..======/====..	62.81	76.448	card	X98831.1:361-1555
4083140	4083394	fliN	220-474/474	......==/======	53.59	77.734	vfdb	NP_250135
4078766	4079561	fliI	630-1425/1572	.....===/=====.	50.51	76.441	vfdb	YP_106855
3216945	3217125	pilH	135-315/366	.....========..	49.45	76.796	vfdb	NP_249100
2181222	2182741	mexK	1546-3065/3078	.......=/======	49.06	76.34	card	AE004091.2:4116187-4119265
2179601	2181108	mexK	6-1516/3078	=======./......	48.77	78.327	card	AE004091.2:4116187-4119265
3076772	3077319	mucD	290-831/1425	..======/=.....	38.04	75.365	vfdb	NP_249457
4096439	4096657	fliA	85-303/744	.=====../......	29.17	79.186	vfdb	NP_250146
1426488	1426779	mucP	39-330/1353	====..../......	21.51	76.451	vfdb	NP_252339
2499265	2499767	MUXB	2577-3082/3132	......../...===	15.96	76.031	megares	MEG_4101
5029455	5029679	fliC	88-312/1467	===...../......	15.27	75.221	vfdb	NP_249783
998658	998995	mgtB	844-1181/2727	....===........	12.39	77.219	vfdb	NP_462662
5468704	5468844	Streptomyces_cinnamoneus_EF-Tu_mutants_conferring_resistance_to_elfamycin	1054-1194/1194	.............==	11.81	80.142	card	X98831.1:361-1555
5514826	5514966	Streptomyces_cinnamoneus_EF-Tu_mutants_conferring_resistance_to_elfamycin	1054-1194/1194	.............==	11.81	79.433	card	X98831.1:361-1555
4287761	4287848	motB	48-135/1044	==.............	8.43	89.773	vfdb	NP_253640
4641521	4641690	pilQ	859-1028/2145	......==.......	7.93	77.647	vfdb	NP_253727

## Sheet: CEMTC3670
Table S6. Genes of Antibiotics resistance found in studied Stenotrophomonas maltophilia strains
START	END	GENE	COVERAGE	COVERAGE_MAP	%COVERAGE	%IDENTITY	DATABASE	ACCESSION
91594	92406	aph(6)-Smalt	1-813/813	===============	100	99.262	ncbi	NG_047425.1
321817	322689	blaL1	1-873/873	===============	100	99.771	ncbi	NG_047509.1
1327424	1328227	aph(3')-IIc	1-804/804	===============	100	96.891	ncbi	NG_051214.1
2315366	2318489	smeE	1-3124/3124	===============	100	96.447	card	AJ252200:1278-4401
2318501	2319686	smeD	1-1186/1186	===============	100	95.447	card	AJ252200:81-1266
2319911	2320570	SMET	1-660/660	===============	100	94.848	megares	MEG_6530
2976214	2977630	smeC	1-1417/1417	===============	100	99.224	card	AF173226:6913-8329
2977626	2980776	smeB	1-3151/3151	===============	100	99.365	card	AF173226:3767-6917
2980788	2981985	smeA	1-1198/1198	===============	100	98.497	card	AF173226:2558-3755
2982102	2983506	smeS	1-1405/1405	===============	100	99.431	card	AF173226:1037-2441
3537168	3538754	EMRBSM	1-1587/1587	===============	100	99.433	megares	MEG_2726
3538762	3539943	EMRASM	1-1182/1182	===============	100	99.408	megares	MEG_2723
3539955	3541448	EMRCSM	1-1494/1494	===============	100	97.992	megares	MEG_2727
3541445	3541888	EMRRSM	1-444/444	===============	100	99.55	megares	MEG_2735
2983502	2984190	smeR	3-691/691	===============	99.71	96.081	card	AF173226:351-1041
2313880	2315274	smeF	1-1395/1402	===============	99.5	93.262	card	AJ252200:4493-5894
2927587	2930707	oqxB9	1-3121/3153	========/======	98.6	76.125	ncbi	NG_050458.1
2735562	2736473	blaL2	1-915/915	========/======	98.58	76.324	ncbi	NG_047518.1
599307	600323	pilT	1-1017/1035	========/======	97.58	79.59	vfdb	NP_249086
4583214	4584624	katA	32-1442/1515	========/======	92.54	76.056	vfdb	NP_273273
600490	601518	pilU	25-1053/1149	========/=====.	89.3	77.326	vfdb	NP_249087
5605538	5605873	pilG	28-363/408	========/=====.	82.11	79.525	vfdb	NP_249099
3000407	3000800	cheW	85-478/528	..======/=====.	73.67	75.188	vfdb	YP_109901
6017925	6018689	Streptomyces_cinnamoneus_EF-Tu_mutants_conferring_resistance_to_elfamycin	229-990/1194	..======/====..	62.81	76.448	card	X98831.1:361-1555
3028125	3028379	fliN	220-474/474	......==/======	53.59	77.734	vfdb	NP_250135
3031958	3032753	fliI	630-1425/1572	.....===/=====.	50.51	76.441	vfdb	YP_106855
4819821	4820001	pilH	135-315/366	.....========..	49.45	76.796	vfdb	NP_249100
2474488	2476007	mexK	1546-3065/3078	.......=/======	49.06	76.34	card	AE004091.2:4116187-4119265
2472867	2474374	mexK	6-1516/3078	=======./......	48.77	78.327	card	AE004091.2:4116187-4119265
1905810	1906357	mucD	290-831/1425	..======/=.....	38.04	75.365	vfdb	NP_249457
3014862	3015080	fliA	85-303/744	.=====../......	29.17	79.186	vfdb	NP_250146
1585389	1585680	mucP	39-330/1353	====..../......	21.51	76.451	vfdb	NP_252339
2581103	2581605	MUXB	2577-3082/3132	......../...===	15.96	76.031	megares	MEG_4101
5043197	5043421	fliC	88-312/1467	===...../......	15.27	75.221	vfdb	NP_249783
310097	310434	mgtB	844-1181/2727	....===........	12.39	77.219	vfdb	NP_462662
5439609	5439749	Streptomyces_cinnamoneus_EF-Tu_mutants_conferring_resistance_to_elfamycin	1054-1194/1194	.............==	11.81	80.142	card	X98831.1:361-1555
5463535	5463675	Streptomyces_cinnamoneus_EF-Tu_mutants_conferring_resistance_to_elfamycin	1054-1194/1194	.............==	11.81	79.433	card	X98831.1:361-1555
5320587	5320687	Streptomyces_cinnamoneus_EF-Tu_mutants_conferring_resistance_to_elfamycin	2-102/1194	==.............	8.46	86.139	card	X98831.1:361-1555
5456099	5456199	Streptomyces_cinnamoneus_EF-Tu_mutants_conferring_resistance_to_elfamycin	2-102/1194	==.............	8.46	85.149	card	X98831.1:361-1555
4189487	4189574	motB	48-135/1044	==.............	8.43	89.773	vfdb	NP_253640
4409406	4409575	pilQ	859-1028/2145	......==.......	7.93	77.647	vfdb	NP_253727
