# Supplementary material for: StM171, a Stenotrophomonas maltophilia Bacteriophage That Affects Sensitivity to Antibiotics in Host Bacteria and Their Biofilm Formation
Source: Viruses. 2023 Dec 18;15(12):2455. doi: 10.3390/v15122455 (PMC10747581; doi:10.3390/v15122455)
Supplement: Supplementary file 1 [file viruses-15-02455-s001.zip › Supplementary Tables/Table S7.xlsx]

## Sheet: Sheet1
Table S7. Disk diffusion changes when applying antibiotic before and after developing resistance toward StM171 by bacterial hosts.
Antibiotc used	Stenotrophomonas maltophilia strains
	2142	2142 resistant to StM171	2355	2355 resistant to StM171	3659	3659 resistant to StM171	3664	3664 resistant to StM171	3670	3670 resistant to StM171
Clindamycin	0.6	0.6	0.6	0.6	0.6	0.6	0.6	0.6	0.6	0.6
	0.6	0.6	0.6	0.6	0.6	0.6	0.6	0.6	0.6	0.6		Color	Meaning
	0.6	0.6	0.6	0.6	0.6	0.6	0.6	0.6	0.6	0.7			restoration of sensitivity
Amoxicillin	0.6	0.6	0.6	0.7	0.8	1.4	0.9	1.1	0.9	1			Increase in antibiotic clearing zone
	0.7	0.6	0.7	0.7	0.8	1.4	0.9	1.2	0.8	1			decrease in antibiotic clearing zone
	0.6	0.6	1	0.7	0.8	1.2	0.9	1	0.8	1			developing resistance
Ampicillin	0.6	0.6	0.6	0.6	0.6	1.8	0.6	1.9	0.6	1.5
	0.6	0.6	0.6	0.6	0.6	1.8	0.6	1.9	0.6	1.5
	0.6	0.6	0.6	0.6	0.6	1.9	0.6	1.9	0.6	1.6
Ampicillin-sulbactam	0.6	0.6	0.6	0.6	0.6	1.9	0.6	2.1	0.6	1.7
	0.6	0.6	0.6	0.6	0.6	2	0.6	2	0.6	1.6
	0.6	0.6	0.6	0.6	0.6	2.1	0.6	2	0.6	2
Gentamicin	1.7	2	1.8	1.9	1.4	1.5	1.2	2	1.3	1.1
	1.6	1.8	1.6	1.7	1.5	1.5	1.3	2	1.2	1.3
	1.9	1.7	1.6	2	1.4	1.4	1.1	2	1.2	1.2
Levofloxacin	2	3	2.9	2.9	2.9	3	2.6	3	3.1	2.6
	2.2	3	2.9	3	3	3	2.4	3	3.1	2.6
	1.9	2.9	2.9	2.9	2.9	2.9	2	3	3	2.6
Tetracycline	1.2	2.1	1.3	1.4	1.5	2	1.2	2	1.9	1.9
	1.3	2.1	1.4	1.3	1.4	2	1.7	2	1.8	1.7
	1.2	2.1	1.6	1.4	1.4	2.1	1	2	2	1.9
Ciprofloxacin	1.7	3.1	2.7	2.9	2.6	3	2.3	3	3	2.7
	1.8	3.1	2.6	2.9	2.7	3.1	2.3	3	2.9	2.7
	1.5	3.2	2.9	2.9	2.8	3.1	1.6	3.1	2.7	2.8
Ceftazidime	1.4	0.6	0.6	0.6	0.6	2.2	0.6	2.1	1.3	1.9
	1.5	0.6	0.6	0.6	0.6	2.1	0.6	2.1	1	2
	1.6	0.6	0.6	0.6	0.6	2.3	0.6	2.1	1	2
Chloramphenicol	2.2	2.5	3.2	3	2.9	2.7	3.2	2.4	3.1	2
	2.4	2.5	3.1	3	3	2.7	2.5	2.6	3.3	2.2
	2.5	2.4	3.3	2.8	3	2.5	2.7	2.5	3	2.2
Erythromycin	0.6	0.6	1.1	0.8	1.5	0.6	1.5	0.6	1.2	0.6
	0.6	0.6	1.2	1.3	1.3	0.6	1.6	0.6	1.1	0.6
	0.6	0.6	1.3	1.4	1.2	0.6	1.5	0.6	1.1	0.6
Trimethoprim/sulfamethoxazole	2.5	2.5	2.3	2.3	2.3	2.3	2.5	2.3	2.4	2
	2.5	2.4	2.5	2.3	2.3	2.5	2.3	2.2	2.6	2.1
	2.1	2.4	2.5	2.2	2.2	2.5	2.5	2.2	2.3	2.3
Cefepime	1.5	0.6	0.6	0.6	0.6	2.4	0.6	2.4	0.8	2.2
	1.1	0.6	0.7	0.7	0.6	2.5	0.6	2.3	0.7	2.2
	1	0.6	0.6	0.7	0.6	2.5	0.7	2.3	0.6	2.2
Cefoxitin	0.6	0.6	0.6	0.6	0.6	0.6	0.6	0.6	0.6	0.6
	0.6	0.6	0.6	0.6	0.6	0.6	0.6	0.6	0.6	0.6
	0.6	0.6	0.6	0.6	0.6	0.6	0.6	0.6	0.6	0.6
